# Supplementary material for: Large-scale comparative analysis of the nuclear factor-Y transcription factors across 320 horticultural and other plants
Source: Hortic Res. 2025 Nov 4;13(2):uhaf304. doi: 10.1093/hr/uhaf304 (PMC12936444; doi:10.1093/hr/uhaf304)
Supplement: Web_Material_uhaf304 [file web_material_uhaf304.zip]

Archive with 9 entries (9 files):
- Fig S1.pdf
- Fig S2.pdf
- Fig S3.pdf
- Fig S4.pdf
- Fig S5.pdf
- Fig S6.pdf
- Fig S7.pdf
- Fig S8.pdf
- Supplementary tables-revised-final.xlsx
