# Supplementary material for: Large-scale comparative analysis of the nuclear factor-Y transcription factors across 320 horticultural and other plants
Source: Hortic Res. 2025 Nov 4;13(2):uhaf304. doi: 10.1093/hr/uhaf304 (PMC12936444; doi:10.1093/hr/uhaf304)
Supplement: Web_Material_uhaf304 [file web_material_uhaf304.zip › Supplementary tables-revised-final.xlsx]

## Sheet: Table S1
Table S1. The classification and genomic data source of 320 plant species in this study.
Species	Abbreviation I	Taxa	Abbreviation II	Phylum	Class	Order	Family	Classification	Annotation version	Database name	Database_download links
Amborella trichopoda	Atr	basal Angiosperms	Ban	Streptophyta	Magnoliopsida	Amborellales	Amborellaceae	Other plants	v1.0	Phytozome	https://data.jgi.doe.gov/refine-download/phytozome?organism=Atrichopoda&expanded=291&_gl=1*1awaaui*_ga*MTgyMTM3NjYwNi4xNzEwNDA3OTc4*_ga_YBLMHYR3C2*czE3NDkxMTkyMzYkbzgkZzEkdDE3NDkxMjAyOTEkajM4JGwwJGgw
Euryale ferox	Efe	basal Angiosperms	Ban	Streptophyta	Magnoliopsida	Nymphaeales	Nymphaeaceae	Vegetables	Chr_v1	CoGe	https://genomevolution.org/coge/SearchResults.pl?s=Euryale%20ferox&p=genome
Nymphaea colorata	Nco	basal Angiosperms	Ban	Streptophyta	Magnoliopsida	Nymphaeales	Nymphaeaceae	Ornamentals	v1.0	Phytozome	https://data.jgi.doe.gov/refine-download/phytozome?organism=Ncolorata&expanded=566&_gl=1*dzlzux*_ga*MTkzMjEyMzg2OS4xNzQ3OTA3MjI3*_ga_YBLMHYR3C2*czE3NDc5Njc0NjEkbzQkZzEkdDE3NDc5Njg4NzYkajAkbDAkaDA.
Anthoceros agrestis	Aag	Bryophytes	Bry	Streptophyta	Anthocerotopsida	Anthocerotales	Anthocerotaceae	Other plants	v1.0	UZH	https://www.hornworts.uzh.ch/en/download.html
Anthoceros punctatus	Apu	Bryophytes	Bry	Streptophyta	Anthocerotopsida	Anthocerotales	Anthocerotaceae	Other plants	v1.0	UZH	https://www.hornworts.uzh.ch/en/download.html
Ceratodon purpureus R40	Cpu	Bryophytes	Bry	Streptophyta	Bryopsida	Pseudoditrichales	Ditrichaceae	Other plants	v1.0	Phytozome	https://data.jgi.doe.gov/refine-download/phytozome?genome_id=538&_gl=1*107tqib*_ga*MTM1MTQwODQ2Mi4xNzQ3ODgzOTY0*_ga_YBLMHYR3C2*czE3NDc5MjQ0NDQkbzMkZzEkdDE3NDc5MjY5MzIkajAkbDAkaDA.
Entodon seductrix	Ese	Bryophytes	Bry	Streptophyta	Bryopsida	Hypnales	Entodontaceae	Other plants	v1.0	figshare	https://figshare.com/articles/dataset/Entodon_and_Hypnum_genome_project/17097077?file=31615598
Hypnum curvifolium	Hcu	Bryophytes	Bry	Streptophyta	Bryopsida	Hypnales	Pylaisiaceae	Other plants	v1.0	figshare	https://figshare.com/articles/dataset/Entodon_and_Hypnum_genome_project/17097077?file=31615616
Marchantia polymorpha subsp. ruderalis	Mps	Bryophytes	Bry	Streptophyta	Marchantiopsida	Marchantiales	Marchantiaceae	Medicinal plants	MpTak2_v7.1	NCBI	https://www.ncbi.nlm.nih.gov/datasets/genome/?taxon=1480154
Physcomitrium patens	Ppa	Bryophytes	Bry	Streptophyta	Bryopsida	Funariales	Funariaceae	Other plants	v3.1	Phytozome	https://data.jgi.doe.gov/refine-download/phytozome?organism=Ppatens&expanded=318&phytozome_version=14&_gl=1*1hfyjcf*_ga*OTQzOTMyNjI0LjE2MTQ4NDU0NjY.*_ga_YBLMHYR3C2*czE3NjAzNTE0NzEkbzc2JGcxJHQxNzYwMzUxODA4JGoyNCRsMCRoMA..
Sphagnum fallax	Sfa	Bryophytes	Bry	Streptophyta	Sphagnopsida	Sphagnales	Sphagnaceae	Other plants	v1.1	Phytozome	https://data.jgi.doe.gov/refine-download/phytozome?organism=Sfallax&expanded=522&_gl=1*1m91zus*_ga*NTYxODQyOTM4LjE2OTU4ODU1NDA.*_ga_YBLMHYR3C2*czE3NDc5NzY5OTMkbzExMiRnMSR0MTc0Nzk3ODY4NyRqMCRsMCRoMA..
Sphagnum magellanicum	Sma	Bryophytes	Bry	Streptophyta	Sphagnopsida	Sphagnales	Sphagnaceae	Other plants	v1.1	Phytozome	https://data.jgi.doe.gov/refine-download/phytozome?organism=Smagellanicum&expanded=521&_gl=1*1mh57h7*_ga*NTYxODQyOTM4LjE2OTU4ODU1NDA.*_ga_YBLMHYR3C2*czE3NDc5NzY5OTMkbzExMiRnMSR0MTc0Nzk3ODgwNyRqMCRsMCRoMA..
Chlorokybus atmophyticus	Cat	Charophytes	Cha	Streptophyta	Chlorokybophyceae	Chlorokybales	Chlorokybaceae	Other plants	v1.0	CNGB	https://ftp.cngb.org/pub/CNSA/data1/CNP0000228/CNS0021447/CNA0002353/
Spirogloea muscicola	Smus	Charophytes	Cha	Streptophyta	Zygnematophyceae	Spirogloeales	Spirogloeaceae	Other plants	v1.0	Figshare	https://figshare.com/articles/dataset/Genomes_of_subaerial_Zygnematophyceae_provide_insights_into_land_plant_evolution/9911876/1
Bathycoccus prasinos	Bpr	Chlorophytes	Chl	Chlorophyta	Mamiellophyceae	Mamiellales	Bathycoccaceae	Other plants	v1.0	NCBI	https://www.ncbi.nlm.nih.gov/datasets/genome/GCF_002220235.1/
Botryococcus braunii	Bbr	Chlorophytes	Chl	Chlorophyta	Trebouxiophyceae	Botryocladia	Botrycoccaceae	Other plants	v2.1	Phytozome	https://data.jgi.doe.gov/refine-download/phytozome?organism=Bbraunii&expanded=502&_gl=1*1v58l29*_ga*MTgyMTM3NjYwNi4xNzEwNDA3OTc4*_ga_YBLMHYR3C2*czE3NDkxMzIwODUkbzkkZzEkdDE3NDkxMzQ3NzQkajUyJGwwJGgw
Chlamydomonas reinhardtii	Cre	Chlorophytes	Chl	Chlorophyta	Chlorophyceae	Chlamydomonadales	Chlamydomonadaceae	Other plants	v5.6	Phytozome	https://data.jgi.doe.gov/refine-download/phytozome?q=Chenopodium+quinoa&expanded=Phytozome-392
Chlorella variabilis	Cva	Chlorophytes	Chl	Chlorophyta	Trebouxiophyceae	Chlorellales	Chlorellaceae	Other plants	v1.0	NCBI	https://www.ncbi.nlm.nih.gov/datasets/genome/?taxon=554065
Chloropicon primus	Cpr	Chlorophytes	Chl	Chlorophyta	Chloropicophyceae	Chloropicales	Chloropicaceae	Other plants	v1.0	NCBI	https://www.ncbi.nlm.nih.gov/datasets/genome/?taxon=1764295
Chromochloris zofingiensis	Czo	Chlorophytes	Chl	Chlorophyta	Chlorophyceae	Sphaeropleales	Chromochloridaceae	Other plants	v5.2.3.2	Phytozome	https://data.jgi.doe.gov/refine-download/phytozome?q=Chromochloris+zofingiensis&expanded=Phytozome-461
Coccomyxa subellipsoidea	Csub	Chlorophytes	Chl	Chlorophyta	Trebouxiophyceae	T.ordo incertae sedis	Coccomyxaceae	Other plants	v2.0	Phytozome	https://data.jgi.doe.gov/refine-download/phytozome?q=Coccomyxa+subellipsoidea&expanded=Phytozome-227
Dunaliella salina	Dsa	Chlorophytes	Chl	Chlorophyta	Chlorophyceae	Chlamydomonadales	Dunaliellaceae	Other plants	v1.0	Phytozome	https://data.jgi.doe.gov/refine-download/phytozome?organism=Dsalina&expanded=325&_gl=1*1m0k7i4*_ga*NzA5Njg4NTg0LjE3MzI2ODExMTk.*_ga_YBLMHYR3C2*czE3NDgwNTExNTgkbzkkZzEkdDE3NDgwNTE1MTgkajAkbDAkaDA.
Micromonas pusilla CCMP1545	Mpu	Chlorophytes	Chl	Chlorophyta	Mamiellophyceae	Mamiellales	Mamiellaceae	Other plants	v3.0	Phytozome	https://data.jgi.doe.gov/refine-download/phytozome?organism=MpusillaCCMP1545&expanded=228&phytozome_version=14&_gl=1*lf9k0q*_ga*MTY4NTQwNjQwNi4xNzUzNDQ5MDM1*_ga_YBLMHYR3C2*czE3NTM0NDkwMzUkbzEkZzEkdDE3NTM0NDk3NDgkajQ3JGwwJGgw
Ostreococcus lucimarinus	Olu	Chlorophytes	Chl	Chlorophyta	Mamiellophyceae	Mamiellales	Bathycoccaceae	Other plants	v2.0	Phytozome	https://data.jgi.doe.gov/refine-download/phytozome?organism=Olucimarinus&expanded=231&_gl=1*1pjux94*_ga*ODQ3OTc2NzA3LjE2OTk1MDAxMzc.*_ga_YBLMHYR3C2*czE3NDg5NTg0Mzgkbzg3JGcxJHQxNzQ4OTYxNjk5JGo0MyRsMCRoMA..
Ostreococcus tauri	Ota	Chlorophytes	Chl	Chlorophyta	Mamiellophyceae	Mamiellales	Bathycoccaceae	Other plants	Ostta1115_2	NCBI	https://www.ncbi.nlm.nih.gov/datasets/genome/?taxon=70448
Picochlorum sp. SENEW3	Pse	Chlorophytes	Chl	Chlorophyta	Trebouxiophyceae	T.ordo incertae sedis	Unclassified Picochlorum	Other plants	v1.0	NCBI	https://www.ncbi.nlm.nih.gov/datasets/genome/?taxon=1470871
Tetrabaena socialis	Tso	Chlorophytes	Chl	Chlorophyta	Chlorophyceae	Chlamydomonadales	Tetrabaenaceae	Other plants	TetSoc1	NCBI	https://www.ncbi.nlm.nih.gov/datasets/genome/?taxon=47790
Volvox carteri	Vca	Chlorophytes	Chl	Chlorophyta	Chlorophyceae	Chlamydomonadales	Volvovaceae	Other plants	v2.1	Phytozome	https://data.jgi.doe.gov/refine-download/phytozome?organism=Vcarteri&expanded=317&_gl=1*wd5ycs*_ga*NTYxODQyOTM4LjE2OTU4ODU1NDA.*_ga_YBLMHYR3C2*czE3NDc5NzY5OTMkbzExMiRnMSR0MTc0Nzk4MjA2NiRqMCRsMCRoMA..
Acer saccharum	Asa	Eudicots	Eud	Streptophyta	Magnoliopsida	Sapindales	Sapindaceae	Ornamentals	UCONN_Acsa_1.0	NCBI	https://www.ncbi.nlm.nih.gov/datasets/genome/GCA_030979865.1/
Acer truncatum	Atru	Eudicots	Eud	Streptophyta	Magnoliopsida	Sapindales	Sapindaceae	Ornamentals	v2.0	HortDB	https://bioinformatics.hainanu.edu.cn/hortdb/downloadFile_fileShow.action?download_speciesName=Acer%20truncatum&download_fileType=Genome
Actinidia chinensis	Ach	Eudicots	Eud	Streptophyta	Magnoliopsida	Ericales	Actinidiaceae	Fruits	v1.0	NCBI	https://www.ncbi.nlm.nih.gov/datasets/genome/GCA_003024255.1/
Actinidia eriantha	Aer	Eudicots	Eud	Streptophyta	Magnoliopsida	Ericales	Actinidiaceae	Fruits	MaoHua_MHT	NCBI	https://www.ncbi.nlm.nih.gov/datasets/genome/GCF_019202715.1/
Aethionema arabicum	Aar	Eudicots	Eud	Streptophyta	Magnoliopsida	Brassicales	Brassicaceae	Ornamentals	v1.0	TBGR	http://www.tbgr.org.cn
Alnus glutinosa	Agl	Eudicots	Eud	Streptophyta	Magnoliopsida	Fagales	Betulaceae	Medicinal plants	v1.1	NCBI	https://www.ncbi.nlm.nih.gov/datasets/genome/GCF_958979055.1/
Alyssum linifolium	Ali	Eudicots	Eud	Streptophyta	Magnoliopsida	Brassicales	Brassicaceae	Other plants	v1.1	Phytozome	https://data.jgi.doe.gov/refine-download/phytozome?organism=Alinifolium&expanded=472&_gl=1*1jz4qm0*_ga*MTgyMTM3NjYwNi4xNzEwNDA3OTc4*_ga_YBLMHYR3C2*czE3NDkxMTkyMzYkbzgkZzEkdDE3NDkxMjE4MDkkajQ2JGwwJGgw
Amaranthus hypochondriacus	Ahyp	Eudicots	Eud	Streptophyta	Magnoliopsida	Caryophyllales	Amaranthaceae	Other plants	v2.1	CoGe	https://genomevolution.org/coge/SearchResults.pl?s=Amaranthus%20hypochondriacus&p=genome
Anacardium occidentale	Aoc	Eudicots	Eud	Streptophyta	Magnoliopsida	Sapindales	Anacardiaceae	Medicinal plants	v0.9	Phytozome	https://data.jgi.doe.gov/refine-download/phytozome?organism=Aoccidentale&expanded=449&_gl=1*1ri8tm0*_ga*ODQ3OTc2NzA3LjE2OTk1MDAxMzc.*_ga_YBLMHYR3C2*czE3NTA2NjMzMzQkbzk0JGcxJHQxNzUwNjYzMzQ3JGo0NyRsMCRoMA..
Apium graveolens	Agr	Eudicots	Eud	Streptophyta	Magnoliopsida	Apiales	Apiaceae	Vegetables	v1.0	HortDB	https://bioinformatics.hainanu.edu.cn/hortdb/downloadFile_fileShow.action?download_speciesName=Apium%20graveolens&download_fileType=Genome
Arabidopsis halleri	Aha	Eudicots	Eud	Streptophyta	Magnoliopsida	Brassicales	Brassicaceae	Other plants	v1.1	Phytozome	https://data.jgi.doe.gov/refine-download/phytozome?organism=Ahalleri&expanded=264&_gl=1*168u2tm*_ga*MTgyMTM3NjYwNi4xNzEwNDA3OTc4*_ga_YBLMHYR3C2*czE3NDkxMzIwODUkbzkkZzEkdDE3NDkxMzI4ODUkajQ0JGwwJGgw
Arabidopsis lyrata	Aly	Eudicots	Eud	Streptophyta	Magnoliopsida	Brassicales	Brassicaceae	Other plants	v2.1	Phytozome	https://data.jgi.doe.gov/refine-download/phytozome?organism=Alyrata&expanded=384&_gl=1*1itczx8*_ga*MTgyMTM3NjYwNi4xNzEwNDA3OTc4*_ga_YBLMHYR3C2*czE3NDkxMzIwODUkbzkkZzEkdDE3NDkxMzMyMDgkajUyJGwwJGgw
Arabidopsis thaliana	Ath	Eudicots	Eud	Streptophyta	Magnoliopsida	Brassicales	Brassicaceae	Other plants	TAIR10	Phytozome	https://data.jgi.doe.gov/refine-download/phytozome?organism=Athaliana&expanded=167&_gl=1*1j7s9dp*_ga*MTgyMTM3NjYwNi4xNzEwNDA3OTc4*_ga_YBLMHYR3C2*czE3NDkxMzIwODUkbzkkZzEkdDE3NDkxMzM2MjgkajUzJGwwJGgw
Arabis alpina	Aal	Eudicots	Eud	Streptophyta	Magnoliopsida	Brassicales	Brassicaceae	Other plants	v4.0	NCBI	https://www.ncbi.nlm.nih.gov/datasets/genome/GCA_000733195.1/
Arachis duranensis	Adu	Eudicots	Eud	Streptophyta	Magnoliopsida	Fabales	Fabaceae	Ornamentals	v14167	NCBI	https://www.ncbi.nlm.nih.gov/datasets/genome/GCF_000817695.3/
Arachis hypogaea	Ahy	Eudicots	Eud	Streptophyta	Magnoliopsida	Fabales	Fabaceae	Other plants	v1.0	Phytozome	https://data.jgi.doe.gov/refine-download/phytozome?organism=Ahypogaea&expanded=530&_gl=1*3z37d9*_ga*MTgyMTM3NjYwNi4xNzEwNDA3OTc4*_ga_YBLMHYR3C2*czE3NDkxMzIwODUkbzkkZzEkdDE3NDkxMzQxMTQkajI2JGwwJGgw
Arachis ipaensis	Aip	Eudicots	Eud	Streptophyta	Magnoliopsida	Fabales	Fabaceae	Other plants	v1.1	NCBI	https://www.ncbi.nlm.nih.gov/datasets/genome/GCF_000816755.2/
Arachis stenosperma	Ast	Eudicots	Eud	Streptophyta	Magnoliopsida	Fabales	Fabaceae	Other plants	v10309	NCBI	https://www.ncbi.nlm.nih.gov/datasets/genome/GCF_014773155.1/
Arctium lappa	Ala	Eudicots	Eud	Streptophyta	Magnoliopsida	Asterales	Asteraceae	Vegetables	v1.0	HortDB	https://bioinformatics.hainanu.edu.cn/hortdb/downloadFile_fileShow.action?download_speciesName=Arctium%20lappa&download_fileType=Genome
Artemisia annua	Aan	Eudicots	Eud	Streptophyta	Magnoliopsida	Asterales	Araliaceae	Medicinal plants	v1.0	HortDB	https://bioinformatics.hainanu.edu.cn/hortdb/downloadFile_fileShow.action?download_speciesName=Artemisia%20annua&download_fileType=Genome
Averrhoa carambola	Aca	Eudicots	Eud	Streptophyta	Magnoliopsida	Oxalidales	Oxalidaceae	Fruits	v1.0	HortDB	https://bioinformatics.hainanu.edu.cn/hortdb/downloadFile_fileShow.action?download_speciesName=Averrhoa%20carambola&download_fileType=Genome
Benincasa hispida	Bhi	Eudicots	Eud	Streptophyta	Magnoliopsida	Cucurbitales	Cucurbitaceae	Vegetables	v1	NCBI	https://www.ncbi.nlm.nih.gov/datasets/genome/?taxon=102211
Beta vulgaris	Bvu	Eudicots	Eud	Streptophyta	Magnoliopsida	Caryophyllales	Chenopodiaceae	Vegetables	EL10_1.0	Phytozome	https://data.jgi.doe.gov/refine-download/phytozome?organism=Bvulgaris&expanded=548&_gl=1*15qa3un*_ga*MTgyMTM3NjYwNi4xNzEwNDA3OTc4*_ga_YBLMHYR3C2*czE3NDkxMTkyMzYkbzgkZzEkdDE3NDkxMjEyOTAkajEyJGwwJGgw
Boechera stricta	Bst	Eudicots	Eud	Streptophyta	Magnoliopsida	Brassicales	Brassicaceae	Other plants	v1.2	Phytozome	https://data.jgi.doe.gov/refine-download/phytozome?organism=Bstricta&expanded=278&_gl=1*bsnyge*_ga*MTgyMTM3NjYwNi4xNzEwNDA3OTc4*_ga_YBLMHYR3C2*czE3NDkxMzIwODUkbzkkZzEkdDE3NDkxMzQ2MzMkajUzJGwwJGgw
Brassica juncea	Bju	Eudicots	Eud	Streptophyta	Magnoliopsida	Brassicales	Brassicaceae	Vegetables	v1.1	Phytozome	https://data.jgi.doe.gov/refine-download/phytozome?organism=BjunceasspintegrifoliaMIZ-19&expanded=710&_gl=1*rpph58*_ga*MTgyMTM3NjYwNi4xNzEwNDA3OTc4*_ga_YBLMHYR3C2*czE3NDkxMzIwODUkbzkkZzEkdDE3NDkxMzUyNTMkajI2JGwwJGgw
Brassica napus	Bna	Eudicots	Eud	Streptophyta	Magnoliopsida	Brassicales	Brassicaceae	Vegetables	Darmor.v4.1	BnIR	https://yanglab.hzau.edu.cn/BnIR/download
Brassica nigra	Bni	Eudicots	Eud	Streptophyta	Magnoliopsida	Brassicales	Brassicaceae	Vegetables	Ni100 v2.0	TBGR	http://www.tbgr.org.cn
Brassica oleracea	Bol	Eudicots	Eud	Streptophyta	Magnoliopsida	Brassicales	Brassicaceae	Vegetables	BOL	NCBI	https://www.ncbi.nlm.nih.gov/datasets/genome/GCF_000695525.1/
Brassica rapa	Bra	Eudicots	Eud	Streptophyta	Magnoliopsida	Brassicales	Brassicaceae	Vegetables	v1.0	EnsemblPlants	https://plants.ensembl.org/Brassica_rapa/Info/Index
Cajanus cajan	Ccaj	Eudicots	Eud	Streptophyta	Magnoliopsida	Fabales	Fabaceae	Vegetables	v1.1	NCBI	https://www.ncbi.nlm.nih.gov/datasets/genome/GCF_000633955.1/
Camelina sativa	Csat	Eudicots	Eud	Streptophyta	Magnoliopsida	Brassicales	Camelina	Other plants	Cs	NCBI	https://www.ncbi.nlm.nih.gov/datasets/genome/GCF_000633955.1/
Camellia chekiangoleosa	Cch	Eudicots	Eud	Streptophyta	Magnoliopsida	Ericales	Theaceae	Beverages and spices	v1.0	HortDB	https://bioinformatics.hainanu.edu.cn/hortdb/downloadFile_fileShow.action?download_speciesName=Camellia%20spp.&download_fileType=Genome
Camellia sinensis	Csi	Eudicots	Eud	Streptophyta	Magnoliopsida	Ericales	Theaceae	Beverages and spices	NA	HortDB	https://bioinformatics.hainanu.edu.cn/hortdb/downloadFile_fileShow.action?download_speciesName=Camellia%20spp.&download_fileType=Genome
Cannabis sativa	Csati	Eudicots	Eud	Streptophyta	Magnoliopsida	Rosales	Cannabaceae	Medicinal plants	v1.0	NCBI	https://www.ncbi.nlm.nih.gov/datasets/genome/GCF_029168945.1/
Capsella grandiflora	Cgr	Eudicots	Eud	Streptophyta	Magnoliopsida	Brassicales	Brassicaceae	Other plants	v1.1	Phytozome	https://data.jgi.doe.gov/refine-download/phytozome?organism=Cgrandiflora&expanded=266&_gl=1*1mzsgg5*_ga*MTgyMTM3NjYwNi4xNzEwNDA3OTc4*_ga_YBLMHYR3C2*czE3NDkxMzIwODUkbzkkZzEkdDE3NDkxMzU1MzIkajUzJGwwJGgw
Capsella rubella	Cru	Eudicots	Eud	Streptophyta	Magnoliopsida	Brassicales	Brassicaceae	Vegetables	v1.1	Phytozome	https://data.jgi.doe.gov/refine-download/phytozome?organism=Crubella&expanded=474&_gl=1*1140ktk*_ga*MTgyMTM3NjYwNi4xNzEwNDA3OTc4*_ga_YBLMHYR3C2*czE3NDkxMzIwODUkbzkkZzEkdDE3NDkxMzU2NDQkajUwJGwwJGgw
Capsicum annuum	Can	Eudicots	Eud	Streptophyta	Magnoliopsida	Solanales	Solanaceae	Vegetables	v1.1	NCBI	https://www.ncbi.nlm.nih.gov/datasets/genome/GCF_002878395.1/
Capsicum baccatum	Cba	Eudicots	Eud	Streptophyta	Magnoliopsida	Solanales	Solanaceae	Vegetables	v2.0	NCBI	https://www.ncbi.nlm.nih.gov/genome/?term=Capsicum+baccatum
Capsicum chinense	Cchi	Eudicots	Eud	Streptophyta	Magnoliopsida	Solanales	Solanaceae	Vegetables	v2.0	NCBI	https://www.ncbi.nlm.nih.gov/datasets/genome/?taxon=80379
Carica papaya	Cpa	Eudicots	Eud	Streptophyta	Magnoliopsida	Brassicales	Caricaceae	Fruits	v1.0	NCBI	https://www.ncbi.nlm.nih.gov/datasets/genome/?taxon=3649
Carpinus fangiana	Cfa	Eudicots	Eud	Streptophyta	Magnoliopsida	Fagales	Betulaceae	Medicinal plants	v1.0	NCBI	https://www.ncbi.nlm.nih.gov/datasets/genome/?taxon=176857
Castanea dentata	Cde	Eudicots	Eud	Streptophyta	Magnoliopsida	Fagales	Fagaceae	Medicinal plants	v1.1	Phytozome	https://data.jgi.doe.gov/refine-download/phytozome?q=Castanea+dentata&expanded=Phytozome-673
Castanea mollissima	Cmol	Eudicots	Eud	Streptophyta	Magnoliopsida	Fagales	Fagaceae	Fruits	v2.0	NCBI	https://www.ncbi.nlm.nih.gov/datasets/genome/?taxon=60419
Catharanthus roseus	Cro	Eudicots	Eud	Streptophyta	Magnoliopsida	Gentianales	Apocynaceae	Medicinal plants	v1.0	NCBI	https://www.ncbi.nlm.nih.gov/datasets/genome/?taxon=4058
Caulanthus amplexicaulis	Cam	Eudicots	Eud	Streptophyta	Magnoliopsida	Brassicales	Brassicaceae	Other plants	v1.1	Phytozome	https://data.jgi.doe.gov/refine-download/phytozome?q=Caulanthus+amplexicaulis&expanded=Phytozome-470
Cerasus × kanzakura	Ckan	Eudicots	Eud	Streptophyta	Magnoliopsida	Rosales	Rosaceae	Ornamentals	v1.0	HortDB	https://bioinformatics.hainanu.edu.cn/hortdb/downloadFile_fileShow.action?download_speciesName=Cerasus%20x%20kanzakura&download_fileType=Genome
Cercis canadensis	Cana	Eudicots	Eud	Streptophyta	Magnoliopsida	Fabales	Fabaceae	Ornamentals	v3.1	Phytozome	https://data.jgi.doe.gov/refine-download/phytozome?q=Cercis+canadensis&expanded=Phytozome-705
Chenopodium quinoa	Cqu	Eudicots	Eud	Streptophyta	Magnoliopsida	Caryophyllales	Chenopodiaceae	Medicinal plants	v1.0	Phytozome	https://data.jgi.doe.gov/refine-download/phytozome?q=Chenopodium+quinoa&expanded=Phytozome-392
Chrysanthemum nankingense	Cna	Eudicots	Eud	Streptophyta	Magnoliopsida	Asterales	Asteraceae	Ornamentals	v1.0	TVIR	http://tvir.bio2db.com/download.html
Cicer arietinum	Cari	Eudicots	Eud	Streptophyta	Magnoliopsida	Fabales	Fabaceae	Vegetables	v1.0	Phytozome	https://data.jgi.doe.gov/refine-download/phytozome?q=Cicer+arietinum&expanded=Phytozome-492
Citrullus lanatus	Cla	Eudicots	Eud	Streptophyta	Magnoliopsida	Cucurbitales	Curcurbitaceae	Fruits	v1.0	TVIR	http://tvir.bio2db.com/download.html
Citrus × clementina	Ccl	Eudicots	Eud	Streptophyta	Magnoliopsida	Santalales	Rutaceae	Fruits	v1.0	NCBI	https://www.ncbi.nlm.nih.gov/datasets/genome/?taxon=85681
Citrus sinensis	Csin	Eudicots	Eud	Streptophyta	Magnoliopsida	Sapindales	Rutaceae	Fruits	v1.1	Phytozome	https://data.jgi.doe.gov/refine-download/phytozome?organism=Csinensis&_gl=1*1urvl4w*_ga*ODQ3OTc2NzA3LjE2OTk1MDAxMzc.*_ga_YBLMHYR3C2*czE3NDg5NTg0Mzgkbzg3JGcxJHQxNzQ4OTU4OTI4JGo0MyRsMCRoMA..&expanded=Phytozome-154
Coffea arabica	Cara	Eudicots	Eud	Streptophyta	Magnoliopsida	Gentianales	Rubiaceae	Beverages and spices	v1.0	HortDB	https://bioinformatics.hainanu.edu.cn/hortdb/downloadFile_fileShow.action?download_speciesName=Coffea%20spp.&download_fileType=Genome
Coffea canephora	Ccan	Eudicots	Eud	Streptophyta	Magnoliopsida	Gentianales	Rubiaceae	Beverages and spices	v1.0	NCBI	https://www.ncbi.nlm.nih.gov/datasets/genome/?taxon=49390
Coffea eugenioides	Ceu	Eudicots	Eud	Streptophyta	Magnoliopsida	Gentianales	Rubiaceae	Beverages and spices	v1.0	HortDB	https://bioinformatics.hainanu.edu.cn/hortdb/downloadFile_fileShow.action?download_speciesName=Coffea%20spp.&download_fileType=Genome
Coffea humblotiana	Chu	Eudicots	Eud	Streptophyta	Magnoliopsida	Gentianales	Rubiaceae	Beverages and spices	v1.0	HortDB	https://bioinformatics.hainanu.edu.cn/hortdb/downloadFile_fileShow.action?download_speciesName=Coffea%20spp.&download_fileType=Genome
Corchorus capsularis	Ccap	Eudicots	Eud	Streptophyta	Magnoliopsida	Malvales	Malvaceae	Medicinal plants	v1.0	NCBI	https://www.ncbi.nlm.nih.gov/datasets/genome/?taxon=210143
Corchorus olitorius	Col	Eudicots	Eud	Streptophyta	Magnoliopsida	Malvales	Malvaceae	Medicinal plants	v1.0	NCBI	https://www.ncbi.nlm.nih.gov/datasets/genome/?taxon=93759
Coriandrum sativum	Csa	Eudicots	Eud	Streptophyta	Magnoliopsida	Apiales	Apiaceae	Vegetables	v1.0	CGDB	http://cgdb.bio2db.com/Download/
Corylus avellana	Cav	Eudicots	Eud	Streptophyta	Magnoliopsida	Fagales	Betulaceae	Other plants	v1.0	NCBI	https://www.ncbi.nlm.nih.gov/datasets/genome/?taxon=13451
Crataegus pinnatifida	Cpi	Eudicots	Eud	Streptophyta	Magnoliopsida	Rosales	Rosaceae	Fruits	v1.0	HortDB	https://bioinformatics.hainanu.edu.cn/hortdb/downloadFile_fileShow.action?download_speciesName=Crataegus%20pinnatifida&download_fileType=Genome
Cucumis hystrix	Chy	Eudicots	Eud	Streptophyta	Magnoliopsida	Cucurbitales	Curcurbitaceae	Vegetables	v1.0	TVIR	http://tvir.bio2db.com/download1.html
Cucumis melo	Cme	Eudicots	Eud	Streptophyta	Magnoliopsida	Cucurbitales	Curcurbitaceae	Fruits	v1.0	NCBI	https://www.ncbi.nlm.nih.gov/datasets/genome/?taxon=3656
Cucumis sativus	Csas	Eudicots	Eud	Streptophyta	Magnoliopsida	Cucurbitales	Curcurbitaceae	Vegetables	v3.0	HortDB	https://bioinformatics.hainanu.edu.cn/hortdb/downloadFile_fileShow.action?download_speciesName=Cucumis%20sativus&download_fileType=Genome
Cucurbita argyrosperma	Car	Eudicots	Eud	Streptophyta	Magnoliopsida	Cucurbitales	Curcurbitaceae	Vegetables	v1.0	TVIR	http://tvir.bio2db.com/download1.html
Cucurbita maxima	Cma	Eudicots	Eud	Streptophyta	Magnoliopsida	Cucurbitales	Curcurbitaceae	Vegetables	v1.1	TVIR	http://tvir.bio2db.com/download1.html
Cucurbita moschata	Cmo	Eudicots	Eud	Streptophyta	Magnoliopsida	Cucurbitales	Curcurbitaceae	Vegetables	v1.0	TVIR	http://tvir.bio2db.com/download1.html
Cucurbita pepo subsp. pepo	Csu	Eudicots	Eud	Streptophyta	Magnoliopsida	Cucurbitales	Cucurbitaceae	Vegetables	v2.0	NCBI	https://www.ncbi.nlm.nih.gov/datasets/genome/?taxon=3664
Cuscuta australis	Cau	Eudicots	Eud	Streptophyta	Magnoliopsida	Solanales	Convolvulaceae	Medicinal plants	v1.0	HortDB	https://bioinformatics.hainanu.edu.cn/hortdb/downloadFile_fileShow.action?download_speciesName=Cuscuta%20australis&download_fileType=Genome
Cynara cardunculus	Cca	Eudicots	Eud	Streptophyta	Magnoliopsida	Asterales	Asteraceae	Ornamentals	v1.1	TVIR	http://tvir.bio2db.com/download1.html
Daucus carota subsp. sativus	Dcas	Eudicots	Eud	Streptophyta	Magnoliopsida	Apiales	Apiaceae	Vegetables	v3.0	NCBI	https://www.ncbi.nlm.nih.gov/datasets/genome/?taxon=79200
Dionaea muscipula	Dmu	Eudicots	Eud	Streptophyta	Magnoliopsida	Caryophyllales	Droseraceae	Ornamentals	v1.0	HortDB	https://bioinformatics.hainanu.edu.cn/hortdb/downloadFile_fileShow.action?download_speciesName=Dionaea%20muscipula&download_fileType=Genome
Diospyros lotus	Dlo	Eudicots	Eud	Streptophyta	Magnoliopsida	Ericales	Ebenaceae	Fruits	r1.1	HortDB	https://bioinformatics.hainanu.edu.cn/hortdb/downloadFile_fileShow.action?download_speciesName=Diospyros%20spp.&download_fileType=Genome
Dorcoceras hygrometricum	Dhy	Eudicots	Eud	Streptophyta	Magnoliopsida	Lamiales	Gesneriaceae	Ornamentals	v1.0	NCBI	https://www.ncbi.nlm.nih.gov/datasets/genome/?taxon=472368
Erigeron breviscapus	Ebr	Eudicots	Eud	Streptophyta	Magnoliopsida	Asterales	Asteraceae	Medicinal plants	NA	HortDB	https://bioinformatics.hainanu.edu.cn/hortdb/downloadFile_fileShow.action?download_speciesName=Erigeron%20breviscapus&download_fileType=Genome
Erigeron canadensis	Eca	Eudicots	Eud	Streptophyta	Magnoliopsida	Asterales	Asteraceae	Medicinal plants	v1.0	NCBI	https://www.ncbi.nlm.nih.gov/datasets/genome/?taxon=72917
Eriobotrya japonica	Eja	Eudicots	Eud	Streptophyta	Magnoliopsida	Rosales	Rosaceae	Fruits	v1.0	HortDB	https://bioinformatics.hainanu.edu.cn/hortdb/downloadFile_fileShow.action?download_speciesName=Eriobotrya%20japonica&download_fileType=Genome
Erythranthe guttata	Egu	Eudicots	Eud	Streptophyta	Magnoliopsida	Lamiales	Phrymaceae	Other plants	Mimgu1_0	NCBI	https://www.ncbi.nlm.nih.gov/datasets/genome/?taxon=4155
Eucalyptus grandis	Egr	Eudicots	Eud	Streptophyta	Magnoliopsida	Myrtales	Myricaceae	Other plants	v2.0	Phytozome	https://data.jgi.doe.gov/refine-download/phytozome?organism=Egrandis&expanded=297&_gl=1*1fk7pcc*_ga*ODQ3OTc2NzA3LjE2OTk1MDAxMzc.*_ga_YBLMHYR3C2*czE3NDg5NTg0Mzgkbzg3JGcxJHQxNzQ4OTYxMzA2JGo0MSRsMCRoMA..
Euphorbia lathyris	Ela	Eudicots	Eud	Streptophyta	Magnoliopsida	Malpighiales	Euphorbiaceae	Medicinal plants	ddEupLath1.1	NCBI	https://www.ncbi.nlm.nih.gov/datasets/genome/?taxon=212925
Eutrema salsugineum	Esa	Eudicots	Eud	Streptophyta	Magnoliopsida	Brassicales	Brassicaceae	Other plants	v1.0	Phytozome	https://data.jgi.doe.gov/refine-download/phytozome?organism=Esalsugineum&expanded=173&_gl=1*1mdvv46*_ga*NzA5Njg4NTg0LjE3MzI2ODExMTk.*_ga_YBLMHYR3C2*czE3NDgwNTExNTgkbzkkZzEkdDE3NDgwNTE4ODAkajAkbDAkaDA.
Ficus carica	Fca	Eudicots	Eud	Streptophyta	Magnoliopsida	Rosales	Moraceae	Fruits	v1	NCBI	https://www.ncbi.nlm.nih.gov/datasets/genome/?taxon=3494
Fragaria vesca	Fve	Eudicots	Eud	Streptophyta	Magnoliopsida	Rosales	Rosaceae	Fruits	FraVesHawaii_1.0	NCBI	https://www.ncbi.nlm.nih.gov/datasets/genome/?taxon=57918
Gastrolobium bilobum	Gbi	Eudicots	Eud	Streptophyta	Magnoliopsida	Fabales	Fabaceae	Other plants	v1.0	NCBI	https://www.ncbi.nlm.nih.gov/datasets/genome/?taxon=150636
Glebionis coronaria	Gco	Eudicots	Eud	Streptophyta	Magnoliopsida	Asterales	Asteraceae	Vegetables	v1.0	HortDB	https://bioinformatics.hainanu.edu.cn/hortdb/downloadFile_fileShow.action?download_speciesName=Glebionis%20coronaria&download_fileType=Genome
Glycine max	Gma	Eudicots	Eud	Streptophyta	Magnoliopsida	Fabales	Fabaceae	Vegetables	Wm82.a4.v1	Phytozome	https://data.jgi.doe.gov/refine-download/phytozome?organism=Gmax&expanded=508&_gl=1*oia4uk*_ga*ODQ3OTc2NzA3LjE2OTk1MDAxMzc.*_ga_YBLMHYR3C2*czE3NDg5NTg0Mzgkbzg3JGcxJHQxNzQ4OTYxNDAzJGozOCRsMCRoMA..
Glycine soja	Gso	Eudicots	Eud	Streptophyta	Magnoliopsida	Fabales	Fabaceae	Other plants	v1.1	Phytozome	https://data.jgi.doe.gov/refine-download/phytozome?organism=Gsoja&expanded=509&_gl=1*1wsuvyf*_ga*ODQ3OTc2NzA3LjE2OTk1MDAxMzc.*_ga_YBLMHYR3C2*czE3NDg5NTg0Mzgkbzg3JGcxJHQxNzQ4OTYxNTA5JGoyNyRsMCRoMA..
Gossypium arboreum	Gar	Eudicots	Eud	Streptophyta	Magnoliopsida	Malvales	Malvaceae	Other plants	v2.0	NCBI	https://www.ncbi.nlm.nih.gov/datasets/genome/?taxon=29729
Gossypium barbadense	Gba	Eudicots	Eud	Streptophyta	Magnoliopsida	Malvales	Malvaceae	Other plants	v1.1	Phytozome	https://data.jgi.doe.gov/refine-download/phytozome?organism=Gbarbadense&_gl=1*1ep2prb*_ga*NzA5Njg4NTg0LjE3MzI2ODExMTk.*_ga_YBLMHYR3C2*czE3NDgwNTExNTgkbzkkZzEkdDE3NDgwNTIxNTAkajAkbDAkaDA.&cart=true
Gossypium darwinii	Gda	Eudicots	Eud	Streptophyta	Magnoliopsida	Malvales	Malvaceae	Other plants	v1.1	Phytozome	https://data.jgi.doe.gov/refine-download/phytozome?organism=Gdarwinii&_gl=1*4j47xo*_ga*NzA5Njg4NTg0LjE3MzI2ODExMTk.*_ga_YBLMHYR3C2*czE3NDgwNTExNTgkbzkkZzEkdDE3NDgwNTIyNjAkajAkbDAkaDA.&cart=true
Gossypium hirsutum	Ghi	Eudicots	Eud	Streptophyta	Magnoliopsida	Malvales	Malvaceae	Other plants	v2.1	Phytozome	https://data.jgi.doe.gov/refine-download/phytozome?organism=Ghirsutum&expanded=527&_gl=1*1gdwgjv*_ga*ODQ3OTc2NzA3LjE2OTk1MDAxMzc.*_ga_YBLMHYR3C2*czE3NDg5NTg0Mzgkbzg3JGcxJHQxNzQ4OTYzMjUyJGo0NiRsMCRoMA..
Gossypium mustelinum	Gmu	Eudicots	Eud	Streptophyta	Magnoliopsida	Malvales	Malvaceae	Other plants	v1.1	Phytozome	https://data.jgi.doe.gov/refine-download/phytozome?organism=Gmustelinum&expanded=524&_gl=1*r1l5e5*_ga*ODQ3OTc2NzA3LjE2OTk1MDAxMzc.*_ga_YBLMHYR3C2*czE3NTE1MDk0MzIkbzEwNyRnMSR0MTc1MTUxMDI1MyRqNDckbDAkaDA.
Gossypium raimondii	Gra	Eudicots	Eud	Streptophyta	Magnoliopsida	Malvales	Malvaceae	Other plants	v2.1	Phytozome	https://data.jgi.doe.gov/refine-download/phytozome?organism=Graimondii&expanded=221&_gl=1*6uz4tp*_ga*NzA5Njg4NTg0LjE3MzI2ODExMTk.*_ga_YBLMHYR3C2*czE3NDgwNTExNTgkbzkkZzEkdDE3NDgwNTI2NTUkajAkbDAkaDA.
Handroanthus impetiginosus	Him	Eudicots	Eud	Streptophyta	Magnoliopsida	Lamiales	Bignoniaceae	Ornamentals	Himp0.1	NCBI	https://www.ncbi.nlm.nih.gov/datasets/genome/?taxon=429701
Helianthus annuus	Han	Eudicots	Eud	Streptophyta	Magnoliopsida	Asterales	Asteraceae	Ornamentals	HanXRQr2.0-SUNRISE	NCBI	https://www.ncbi.nlm.nih.gov/datasets/genome/?taxon=4232
Hevea brasiliensis	Hbr	Eudicots	Eud	Streptophyta	Magnoliopsida	Malpighiales	Euphorbiaceae	Other plants	v1.0	NCBI	https://www.ncbi.nlm.nih.gov/datasets/genome/?taxon=3981
Hibiscus cannabinus	Hca	Eudicots	Eud	Streptophyta	Magnoliopsida	Malvales	Malvaceae	Other plants	NA	HortDB	https://bioinformatics.hainanu.edu.cn/hortdb/downloadFile_fileShow.action?download_speciesName=Hibiscus%20cannabinus&download_fileType=Genome
Hibiscus syriacus	Hsy	Eudicots	Eud	Streptophyta	Magnoliopsida	Malvales	Malvaceae	Ornamentals	v2.0	HortDB	https://bioinformatics.hainanu.edu.cn/hortdb/downloadFile_fileShow.action?download_speciesName=Hibiscus%20syriacus&download_fileType=Genome
Humulus lupulus	Hlu	Eudicots	Eud	Streptophyta	Magnoliopsida	Rosales	Cannabaceae	Medicinal plants	drHumLupu1.1	NCBI	https://www.ncbi.nlm.nih.gov/datasets/genome/?taxon=3486
Hydrangea quercifolia	Hqu	Eudicots	Eud	Streptophyta	Magnoliopsida	Cornales	Hydrangeaceae	Ornamentals	v1.1	Phytozome	https://data.jgi.doe.gov/refine-download/phytozome?organism=Hquercifolia&expanded=589&_gl=1*hqozdd*_ga*ODQ3OTc2NzA3LjE2OTk1MDAxMzc.*_ga_YBLMHYR3C2*czE3NDg5NTg0Mzgkbzg3JGcxJHQxNzQ4OTY0NDQ3JGo0OSRsMCRoMA..
Impatiens glandulifera	Igl	Eudicots	Eud	Streptophyta	Magnoliopsida	Ericales	Balsaminaceae	Other plants	v2.1	NCBI	https://www.ncbi.nlm.nih.gov/datasets/genome/?taxon=253017
Ipomoea aquatica	Iaq	Eudicots	Eud	Streptophyta	Magnoliopsida	Solanales	Convolvulaceae	Vegetables	v1.0	HortDB	https://bioinformatics.hainanu.edu.cn/hortdb/downloadFile_fileShow.action?download_speciesName=Ipomoea%20spp.&download_fileType=Genome
Ipomoea batatas	Iba	Eudicots	Eud	Streptophyta	Magnoliopsida	Solanales	Convolvulaceae	Vegetables	v1.0	HortDB	https://bioinformatics.hainanu.edu.cn/hortdb/downloadFile_fileShow.action?download_speciesName=Ipomoea%20spp.&download_fileType=Genome
Ipomoea nil	Ini	Eudicots	Eud	Streptophyta	Magnoliopsida	Solanales	Convolvulaceae	Ornamentals	Asagao_1.1	NCBI	https://www.ncbi.nlm.nih.gov/datasets/genome/?taxon=35883
Jatropha curcas	Jcu	Eudicots	Eud	Streptophyta	Magnoliopsida	Malpighiales	Euphorbiaceae	Medicinal plants	RJC1_Hi-C	NCBI	https://www.ncbi.nlm.nih.gov/datasets/genome/?taxon=3995
Juglans microcarpa × Juglans regia	Jmi xJre	Eudicots	Eud	Streptophyta	Magnoliopsida	Fagales	Juglandaceae	Fruits	v1.0	NCBI	https://www.ncbi.nlm.nih.gov/datasets/genome/?taxon=2249226
Juglans regia	Jre	Eudicots	Eud	Streptophyta	Magnoliopsida	Fagales	Juglandaceae	Fruits	v2.0	HortDB	https://bioinformatics.hainanu.edu.cn/hortdb/downloadFile_fileShow.action?download_speciesName=Juglans%20regia&download_fileType=Genome
Kalanchoe fedtschenkoi	Kfe	Eudicots	Eud	Streptophyta	Magnoliopsida	Saxifragales	Crassulaceae	Ornamentals	v1.1	Phytozome	https://data.jgi.doe.gov/refine-download/phytozome?organism=Kfedtschenkoi&expanded=382&_gl=1*1ciywt6*_ga*NzA5Njg4NTg0LjE3MzI2ODExMTk.*_ga_YBLMHYR3C2*czE3NDgwNTExNTgkbzkkZzEkdDE3NDgwNTMxMTIkajAkbDAkaDA.
Kalanchoe laxiflora	Kla	Eudicots	Eud	Streptophyta	Magnoliopsida	Saxifragales	Crassulaceae	Ornamentals	v1.1	Phytozome	https://data.jgi.doe.gov/refine-download/phytozome?organism=Klaxiflora&expanded=309&_gl=1*1wm4mi3*_ga*ODQ3OTc2NzA3LjE2OTk1MDAxMzc.*_ga_YBLMHYR3C2*czE3NDg5NTg0Mzgkbzg3JGcxJHQxNzQ4OTY1MTU1JGo0NyRsMCRoMA..
Lablab purpureus	Lpu	Eudicots	Eud	Streptophyta	Magnoliopsida	Fabales	Fabaceae	Vegetables	v1.0	HortDB	https://bioinformatics.hainanu.edu.cn/hortdb/downloadFile_fileShow.action?download_speciesName=Lablab%20purpureus&download_fileType=Genome
Lactuca sativa	Lsa	Eudicots	Eud	Streptophyta	Magnoliopsida	Asterales	Asteraceae	Vegetables	v5	Phytozome	https://data.jgi.doe.gov/refine-download/phytozome?organism=Lsativa&_gl=1*3kift1*_ga*ODQ3OTc2NzA3LjE2OTk1MDAxMzc.*_ga_YBLMHYR3C2*czE3NDkwMDE5MDQkbzg4JGcxJHQxNzQ5MDA0MTk5JGozOSRsMCRoMA..&expanded=Phytozome-467
Lagenaria siceraria	Lsi	Eudicots	Eud	Streptophyta	Magnoliopsida	Cucurbitales	Curcurbitaceae	Vegetables	v1.0	HortDB	https://bioinformatics.hainanu.edu.cn/hortdb/downloadFile_fileShow.action?download_speciesName=Lagenaria%20siceraria&download_fileType=Genome
Lens culinaris	Lcu	Eudicots	Eud	Streptophyta	Magnoliopsida	Fabales	Fabaceae	Other plants	v1.0	Phytozome	https://data.jgi.doe.gov/refine-download/phytozome?organism=Lculinaris&expanded=718&_gl=1*10yigv7*_ga*ODQ3OTc2NzA3LjE2OTk1MDAxMzc.*_ga_YBLMHYR3C2*czE3NDkwMDE5MDQkbzg4JGcxJHQxNzQ5MDA0MzExJGo0OCRsMCRoMA..
Lotus japonicus	Lja	Eudicots	Eud	Streptophyta	Magnoliopsida	Fabales	Fabaceae	Ornamentals	v1.2	NCBI	https://www.ncbi.nlm.nih.gov/datasets/genome/?taxon=34305
Luffa acutangula	Lac	Eudicots	Eud	Streptophyta	Magnoliopsida	Cucurbitales	Curcurbitaceae	Vegetables	v1.0	HortDB	https://bioinformatics.hainanu.edu.cn/hortdb/downloadFile_fileShow.action?download_speciesName=Luffa%20spp.&download_fileType=Genome
Luffa cylindrica	Lcy	Eudicots	Eud	Streptophyta	Magnoliopsida	Cucurbitales	Curcurbitaceae	Vegetables	v2.5.1	CNGB	https://db.cngb.org/
Lupinus albus	Lal	Eudicots	Eud	Streptophyta	Magnoliopsida	Fabales	Fabaceae	Ornamentals	v1.0	NCBI	https://www.ncbi.nlm.nih.gov/datasets/genome/?taxon=3870
Lupinus angustifolius	Lan	Eudicots	Eud	Streptophyta	Magnoliopsida	Fabales	Fabaceae	Ornamentals	v1.0	NCBI	https://www.ncbi.nlm.nih.gov/datasets/genome/?taxon=3871
Lycium barbarum	Lba	Eudicots	Eud	Streptophyta	Magnoliopsida	Solanales	Solanaceae	Medicinal plants	v7.2	NCBI	https://www.ncbi.nlm.nih.gov/datasets/genome/?taxon=3752
Lycium ferocissimum	Lfe	Eudicots	Eud	Streptophyta	Magnoliopsida	Solanales	Solanaceae	Medicinal plants	V1	NCBI	https://www.ncbi.nlm.nih.gov/datasets/genome/?taxon=112874
Malania oleifera	Mole	Eudicots	Eud	Streptophyta	Magnoliopsida	Santalales	Ximeniaceae	Fruits	v1.0	NCBI	https://www.ncbi.nlm.nih.gov/datasets/genome/?taxon=397392
Malus baccata	Mba	Eudicots	Eud	Streptophyta	Magnoliopsida	Rosales	Rosaceae	Fruits	v1.0	HortDB	https://bioinformatics.hainanu.edu.cn/hortdb/downloadFile_fileShow.action?download_speciesName=Malus%20spp.&download_fileType=Genome
Malus domestica	Mdo	Eudicots	Eud	Streptophyta	Magnoliopsida	Rosales	Rosaceae	Fruits	v1.1	Phytozome	https://data.jgi.doe.gov/refine-download/phytozome?organism=Mdomestica&expanded=491&phytozome_version=14&_gl=1*1xxdygx*_ga*MTY4NTQwNjQwNi4xNzUzNDQ5MDM1*_ga_YBLMHYR3C2*czE3NTg5NjI5MzgkbzckZzEkdDE3NTg5NjM5NzMkajI3JGwwJGgw
Malus fusca	Mfu	Eudicots	Eud	Streptophyta	Magnoliopsida	Rosales	Rosaceae	Fruits	v1.1	HortDB	https://bioinformatics.hainanu.edu.cn/hortdb/downloadFile_fileShow.action?download_speciesName=Malus%20spp.&download_fileType=Genome
Malus sieversii	Msie	Eudicots	Eud	Streptophyta	Magnoliopsida	Rosales	Rosaceae	Fruits	v1.0	HortDB	https://bioinformatics.hainanu.edu.cn/hortdb/downloadFile_fileShow.action?download_speciesName=Malus%20spp.&download_fileType=Genome
Malus sylvestris	Msy	Eudicots	Eud	Streptophyta	Magnoliopsida	Rosales	Rosaceae	Fruits	v7.2	NCBI	https://www.ncbi.nlm.nih.gov/datasets/genome/?taxon=3752
Mangifera indica	Min	Eudicots	Eud	Streptophyta	Magnoliopsida	Sapindales	Anacardiaceae	Fruits	CATAS_Mindica_2.1	NCBI	https://www.ncbi.nlm.nih.gov/datasets/genome/?taxon=29780
Manihot esculenta	Mes	Eudicots	Eud	Streptophyta	Magnoliopsida	Malpighiales	Euphorbiaceae	Vegetables	v6.1	Phytozome	https://data.jgi.doe.gov/refine-download/phytozome?organism=Mesculenta&expanded=305&phytozome_version=14&_gl=1*l12zwk*_ga*MTY4NTQwNjQwNi4xNzUzNDQ5MDM1*_ga_YBLMHYR3C2*czE3NTM0NDkwMzUkbzEkZzEkdDE3NTM0NDk5NTIkajUxJGwwJGgw
Medicago sativa	Msa	Eudicots	Eud	Streptophyta	Magnoliopsida	Fabales	Fabaceae	Vegetables	NA	Figshare	https://figshare.com/projects/whole_genome_sequencing_and_assembly_of_Medicago_sativa/66380
Medicago truncatula	Mtr	Eudicots	Eud	Streptophyta	Magnoliopsida	Fabales	Fabaceae	Other plants	Mt4.0v1	Phytozome	https://data.jgi.doe.gov/refine-download/phytozome?organism=Mtruncatula&expanded=285&phytozome_version=14&_gl=1*u5cmjc*_ga*MTY4NTQwNjQwNi4xNzUzNDQ5MDM1*_ga_YBLMHYR3C2*czE3NTM0NDkwMzUkbzEkZzEkdDE3NTM0NTAwNzUkajQ0JGwwJGgw
Mesembryanthemum crystallinum	Mcr	Eudicots	Eud	Streptophyta	Magnoliopsida	Caryophyllales	Aizoaceae	Vegetables	v1.0	HortDB	https://bioinformatics.hainanu.edu.cn/hortdb/downloadFile_fileShow.action?download_speciesName=Mesembryanthemum%20crystallinum&download_fileType=Genome
Microthlaspi erraticum	Mer	Eudicots	Eud	Streptophyta	Magnoliopsida	Brassicales	Brassicaceae	Medicinal plants	v1.0	NCBI	https://www.ncbi.nlm.nih.gov/datasets/genome/?taxon=4097
Morella rubra	Mru	Eudicots	Eud	Streptophyta	Magnoliopsida	Fagales	Myricaceae	Fruits	Mru_ZJU_2	NCBI	https://www.ncbi.nlm.nih.gov/datasets/genome/?taxon=262757
Moringa oleifera	Mol	Eudicots	Eud	Streptophyta	Magnoliopsida	Brassicales	Moringaceae	Vegetables	v1.0	HortDB	https://bioinformatics.hainanu.edu.cn/hortdb/downloadFile_fileShow.action?download_speciesName=Origanum%20majorana&download_fileType=Genome
Morus notabilis	Mno	Eudicots	Eud	Streptophyta	Magnoliopsida	Rosales	Moraceae	Fruits	v2.0	NCBI	https://www.ncbi.nlm.nih.gov/datasets/genome/?taxon=981085
Nicotiana attenuata	Nat	Eudicots	Eud	Streptophyta	Magnoliopsida	Solanales	Solanaceae	Other plants	NIATTr2	NCBI	https://www.ncbi.nlm.nih.gov/datasets/genome/?taxon=49451
Nicotiana sylvestris	Nsy	Eudicots	Eud	Streptophyta	Magnoliopsida	Solanales	Solanaceae	Ornamentals	v2.0	NCBI	https://www.ncbi.nlm.nih.gov/datasets/genome/?taxon=4096
Nicotiana tabacum	Nta	Eudicots	Eud	Streptophyta	Magnoliopsida	Solanales	Solanaceae	Other plants	Ntab-TN90	NCBI	https://www.ncbi.nlm.nih.gov/datasets/genome/?taxon=4097
Ocimum basilicum	Oba	Eudicots	Eud	Streptophyta	Magnoliopsida	Lamiales	Lamiaceae	Beverages and spices	v1.0	HortDB	https://bioinformatics.hainanu.edu.cn/hortdb/downloadFile_fileShow.action?download_speciesName=Panax%20spp.&download_fileType=Genome
Olea europaea	Oeu	Eudicots	Eud	Streptophyta	Magnoliopsida	Lamiales	Oleaceae	Fruits	v1.0	Phytozome	https://data.jgi.doe.gov/refine-download/phytozome?organism=Oeuropaea&expanded=451&phytozome_version=14&_gl=1*16cxhkx*_ga*MTY4NTQwNjQwNi4xNzUzNDQ5MDM1*_ga_YBLMHYR3C2*czE3NTM0NDkwMzUkbzEkZzEkdDE3NTM0NTAyMTAkajQ3JGwwJGgw
Origanum majorana	Oma	Eudicots	Eud	Streptophyta	Magnoliopsida	Lamiales	Lamiaceae	Medicinal plants	v1.0	HortDB	https://bioinformatics.hainanu.edu.cn/hortdb/downloadFile_fileShow.action?download_speciesName=Origanum%20majorana&download_fileType=Genome
Origanum vulgare	Ovu	Eudicots	Eud	Streptophyta	Magnoliopsida	Lamiales	Lamiaceae	Medicinal plants	v1.0	HortDB	https://bioinformatics.hainanu.edu.cn/hortdb/downloadFile_fileShow.action?download_speciesName=Origanum%20vulgare&download_fileType=Genome
Osmanthus fragrans	Ofr	Eudicots	Eud	Streptophyta	Magnoliopsida	Lamiales	Oleaceae	Beverages and spices	OFL	OfIR	https://yanglab.hzau.edu.cn/OfIR/download/
Panax ginseng	Pgi	Eudicots	Eud	Streptophyta	Magnoliopsida	Apiales	Apiaceae	Medicinal plants	v1.1	HortDB	https://bioinformatics.hainanu.edu.cn/hortdb/downloadFile_fileShow.action?download_speciesName=Panax%20spp.&download_fileType=Genome
Panax notoginseng	Pno	Eudicots	Eud	Streptophyta	Magnoliopsida	Apiales	Araliaceae	Medicinal plants	v1.0	HortDB	https://bioinformatics.hainanu.edu.cn/hortdb/downloadFile_fileShow.action?download_speciesName=Panax%20spp.&download_fileType=Genome
Panax quinquefolius	Pqu	Eudicots	Eud	Streptophyta	Magnoliopsida	Apiales	Araliaceae	Medicinal plants	v1.0	HortDB	https://bioinformatics.hainanu.edu.cn/hortdb/downloadFile_fileShow.action?download_speciesName=Panax%20spp.&download_fileType=Genome
Perilla frutescens	Pfu	Eudicots	Eud	Streptophyta	Magnoliopsida	Lamiales	Lamiaceae	Vegetables	v1.0	HortDB	https://bioinformatics.hainanu.edu.cn/hortdb/downloadFile_fileShow.action?download_speciesName=Perilla%20frutescens&download_fileType=Genome
Phaseolus acutifolius	Pac	Eudicots	Eud	Streptophyta	Magnoliopsida	Fabales	Fabaceae	Vegetables	v2.0	Phytozome	https://data.jgi.doe.gov/refine-download/phytozome?organism=PacutifoliusWLD&expanded=581&_gl=1*1haord2*_ga*MTkzMjEyMzg2OS4xNzQ3OTA3MjI3*_ga_YBLMHYR3C2*czE3NDc5Njc0NjEkbzQkZzEkdDE3NDc5NzAwOTIkajAkbDAkaDA.
Phaseolus vulgaris	Pvu	Eudicots	Eud	Streptophyta	Magnoliopsida	Fabales	Fabaceae	Vegetables	v2.1	Phytozome	https://data.jgi.doe.gov/refine-download/phytozome?organism=Pvulgaris&expanded=442&_gl=1*liex84*_ga*MTkzMjEyMzg2OS4xNzQ3OTA3MjI3*_ga_YBLMHYR3C2*czE3NDc5Njc0NjEkbzQkZzEkdDE3NDc5NzAzMTMkajAkbDAkaDA.
Physalis pubescens	Ppu	Eudicots	Eud	Streptophyta	Magnoliopsida	Solanales	Solanaceae	Fruits	v1.0	HortDB	https://bioinformatics.hainanu.edu.cn/hortdb/downloadFile_fileShow.action?download_speciesName=Physalis%20pubescens&download_fileType=Genome
Pistacia vera	Pve	Eudicots	Eud	Streptophyta	Magnoliopsida	Sapindales	Anacardiaceae	Vegetables	v2.0	NCBI	https://www.ncbi.nlm.nih.gov/datasets/genome/?taxon=55513
Pisum sativum	Psa	Eudicots	Eud	Streptophyta	Magnoliopsida	Fabales	Fabaceae	Vegetables	v1.0	TVIR	http://tvir.bio2db.com/download2.html
Platycodon grandiflorus	Pgr	Eudicots	Eud	Streptophyta	Magnoliopsida	Asterales	Campanulaceae	Ornamentals	v1.0	HortDB	https://bioinformatics.hainanu.edu.cn/hortdb/downloadFile_fileShow.action?download_speciesName=Platycodon%20grandiflorus&download_fileType=Genome
Populus alba	Pabl	Eudicots	Eud	Streptophyta	Magnoliopsida	Malpighiales	Salicaceae	Ornamentals	v2.0	HortDB	https://bioinformatics.hainanu.edu.cn/hortdb/downloadFile_fileShow.action?download_speciesName=Populus%20alba&download_fileType=Genome
Populus euphratica	Peu	Eudicots	Eud	Streptophyta	Magnoliopsida	Malpighiales	Salicaceae	Ornamentals	v1.0	NCBI	https://www.ncbi.nlm.nih.gov/datasets/genome/?taxon=75702
Populus nigra	Pnig	Eudicots	Eud	Streptophyta	Magnoliopsida	Malpighiales	Salicaceae	Ornamentals	ddPopNigr1.1	NCBI	https://www.ncbi.nlm.nih.gov/datasets/genome/?taxon=3691
Populus trichocarpa	Ptr	Eudicots	Eud	Streptophyta	Magnoliopsida	Malpighiales	Salicaceae	Ornamentals	v3.1	Phytozome	https://data.jgi.doe.gov/refine-download/phytozome?organism=Ptrichocarpa&expanded=444&_gl=1*hd2ym*_ga*ODQ3OTc2NzA3LjE2OTk1MDAxMzc.*_ga_YBLMHYR3C2*czE3NDg5NTg0Mzgkbzg3JGcxJHQxNzQ4OTYxODE4JGozOCRsMCRoMA..
Portulaca amilis	Pami	Eudicots	Eud	Streptophyta	Magnoliopsida	Caryophyllales	Portulacaceae	Medicinal plants	v1.0	Phytozome	https://data.jgi.doe.gov/refine-download/phytozome?organism=Pamilis&expanded=692&_gl=1*d4bixa*_ga*ODQ3OTc2NzA3LjE2OTk1MDAxMzc.*_ga_YBLMHYR3C2*czE3NDg5NTg0Mzgkbzg3JGcxJHQxNzQ4OTYyMDI2JGoyMCRsMCRoMA..
Potentilla anserina	Pan	Eudicots	Eud	Streptophyta	Magnoliopsida	Rosales	Rosaceae	Medicinal plants	v1.0	HortDB	https://bioinformatics.hainanu.edu.cn/hortdb/downloadFile_fileShow.action?download_speciesName=Potentilla%20anserina&download_fileType=Genome
Prunus × yedoensis	Pye	Eudicots	Eud	Streptophyta	Magnoliopsida	Rosales	Rosaceae	Ornamentals	r3.1	HortDB	https://bioinformatics.hainanu.edu.cn/hortdb/downloadFile_fileShow.action?download_speciesName=Prunus%20yedoensis&download_fileType=Genome
Prunus avium	Pav	Eudicots	Eud	Streptophyta	Magnoliopsida	Rosales	Rosaceae	Ornamentals	r1.0	NCBI	https://www.ncbi.nlm.nih.gov/datasets/genome/?taxon=42229
Prunus dulcis	Pdu	Eudicots	Eud	Streptophyta	Magnoliopsida	Rosales	Rosaceae	Ornamentals	v2.0	NCBI	https://www.ncbi.nlm.nih.gov/datasets/genome/?taxon=3755
Prunus mume	Pmu	Eudicots	Eud	Streptophyta	Magnoliopsida	Rosales	Rosaceae	Ornamentals	v1.0	NCBI	https://www.ncbi.nlm.nih.gov/datasets/genome/?taxon=102107
Prunus persica	Ppe	Eudicots	Eud	Streptophyta	Magnoliopsida	Rosales	Rosaceae	Fruits	v2.0	NCBI	https://www.ncbi.nlm.nih.gov/datasets/genome/?taxon=3760
Prunus salicina	Psal	Eudicots	Eud	Streptophyta	Magnoliopsida	Rosales	Rosaceae	Fruits	v1.0	HortDB	https://bioinformatics.hainanu.edu.cn/hortdb/downloadFile_fileShow.action?download_speciesName=Prunus%20spp.&download_fileType=Genome
Punica granatum	Pgra	Eudicots	Eud	Streptophyta	Magnoliopsida	Myrtales	Lythraceae	Fruits	v2.0	HortDB	https://bioinformatics.hainanu.edu.cn/hortdb/downloadFile_fileShow.action?download_speciesName=Punica%20granatum&download_fileType=Genome
Pyrus × bretschneideri	Pbr	Eudicots	Eud	Streptophyta	Magnoliopsida	Rosales	Rosaceae	Fruits	v1.0	PGDB	http://pyrusgdb.sdau.edu.cn/cultivar.php?cultivar=DangshansuliV1.0
Pyrus betulifolia	Pbe	Eudicots	Eud	Streptophyta	Magnoliopsida	Rosales	Rosaceae	Fruits	v1.0	PGDB	http://pyrusgdb.sdau.edu.cn/cultivar.php?cultivar=Shanxiduli
Pyrus communis	Pco	Eudicots	Eud	Streptophyta	Magnoliopsida	Rosales	Rosaceae	Fruits	v1.0	PGDB	http://pyrusgdb.sdau.edu.cn/cultivar.php?cultivar=Bartlett%20V1.0
Pyrus pyrifolia	Ppy	Eudicots	Eud	Streptophyta	Magnoliopsida	Rosales	Rosaceae	Fruits	v1.0	PGDB	http://pyrusgdb.sdau.edu.cn/cultivar.php?cultivar=CuiguanV1.0
Pyrus ussuriensis × communis	Puc	Eudicots	Eud	Streptophyta	Magnoliopsida	Rosales	Rosaceae	Fruits	v1.0	PGDB	http://pyrusgdb.sdau.edu.cn/cultivar.php?cultivar=ZhongaiNO.1
Quercus lobata	Qlo	Eudicots	Eud	Streptophyta	Magnoliopsida	Fagales	Fagaceae	Ornamentals	ValleyOak3.2	NCBI	https://www.ncbi.nlm.nih.gov/datasets/genome/?taxon=97700
Quercus robur	Qro	Eudicots	Eud	Streptophyta	Magnoliopsida	Fagales	Fagaceae	Ornamentals	dhQueRobu3.1	NCBI	https://www.ncbi.nlm.nih.gov/datasets/genome/?taxon=38942
Quercus suber	Qsu	Eudicots	Eud	Streptophyta	Magnoliopsida	Fagales	Fagaceae	Ornamentals	Cork oak 2.0	NCBI	https://www.ncbi.nlm.nih.gov/datasets/genome/?taxon=58331
Raphanus sativus	Rsa	Eudicots	Eud	Streptophyta	Magnoliopsida	Brassicales	Brassicaceae	Vegetables	v1.0	TBGR	http://www.tbgr.org.cn/download/download.html?page=4
Rhodamnia argentea	Rar	Eudicots	Eud	Streptophyta	Magnoliopsida	Myrtales	Myrtaceae	Other plants	v1.0	NCBI	https://www.ncbi.nlm.nih.gov/datasets/genome/?taxon=178133
Rhododendron simsii	Rsi	Eudicots	Eud	Streptophyta	Magnoliopsida	Ericales	Ericaceae	Ornamentals	v1.0	RPGD	https://www.ncbi.nlm.nih.gov/datasets/genome/?taxon=118357
Rhododendron vialii	Rvi	Eudicots	Eud	Streptophyta	Magnoliopsida	Ericales	Ericaceae	Ornamentals	v1.0	NCBI	https://www.ncbi.nlm.nih.gov/datasets/genome/?taxon=182163
Rhododendron williamsianum	Rwi	Eudicots	Eud	Streptophyta	Magnoliopsida	Ericales	Ericaceae	Ornamentals	v1.0	RPGD	https://www.ncbi.nlm.nih.gov/datasets/genome/?taxon=262921
Ricinus communis	Rco	Eudicots	Eud	Streptophyta	Magnoliopsida	Malpighiales	Euphorbiaceae	Medicinal plants	v0.1	Phytozome	https://data.jgi.doe.gov/refine-download/phytozome?organism=Rcommunis&expanded=119&_gl=1*123vqza*_ga*ODQ3OTc2NzA3LjE2OTk1MDAxMzc.*_ga_YBLMHYR3C2*czE3NDg5NTg0Mzgkbzg3JGcxJHQxNzQ4OTYyMjQ2JGo0NSRsMCRoMA..
Rosa chinensis	Rch	Eudicots	Eud	Streptophyta	Magnoliopsida	Rosales	Rosaceae	Ornamentals	v1.0	HortDB	https://bioinformatics.hainanu.edu.cn/hortdb/downloadFile_fileShow.action?download_speciesName=Rosa%20spp.&download_fileType=Genome
Rosa multiflora	Rmu	Eudicots	Eud	Streptophyta	Magnoliopsida	Rosales	Rosaceae	Ornamentals	v1.0	HortDB	https://bioinformatics.hainanu.edu.cn/hortdb/downloadFile_fileShow.action?download_speciesName=Rosa%20spp.&download_fileType=Genome
Rosmarinus officinalis	Rof	Eudicots	Eud	Streptophyta	Magnoliopsida	Lamiales	Lamiaceae	Medicinal plants	v1.0	HortDB	https://bioinformatics.hainanu.edu.cn/hortdb/downloadFile_fileShow.action?download_speciesName=Rosmarinus%20officinalis&download_fileType=Genome
Rubus occidentalis	Roc	Eudicots	Eud	Streptophyta	Magnoliopsida	Rosales	Rosaceae	Fruits	v3.0	HortDB	https://bioinformatics.hainanu.edu.cn/hortdb/downloadFile_fileShow.action?download_speciesName=Rubus%20occidentalis&download_fileType=Genome
Salix purpurea	Spu	Eudicots	Eud	Streptophyta	Magnoliopsida	Malpighiales	Salicaceae	Other plants	ASM2922849v1	NCBI	https://www.ncbi.nlm.nih.gov/datasets/genome/?taxon=77065
Salvia miltiorrhiza	Smi	Eudicots	Eud	Streptophyta	Magnoliopsida	Lamiales	Lamiaceae	Ornamentals	IMPLAD_Smil_shh	NCBI	https://www.ncbi.nlm.nih.gov/datasets/genome/?taxon=226208
Salvia splendens	Ssp	Eudicots	Eud	Streptophyta	Magnoliopsida	Lamiales	Lamiaceae	Ornamentals	V2	NCBI	https://www.ncbi.nlm.nih.gov/datasets/genome/?taxon=180675
Senna tora	Sto	Eudicots	Eud	Streptophyta	Magnoliopsida	Fabales	Fabaceae	Medicinal plants	v1.0	HortDB	https://bioinformatics.hainanu.edu.cn/hortdb/downloadFile_fileShow.action?download_speciesName=Senna%20tora&download_fileType=Genome
Sesamum indicum	Sin	Eudicots	Eud	Streptophyta	Magnoliopsida	Lamiales	Pedaliaceae	Vegetables	v1.0	NCBI	https://www.ncbi.nlm.nih.gov/datasets/genome/?taxon=4182
Sinapis alba	Sal	Eudicots	Eud	Streptophyta	Magnoliopsida	Brassicales	Brassicaceae	Medicinal plants	v1.0	HortDB	https://bioinformatics.hainanu.edu.cn/hortdb/downloadFile_fileShow.action?download_speciesName=Sinapis%20alba&download_fileType=Genome
Siraitia grosvenorii	Sgr	Eudicots	Eud	Streptophyta	Magnoliopsida	Cucurbitales	Cucurbitaceae	Medicinal plants	v1.0	GigaDB	http://gigadb.org/dataset/view/id/100452/File_page/1
Sisymbrium irio	Sir	Eudicots	Eud	Streptophyta	Magnoliopsida	Brassicales	Brassicaceae	Other plants	vSiYm2s	Phytozome	https://data.jgi.doe.gov/refine-download/phytozome?organism=Sirio&expanded=903&_gl=1*1exqpqv*_ga*ODQ3OTc2NzA3LjE2OTk1MDAxMzc.*_ga_YBLMHYR3C2*czE3NDkwMDE5MDQkbzg4JGcxJHQxNzQ5MDAyNjU0JGo1MSRsMCRoMA..
Solanum dulcamara	Sdu	Eudicots	Eud	Streptophyta	Magnoliopsida	Solanales	Solanaceae	Medicinal plants	daSolDulc1.2	NCBI	https://www.ncbi.nlm.nih.gov/datasets/genome/?taxon=45834
Solanum lycopersicum	Sly	Eudicots	Eud	Streptophyta	Magnoliopsida	Solanales	Solanaceae	Vegetables	ITAG4.0	Phytozome	https://data.jgi.doe.gov/refine-download/phytozome?organism=Slycopersicum&expanded=691&_gl=1*27yy7v*_ga*ODQ3OTc2NzA3LjE2OTk1MDAxMzc.*_ga_YBLMHYR3C2*czE3NDkwMDE5MDQkbzg4JGcxJHQxNzQ5MDAyNzM2JGo0OSRsMCRoMA..
Solanum melongena	Sme	Eudicots	Eud	Streptophyta	Magnoliopsida	Solanales	Solanaceae	Vegetables	v1.0	HortDB	https://bioinformatics.hainanu.edu.cn/hortdb/downloadFile_fileShow.action?download_speciesName=Solanum%20spp.&download_fileType=Genome
Solanum muricatum	Smu	Eudicots	Eud	Streptophyta	Magnoliopsida	Solanales	Solanaceae	Vegetables	v1.0	NGDC	http://bigd.big.ac.cn/gsa
Solanum pennellii	Spe	Eudicots	Eud	Streptophyta	Magnoliopsida	Solanales	Solanaceae	Vegetables	SPENNV200	NCBI	https://www.ncbi.nlm.nih.gov/datasets/taxonomy/28526/
Solanum pimpinellifolium	Spi	Eudicots	Eud	Streptophyta	Magnoliopsida	Solanales	Solanaceae	Vegetables	v1.0	TVIR	http://tvir.bio2db.com/download2.html
Solanum stenotomum	Sst	Eudicots	Eud	Streptophyta	Magnoliopsida	Solanales	Solanaceae	Vegetables	v1.0	NCBI	https://www.ncbi.nlm.nih.gov/datasets/genome/?taxon=172797
Solanum tuberosum	Stu	Eudicots	Eud	Streptophyta	Magnoliopsida	Solanales	Solanaceae	Vegetables	v6.1	Phytozome	https://data.jgi.doe.gov/refine-download/phytozome?organism=Stuberosum&_gl=1*ktc2l0*_ga*NTYxODQyOTM4LjE2OTU4ODU1NDA.*_ga_YBLMHYR3C2*czE3NDc5NzY5OTMkbzExMiRnMSR0MTc0Nzk3ODEzMCRqMCRsMCRoMA..
Solanum verrucosum	Sve	Eudicots	Eud	Streptophyta	Magnoliopsida	Solanales	Solanaceae	Vegetables	falcon-dt-bn	NCBI	https://www.ncbi.nlm.nih.gov/datasets/taxonomy/315347/
Spinacia oleracea	Sol	Eudicots	Eud	Streptophyta	Magnoliopsida	Caryophyllales	Chenopodiaceae	Vegetables	v3.0	Phytozome	https://data.jgi.doe.gov/refine-download/phytozome?q=Spinacia+oleracea&expanded=Phytozome-575
Strobilanthes cusia	Scu	Eudicots	Eud	Streptophyta	Magnoliopsida	Lamiales	Acanthaceae	Medicinal plants	v1.0	HortDB	https://bioinformatics.hainanu.edu.cn/hortdb/downloadFile_fileShow.action?download_speciesName=Strobilanthes%20cusia&download_fileType=Genome
Syzygium oleosum	Sole	Eudicots	Eud	Streptophyta	Magnoliopsida	Myrtales	Myrtaceae	Other plants	v2.1	NCBI	https://www.ncbi.nlm.nih.gov/datasets/genome/?taxon=219896
Tarenaya hassleriana	Thas	Eudicots	Eud	Streptophyta	Magnoliopsida	Brassicales	Cleomaceae	Ornamentals	v1.0	NCBI	https://www.ncbi.nlm.nih.gov/datasets/genome/?taxon=28532
Theobroma cacao	Tca	Eudicots	Eud	Streptophyta	Magnoliopsida	Malvales	Malvaceae	Beverages and spices	v1.1	Phytozome	https://data.jgi.doe.gov/refine-download/phytozome?organism=Tcacao&expanded=233&_gl=1*rk5uzc*_ga*NTYxODQyOTM4LjE2OTU4ODU1NDA.*_ga_YBLMHYR3C2*czE3NDc5NzY5OTMkbzExMiRnMSR0MTc0Nzk3OTA3MSRqMCRsMCRoMA..
Thlaspi arvense	Tar	Eudicots	Eud	Streptophyta	Magnoliopsida	Brassicales	Brassicaceae	Medicinal plants	v1.1	Phytozome	https://data.jgi.doe.gov/refine-download/phytozome?organism=Tarvense&expanded=479&_gl=1*4cpmyi*_ga*NTYxODQyOTM4LjE2OTU4ODU1NDA.*_ga_YBLMHYR3C2*czE3NDc5NzY5OTMkbzExMiRnMSR0MTc0Nzk3OTE0MCRqMCRsMCRoMA..
Toona sinensis	Tsi	Eudicots	Eud	Streptophyta	Magnoliopsida	Sapindales	Anacardiaceae	Vegetables	v1.0	HortDB	https://bioinformatics.hainanu.edu.cn/hortdb/downloadFile_fileShow.action?download_speciesName=Toona%20sinensis&download_fileType=Genome
Trifolium pratense	Tpr	Eudicots	Eud	Streptophyta	Magnoliopsida	Fabales	Fabaceae	Ornamentals	v1.1	NCBI	https://www.ncbi.nlm.nih.gov/datasets/taxonomy/57577/
Tripterygium wilfordii	Twi	Eudicots	Eud	Streptophyta	Magnoliopsida	Celastrales	Celastraceae	Medicinal plants	v1.0	NCBI	https://www.ncbi.nlm.nih.gov/datasets/taxonomy/458696/
Vaccinium darrowii	Vda	Eudicots	Eud	Streptophyta	Magnoliopsida	Ericales	Ericaceae	Fruits	v1.0	HortDB	https://bioinformatics.hainanu.edu.cn/hortdb/downloadFile_fileShow.action?download_speciesName=Vaccinium%20spp.&download_fileType=Genome
Vaccinium duclouxii	Vdu	Eudicots	Eud	Streptophyta	Magnoliopsida	Ericales	Ericaceae	Fruits	NA	HortDB	https://bioinformatics.hainanu.edu.cn/hortdb/downloadFile_fileShow.action?download_speciesName=Vaccinium%20spp.&download_fileType=Genome
Vaccinium macrocarpon	Vma	Eudicots	Eud	Streptophyta	Magnoliopsida	Ericales	Ericaceae	Fruits	v1.0	HortDB	https://bioinformatics.hainanu.edu.cn/hortdb/downloadFile_fileShow.action?download_speciesName=Vaccinium%20spp.&download_fileType=Genome
Vicia faba	Vfa	Eudicots	Eud	Streptophyta	Magnoliopsida	Fabales	Fabaceae	Vegetables	v1.1	Phytozome	https://data.jgi.doe.gov/refine-download/phytozome?organism=Vfaba&expanded=824&_gl=1*1glnrlg*_ga*NTYxODQyOTM4LjE2OTU4ODU1NDA.*_ga_YBLMHYR3C2*czE3NDc5NzY5OTMkbzExMiRnMSR0MTc0Nzk4MDIyMCRqMCRsMCRoMA..
Vicia villosa	Vvi	Eudicots	Eud	Streptophyta	Magnoliopsida	Fabales	Fabaceae	Other plants	v1.0	NCBI	https://www.ncbi.nlm.nih.gov/datasets/genome/?taxon=3911
Vigna angularis	Van	Eudicots	Eud	Streptophyta	Magnoliopsida	Fabales	Fabaceae	Vegetables	v1.0	NCBI	https://www.ncbi.nlm.nih.gov/datasets/genome/?taxon=3914
Vigna umbellata	Vum	Eudicots	Eud	Streptophyta	Magnoliopsida	Fabales	Fabaceae	Vegetables	v1.0	NCBI	https://www.ncbi.nlm.nih.gov/datasets/taxonomy/87088/
Vigna unguiculata	Vun	Eudicots	Eud	Streptophyta	Magnoliopsida	Fabales	Fabaceae	Vegetables	v1.1	Phytozome	https://data.jgi.doe.gov/refine-download/phytozome?organism=Vunguiculata&expanded=469&_gl=1*1ak5m0z*_ga*NTYxODQyOTM4LjE2OTU4ODU1NDA.*_ga_YBLMHYR3C2*czE3NDc5NzY5OTMkbzExMiRnMSR0MTc0Nzk4MTg4NCRqMCRsMCRoMA..
Vitis riparia	Vri	Eudicots	Eud	Streptophyta	Magnoliopsida	Vitales	Vitaceae	Fruits	v1.0	NCBI	https://www.ncbi.nlm.nih.gov/datasets/taxonomy/96939/
Vitis rotundifolia	Vro	Eudicots	Eud	Streptophyta	Magnoliopsida	Vitales	Vitaceae	Fruits	v1.3	NCBI	https://www.ncbi.nlm.nih.gov/datasets/genome/GCA_030254885.1/
Vitis vinifera	VviN	Eudicots	Eud	Streptophyta	Magnoliopsida	Vitales	Vitaceae	Fruits	v2.1	Phytozome	https://data.jgi.doe.gov/refine-download/phytozome?organism=Vvinifera&_gl=1*1wzzjl5*_ga*NTYxODQyOTM4LjE2OTU4ODU1NDA.*_ga_YBLMHYR3C2*czE3NDc5NzY5OTMkbzExMiRnMSR0MTc0Nzk4MTk3MyRqMCRsMCRoMA..
Ziziphus jujuba	Zju	Eudicots	Eud	Streptophyta	Magnoliopsida	Rosales	Rhamnaceae	Fruits	v1.0	NCBI	https://www.ncbi.nlm.nih.gov/datasets/taxonomy/326968/
Cryptomeria japonica	Cja	Gymnosperms	Gym	Streptophyta	Pinopsida	Cupressales	Cupressaceae	Ornamentals	Sugi_1.0	NCBI	https://www.ncbi.nlm.nih.gov/datasets/genome/?taxon=3369
Cycas panzhihuaensis	Cpan	Gymnosperms	Gym	Streptophyta	Cycadopsida	Cycadales	Cycadaceae	Ornamentals	v1.0	CNGB	https://ftp.cngb.org/pub/CNSA/data1/CNP0001756/CNS0381401/CNA0022716/
Ginkgo biloba	Gbil	Gymnosperms	Gym	Streptophyta	Ginkgopsida	Ginkgoales	Ginkgoaceae	Medicinal plants	v2.0	HortDB	https://bioinformatics.hainanu.edu.cn/hortdb/downloadFile_fileShow.action?download_speciesName=Ginkgo%20biloba&download_fileType=Genome
Picea abies	Pab	Gymnosperms	Gym	Streptophyta	Pinopsida	Pinales	Pinaceae	Other plants	v1.0	Plantgenie	https://plantgenie.org/FTP?dir=Data%2FConGenIE
Thuja plicata	Tpl	Gymnosperms	Gym	Streptophyta	Pinopsida	Cupressales	Cupressaceae	Other plants	v3.1	Phytozome	https://data.jgi.doe.gov/refine-download/phytozome?organism=Tplicata&expanded=572&_gl=1*n8acpw*_ga*NTYxODQyOTM4LjE2OTU4ODU1NDA.*_ga_YBLMHYR3C2*czE3NDc5NzY5OTMkbzExMiRnMSR0MTc0Nzk4MDEyNyRqMCRsMCRoMA..
Welwitschia mirabilis	Wmi	Gymnosperms	Gym	Streptophyta	Gnetopsida	Welwitschiales	Welwitschiaceae	Other plants	v1.0	CNGB	https://ftp.cngb.org/pub/CNSA/data3/CNP0001943/CNS0386377/CNA0022760/
Aquilegia coerulea	Aco	Magnoliids	Mag	Streptophyta	Magnoliopsida	Ranunculales	Ranunculaceae	Other plants	v1.0	NCBI	https://www.ncbi.nlm.nih.gov/datasets/genome/GCA_002738505.1/
Cinnamomum kanehirae	Cka	Magnoliids	Mag	Streptophyta	Magnoliopsida	Laurales	Lauraceae	Other plants	v3.0	Phytozome	https://data.jgi.doe.gov/refine-download/phytozome?q=Cinnamomum+kanehirae&expanded=Phytozome-531
Liriodendron tulipifera YP108A	Ltu	Magnoliids	Mag	Streptophyta	Magnoliopsida	Magnoliales	Magnoliaceae	Ornamentals	v1.1	Phytozome	https://data.jgi.doe.gov/refine-download/phytozome?organism=LtulipiferaYP108A&expanded=766&_gl=1*19pos3p*_ga*ODQ3OTc2NzA3LjE2OTk1MDAxMzc.*_ga_YBLMHYR3C2*czE3NDkwMDE5MDQkbzg4JGcxJHQxNzQ5MDA0NDg2JGoxNiRsMCRoMA..
Macadamia integrifolia	Mint	Magnoliids	Mag	Streptophyta	Magnoliopsida	Proteales	Proteaceae	Vegetables	v3.0	NCBI	https://www.ncbi.nlm.nih.gov/datasets/genome/?taxon=60698
Macleaya cordata	Mco	Magnoliids	Mag	Streptophyta	Magnoliopsida	Ranunculales	Papaveraceae	Medicinal plants	v1.0	HortDB	https://bioinformatics.hainanu.edu.cn/hortdb/downloadFile_fileShow.action?download_speciesName=Macleaya%20cordata&download_fileType=Genome
Magnolia sinica	Msi	Magnoliids	Mag	Streptophyta	Magnoliopsida	Magnoliales	Magnoliaceae	Other plants	v1.0	NCBI	https://www.ncbi.nlm.nih.gov/datasets/genome/?taxon=86752
Nelumbo nucifera	Nnu	Magnoliids	Mag	Streptophyta	Magnoliopsida	Proteales	Nelumbonaceae	Vegetables	v1.1	NCBI	https://www.ncbi.nlm.nih.gov/datasets/genome/?taxon=4432
Papaver somniferum	Pso	Magnoliids	Mag	Streptophyta	Magnoliopsida	Ranunculales	Papaveraceae	Medicinal plants	v1.0	HortDB	https://bioinformatics.hainanu.edu.cn/hortdb/downloadFile_fileShow.action?download_speciesName=Papaver%20somniferum&download_fileType=Genome
Persea americana	Pam	Magnoliids	Mag	Streptophyta	Magnoliopsida	Laurales	Lauraceae	Other plants	v1.0	HortDB	https://bioinformatics.hainanu.edu.cn/hortdb/downloadFile_fileShow.action?download_speciesName=Persea%20americana&download_fileType=Genome
Piper nigrum	Pni	Magnoliids	Mag	Streptophyta	Magnoliopsida	Piperales	Piperaceae	Beverages and spices	pepper_reyin	HortDB	https://bioinformatics.hainanu.edu.cn/hortdb/downloadFile_fileShow.action?download_speciesName=Piper%20nigrum&download_fileType=Genome
Telopea speciosissima	Tsp	Magnoliids	Mag	Streptophyta	Magnoliopsida	Proteales	Proteaceae	Ornamentals	v1.0	NCBI	https://www.ncbi.nlm.nih.gov/datasets/genome/?taxon=54955
Aegilops tauschii	Ata	Monocots	Mon	Streptophyta	Magnoliopsida	Poales	Poaceae	Other plants	Aet_MR_1.0	NCBI	https://www.ncbi.nlm.nih.gov/datasets/genome/GCF_001957025.1/
Allium cepa	Ace	Monocots	Mon	Streptophyta	Magnoliopsida	Asparagales	Amaryllidaceae	Vegetables	v1.2	HortDB	https://bioinformatics.hainanu.edu.cn/hortdb/downloadFile_fileShow.action?download_speciesName=Allium%20spp.&download_fileType=Genome
Allium fistulosum	Afi	Monocots	Mon	Streptophyta	Magnoliopsida	Asparagales	Amaryllidaceae	Vegetables	NA	HortDB	https://bioinformatics.hainanu.edu.cn/hortdb/downloadFile_fileShow.action?download_speciesName=Allium%20spp.&download_fileType=Genome
Allium sativum	Asat	Monocots	Mon	Streptophyta	Magnoliopsida	Asparagales	Amaryllidaceae	Vegetables	v1.0	HortDB	https://bioinformatics.hainanu.edu.cn/hortdb/downloadFile_fileShow.action?download_speciesName=Allium%20spp.&download_fileType=Genome
Ananas comosus	Acom	Monocots	Mon	Streptophyta	Magnoliopsida	Poales	Bromeliaceae	Fruits	v3.0	Phytozome	https://data.jgi.doe.gov/refine-download/phytozome?organism=Acomosus&expanded=321&_gl=1*1xx72cf*_ga*MTgyMTM3NjYwNi4xNzEwNDA3OTc4*_ga_YBLMHYR3C2*czE3NDkxMTkyMzYkbzgkZzEkdDE3NDkxMjA5MjYkajYwJGwwJGgw
Asparagus officinalis	Aof	Monocots	Mon	Streptophyta	Magnoliopsida	Asparagales	Asparagaceae	Vegetables	v1.1	Phytozome	https://data.jgi.doe.gov/refine-download/phytozome?organism=Aofficinalis&expanded=498&_gl=1*5o6fhl*_ga*MTgyMTM3NjYwNi4xNzEwNDA3OTc4*_ga_YBLMHYR3C2*czE3NDkxMzIwODUkbzkkZzEkdDE3NDkxMzQzOTUkajQzJGwwJGgw
Brachypodium distachyon	Bdi	Monocots	Mon	Streptophyta	Magnoliopsida	Poales	Poaceae	Other plants	v3.1	Phytozome	https://data.jgi.doe.gov/refine-download/phytozome?organism=Bdistachyon&expanded=314&_gl=1*1nmfspn*_ga*MTgyMTM3NjYwNi4xNzEwNDA3OTc4*_ga_YBLMHYR3C2*czE3NDkxMzIwODUkbzkkZzEkdDE3NDkxMzQ5MDgkajQ1JGwwJGgw
Brachypodium hybridum	Bhy	Monocots	Mon	Streptophyta	Magnoliopsida	Poales	Poaceae	Other plants	v1.1	Phytozome	https://data.jgi.doe.gov/refine-download/phytozome?organism=Bhybridum&expanded=463&_gl=1*1u932b3*_ga*MTgyMTM3NjYwNi4xNzEwNDA3OTc4*_ga_YBLMHYR3C2*czE3NDkxMzIwODUkbzkkZzEkdDE3NDkxMzUwMjAkajUzJGwwJGgw
Brachypodium mexicanum	Bme	Monocots	Mon	Streptophyta	Magnoliopsida	Poales	Poaceae	Other plants	v2.1	Phytozome	https://data.jgi.doe.gov/refine-download/phytozome?organism=Bmexicanum&expanded=813&_gl=1*18zelqs*_ga*ODQ3OTc2NzA3LjE2OTk1MDAxMzc.*_ga_YBLMHYR3C2*czE3NTE1MDk0MzIkbzEwNyRnMSR0MTc1MTUxMDY5MiRqNDEkbDAkaDA.
Brachypodium stacei	Bsta	Monocots	Mon	Streptophyta	Magnoliopsida	Poales	Poaceae	Other plants	v1.1	Phytozome	https://data.jgi.doe.gov/refine-download/phytozome?organism=Bstacei&expanded=316&_gl=1*1dym1jg*_ga*MTgyMTM3NjYwNi4xNzEwNDA3OTc4*_ga_YBLMHYR3C2*czE3NDkxMzIwODUkbzkkZzEkdDE3NDkxMzUxMjMkajUzJGwwJGgw
Chasmanthium laxum	Clax	Monocots	Mon	Streptophyta	Magnoliopsida	Poales	Poaceae	Other plants	v1.1	Phytozome	https://data.jgi.doe.gov/refine-download/phytozome?q=Chasmanthium+laxum&expanded=Phytozome-690
Dendrobium catenatum	Dcat	Monocots	Mon	Streptophyta	Magnoliopsida	Asparagales	Orchidaceae	Medicinal plants	v2.0	HortDB	https://bioinformatics.hainanu.edu.cn/hortdb/downloadFile_fileShow.action?download_speciesName=Dendrobium%20catenatum&download_fileType=Genome
Dichanthelium oligosanthes	Dol	Monocots	Mon	Streptophyta	Magnoliopsida	Poales	Poaceae	Other plants	v2.0	NCBI	https://www.ncbi.nlm.nih.gov/datasets/genome/?taxon=888268
Dioscorea alata	Dal	Monocots	Mon	Streptophyta	Magnoliopsida	Dioscoreales	Dioscoreaceae	Vegetables	v1.1	Phytozome	https://data.jgi.doe.gov/refine-download/phytozome?q=Dioscorea+alata&expanded=Phytozome-504
Dioscorea cayenensis subsp. rotundata	Dcr	Monocots	Mon	Streptophyta	Magnoliopsida	Dioscoreales	Dioscoreaceae	Vegetables	TDr96_F1_v2	NCBI	https://www.ncbi.nlm.nih.gov/datasets/genome/?taxon=55577
Elaeis guineensis	Egui	Monocots	Mon	Streptophyta	Magnoliopsida	Arecales	Arecaceae	Ornamentals	EG5	NCBI	https://www.ncbi.nlm.nih.gov/datasets/genome/?taxon=51953
Eleusine coracana	Eco	Monocots	Mon	Streptophyta	Magnoliopsida	Poales	Poaceae	Medicinal plants	v1.1	Phytozome	https://data.jgi.doe.gov/refine-download/phytozome?organism=Ecoracana&expanded=560&_gl=1*1gduw2j*_ga*ODQ3OTc2NzA3LjE2OTk1MDAxMzc.*_ga_YBLMHYR3C2*czE3NDg5NTg0Mzgkbzg3JGcxJHQxNzQ4OTYxMTU0JGo2MCRsMCRoMA..
Hordeum vulgare subsp. vulgare	Hvus	Monocots	Mon	Streptophyta	Magnoliopsida	Poales	Poaceae	Medicinal plants	v3	NCBI	https://www.ncbi.nlm.nih.gov/datasets/genome/?taxon=112509
Lolium perenne	Lpe	Monocots	Mon	Streptophyta	Magnoliopsida	Poales	Poaceae	Other plants	Kyuss_2.0	NCBI	https://www.ncbi.nlm.nih.gov/datasets/genome/?taxon=4522
Lolium rigidum	Lri	Monocots	Mon	Streptophyta	Magnoliopsida	Poales	Poaceae	Other plants	Lrig_0.1	NCBI	https://www.ncbi.nlm.nih.gov/datasets/genome/?taxon=89674
Miscanthus floridulus	Mfl	Monocots	Mon	Streptophyta	Magnoliopsida	Poales	Poaceae	Other plants	v1.0	NCBI	https://www.ncbi.nlm.nih.gov/datasets/genome/?taxon=154761
Miscanthus sinensis	Msin	Monocots	Mon	Streptophyta	Magnoliopsida	Poales	Poaceae	Other plants	v7.1	Phytozome	https://data.jgi.doe.gov/refine-download/phytozome?organism=Msinensis&expanded=497&phytozome_version=14&_gl=1*1ttieyk*_ga*MTY4NTQwNjQwNi4xNzUzNDQ5MDM1*_ga_YBLMHYR3C2*czE3NTM0NDkwMzUkbzEkZzEkdDE3NTM0NTA0NTYkajQwJGwwJGgw
Musa acuminata	Mac	Monocots	Mon	Streptophyta	Magnoliopsida	Zingiberales	Musaceae	Fruits	v1.0	HortDB	https://bioinformatics.hainanu.edu.cn/hortdb/downloadFile_fileShow.action?download_speciesName=Musa%20spp.&download_fileType=Genome
Oryza glaberrima	Ogl	Monocots	Mon	Streptophyta	Magnoliopsida	Poales	Poaceae	Other plants	OglaRS2	NCBI	https://www.ncbi.nlm.nih.gov/datasets/genome/?taxon=4538
Oryza sativa	Osa	Monocots	Mon	Streptophyta	Magnoliopsida	Poales	Poaceae	Other plants	v7.0	Phytozome	https://data.jgi.doe.gov/refine-download/phytozome?organism=Osativa&expanded=323&phytozome_version=14&_gl=1*nfd546*_ga*MTY4NTQwNjQwNi4xNzUzNDQ5MDM1*_ga_YBLMHYR3C2*czE3NTM0NDkwMzUkbzEkZzEkdDE3NTM0NTA1NjUkajQ3JGwwJGgw
Panicum hallii	Pha	Monocots	Mon	Streptophyta	Magnoliopsida	Poales	Poaceae	Other plants	v3.1	Phytozome	https://data.jgi.doe.gov/refine-download/phytozome?organism=Phallii&expanded=495&phytozome_version=14&_gl=1*1ub9c9n*_ga*MTY4NTQwNjQwNi4xNzUzNDQ5MDM1*_ga_YBLMHYR3C2*czE3NTM0NDkwMzUkbzEkZzEkdDE3NTM0NTA3MjkkajYwJGwwJGgw
Panicum virgatum	Pvi	Monocots	Mon	Streptophyta	Magnoliopsida	Poales	Poaceae	Other plants	v5.1	Phytozome	https://data.jgi.doe.gov/refine-download/phytozome?organism=Pvirgatum&expanded=516&_gl=1*1sfphwn*_ga*MTkzMjEyMzg2OS4xNzQ3OTA3MjI3*_ga_YBLMHYR3C2*czE3NDc5Njc0NjEkbzQkZzEkdDE3NDc5Njk5MzckajAkbDAkaDA.
Phalaenopsis equestris	Peq	Monocots	Mon	Streptophyta	Magnoliopsida	Asparagales	Orchidaceae	Ornamentals	v1	NCBI	https://www.ncbi.nlm.nih.gov/datasets/genome/?taxon=78828
Phoenix dactylifera	Pda	Monocots	Mon	Streptophyta	Magnoliopsida	Arecales	Arecaceae	Fruits	palm_55x	NCBI	https://www.ncbi.nlm.nih.gov/datasets/genome/?taxon=42345
Phragmites australis	Pau	Monocots	Mon	Streptophyta	Magnoliopsida	Poales	Poaceae	Ornamentals	lpPhrAust1.1	NCBI	https://www.ncbi.nlm.nih.gov/datasets/genome/?taxon=29695
Saccharum officinarum	Sof	Monocots	Mon	Streptophyta	Magnoliopsida	Poales	Poaceae	Fruits	v1.0	HortDB	https://bioinformatics.hainanu.edu.cn/hortdb/downloadFile_fileShow.action?download_speciesName=Saccharum%20spp.&download_fileType=Genome
Setaria italica	Sit	Monocots	Mon	Streptophyta	Magnoliopsida	Poales	Poaceae	Medicinal plants	v2.2	Phytozome	https://data.jgi.doe.gov/refine-download/phytozome?organism=Sitalica&expanded=312&_gl=1*1l1l1rz*_ga*ODQ3OTc2NzA3LjE2OTk1MDAxMzc.*_ga_YBLMHYR3C2*czE3NDkwMDE5MDQkbzg4JGcxJHQxNzQ5MDAyNTIyJGozNSRsMCRoMA..
Setaria viridis	Svi	Monocots	Mon	Streptophyta	Magnoliopsida	Poales	Poaceae	Medicinal plants	v2.1	Phytozome	https://data.jgi.doe.gov/refine-download/phytozome?organism=Sviridis&expanded=500&_gl=1*1s731zk*_ga*ODQ3OTc2NzA3LjE2OTk1MDAxMzc.*_ga_YBLMHYR3C2*czE3NDkwMDE5MDQkbzg4JGcxJHQxNzQ5MDAyNTk4JGo0NiRsMCRoMA..
Sorghum bicolor	Sbi	Monocots	Mon	Streptophyta	Magnoliopsida	Poales	Poaceae	Medicinal plants	v3.1	Phytozome	https://data.jgi.doe.gov/refine-download/phytozome?organism=Sbicolor&_gl=1*as8j96*_ga*NTYxODQyOTM4LjE2OTU4ODU1NDA.*_ga_YBLMHYR3C2*czE3NDc5NzY5OTMkbzExMiRnMSR0MTc0Nzk3ODQ2MiRqMCRsMCRoMA..&expanded=Phytozome-313
Spirodela polyrhiza	Spo	Monocots	Mon	Streptophyta	Magnoliopsida	Alismatales	Araceae	Medicinal plants	v2.0	Phytozome	https://data.jgi.doe.gov/refine-download/phytozome?organism=Spolyrhiza&expanded=290&_gl=1*17y0dhv*_ga*NTYxODQyOTM4LjE2OTU4ODU1NDA.*_ga_YBLMHYR3C2*czE3NDc5NzY5OTMkbzExMiRnMSR0MTc0Nzk3ODk3NSRqMCRsMCRoMA..
Triticum aestivum	Tae	Monocots	Mon	Streptophyta	Magnoliopsida	Poales	Poaceae	Other plants	v2.1	Phytozome	https://data.jgi.doe.gov/refine-download/phytozome?organism=TaestivumcvChineseSpring&expanded=725&_gl=1*q8r75p*_ga*NTYxODQyOTM4LjE2OTU4ODU1NDA.*_ga_YBLMHYR3C2*czE3NDc5NzY5OTMkbzExMiRnMSR0MTc0Nzk4MDA0NCRqMCRsMCRoMA..
Triticum dicoccoides	Tdi	Monocots	Mon	Streptophyta	Magnoliopsida	Poales	Poaceae	Other plants	v2.1	NCBI	https://www.ncbi.nlm.nih.gov/datasets/taxonomy/85692/
Triticum urartu	Tur	Monocots	Mon	Streptophyta	Magnoliopsida	Poales	Poaceae	Other plants	Tu2.1	NCBI	https://www.ncbi.nlm.nih.gov/datasets/taxonomy/4572/
Typha latifolia	Tla	Monocots	Mon	Streptophyta	Magnoliopsida	Poales	Typhaceae	Other plants	v1.0	Phytozome	https://data.jgi.doe.gov/refine-download/phytozome?organism=Tlatifoliavar20196&expanded=853&_gl=1*c9lt0l*_ga*ODQ3OTc2NzA3LjE2OTk1MDAxMzc.*_ga_YBLMHYR3C2*czE3NTE1MDk0MzIkbzEwNyRnMSR0MTc1MTUwOTQ2NSRqMjckbDAkaDA.
Vanilla planifolia	Vpl	Monocots	Mon	Streptophyta	Magnoliopsida	Asparagales	Orchidaceae	Beverages and spices	v1.0	NCBI	https://www.ncbi.nlm.nih.gov/datasets/genome/?taxon=51239
Zea mays	Zmay	Monocots	Mon	Streptophyta	Magnoliopsida	Poales	Poaceae	Other plants	v4.0	Phytozome	https://data.jgi.doe.gov/refine-download/phytozome?organism=Zmays&expanded=493&_gl=1*1kgihgv*_ga*NTYxODQyOTM4LjE2OTU4ODU1NDA.*_ga_YBLMHYR3C2*czE3NDc5NzY5OTMkbzExMiRnMSR0MTc0Nzk4MjExNSRqMCRsMCRoMA..
Zingiber officinale	Zof	Monocots	Mon	Streptophyta	Magnoliopsida	Zingiberales	Zingiberaceae	Vegetables	v1.1	NCBI	https://www.ncbi.nlm.nih.gov/datasets/genome/GCF_018446385.1/
Zizania latifolia	Zla	Monocots	Mon	Streptophyta	Magnoliopsida	Poales	Poaceae	Vegetables	v1.0	TVIR	http://tvir.bio2db.com/download3.html
Zostera marina	Zma	Monocots	Mon	Streptophyta	Magnoliopsida	Alismatales	Zosteraceae	Medicinal plants	v2.2	Phytozome	https://data.jgi.doe.gov/refine-download/phytozome?organism=Zmarina&expanded=324&_gl=1*vjlb0c*_ga*NTYxODQyOTM4LjE2OTU4ODU1NDA.*_ga_YBLMHYR3C2*czE3NDc5NzY5OTMkbzExMiRnMSR0MTc0Nzk4MjE2NCRqMCRsMCRoMA..
Alsophila spinulosa	Asp	Pteridophytes	Pte	Streptophyta	Polypodiopsida	Cyatheales	Cyatheaceae	Ornamentals	v1.0	Figshare	https://figshare.com/articles/dataset/A_spinulosa_genome_rar/19075346
Ceratopteris richardii	Cri	Pteridophytes	Pte	Streptophyta	Polypodiopsida	Polypodiales	Pteridaceae	Other plants	v2.1	Phytozome	https://data.jgi.doe.gov/refine-download/phytozome?q=Ceratopteris+richardii&expanded=Phytozome-676
Diphasiastrum complanatum	Dco	Pteridophytes	Pte	Streptophyta	Lycopodiopsida	Lycopodiales	Lycopodiaceae	Other plants	v3.1	Phytozome	https://data.jgi.doe.gov/refine-download/phytozome?q=Diphasiastrum+complanatum&expanded=Phytozome-723
Selaginella moellendorffii	Smo	Pteridophytes	Pte	Streptophyta	Lycopodiopsida	Selaginellales	Selaginellaceae	Medicinal plants	v1.0	Phytozome	https://data.jgi.doe.gov/refine-download/phytozome?organism=Smoellendorffii&expanded=91&_gl=1*1ptpw6v*_ga*ODQ3OTc2NzA3LjE2OTk1MDAxMzc.*_ga_YBLMHYR3C2*czE3NDg5NTg0Mzgkbzg3JGcxJHQxNzQ4OTYyMzQxJGo0NiRsMCRoMA..
Cyanidiococcus yangmingshanensis	Cya	Rhodophytes	Rho	Rhodophyta	Bangiophyceae	Cyanidiales	Cyanidiaceae	Other plants	v1.0	NCBI	https://www.ncbi.nlm.nih.gov/datasets/genome/?taxon=2690220
Galdieria sulphuraria	Gsu	Rhodophytes	Rho	Rhodophyta	Bangiophyceae	Galdieriales	Galdieriaceae	Other plants	v1.0	NCBI	https://www.ncbi.nlm.nih.gov/datasets/genome/?taxon=130081
Gracilariopsis chorda	Gch	Rhodophytes	Rho	Rhodophyta	Florideophyceae	Gracilariales	Gracilariaceae	Other plants	v1.0	NCBI	https://www.ncbi.nlm.nih.gov/datasets/genome/?taxon=448386
Porphyra umbilicalis	Pum	Rhodophytes	Rho	Rhodophyta	Bangiophyceae	Bangiales	Bangiaceae	Vegetables	v1.5	Phytozome	https://data.jgi.doe.gov/refine-download/phytozome?organism=Pumbilicalis&expanded=456&_gl=1*1acnvdi*_ga*ODQ3OTc2NzA3LjE2OTk1MDAxMzc.*_ga_YBLMHYR3C2*czE3NDg5NTg0Mzgkbzg3JGcxJHQxNzQ4OTYxOTUyJGoyMiRsMCRoMA..

## Sheet: Table S2
Table S2. NF-Y gene family members identified in 320 plant species.
NF-YA subfamily				NF-YB subfamily				NF-YC subfamily
Species	Gene number	Sequence ID	Gene name	Species	Gene number	Sequence ID	Gene name	Species	Gene number	Sequence ID	Gene name
Acer saccharum	7	mrna.LWI29_000280	AsaNF-YA1	Acer saccharum	13	mrna.LWI29_002062	AsaNF-YB1	Acer saccharum	6	mrna.LWI29_003562	AsaNF-YC1
		mrna.LWI29_007206	AsaNF-YA2			mrna.LWI29_005838	AsaNF-YB2			mrna.LWI29_004562	AsaNF-YC2
		mrna.LWI29_009694	AsaNF-YA3			mrna.LWI29_007327	AsaNF-YB3			mrna.LWI29_009725	AsaNF-YC3
		mrna.LWI29_011257	AsaNF-YA4			mrna.LWI29_013533	AsaNF-YB4			mrna.LWI29_027958	AsaNF-YC4
		mrna.LWI29_018292	AsaNF-YA5			mrna.LWI29_019960	AsaNF-YB5			mrna.LWI29_034861	AsaNF-YC5
		mrna.LWI29_022341	AsaNF-YA6			mrna.LWI29_020945	AsaNF-YB6			mrna.LWI29_034997	AsaNF-YC6
		mrna.LWI29_027900	AsaNF-YA7			mrna.LWI29_026835	AsaNF-YB7	Acer truncatum	7	Atru.chr1.92	AtruNF-YC1
Acer truncatum	7	Atru.chr1.1054	AtruNF-YA1			mrna.LWI29_027093	AsaNF-YB8			Atru.chr11.2314	AtruNF-YC2
		Atru.chr1.3899	AtruNF-YA2			mrna.LWI29_031386	AsaNF-YB9			Atru.chr2.460	AtruNF-YC3
		Atru.chr10.852	AtruNF-YA3			mrna.LWI29_031972	AsaNF-YB10			Atru.chr3.3663.1	AtruNF-YC4
		Atru.chr11.2622	AtruNF-YA4			mrna.LWI29_032487	AsaNF-YB11			Atru.chr4.883	AtruNF-YC5
		Atru.chr3.2710	AtruNF-YA5			mrna.LWI29_035949	AsaNF-YB12			Atru.chr6.1801	AtruNF-YC6
		Atru.chr7.1659	AtruNF-YA6			mrna.LWI29_037510	AsaNF-YB13			Atru.chr9.2206	AtruNF-YC7
		Atru.chr8.1326	AtruNF-YA7	Acer truncatum	14	Atru.BG.107	AtruNF-YB1	Actinidia chinensis	16	Acc04271.1_mrna	AchNF-YC1
Actinidia chinensis	17	Acc06398.1_mrna	AchNF-YA1			Atru.chr1.2259	AtruNF-YB2			Acc07832.1_mrna	AchNF-YC2
		Acc09303.1_mrna	AchNF-YA2			Atru.chr2.2342	AtruNF-YB3			Acc11063.1_mrna	AchNF-YC3
		Acc12793.2_mrna	AchNF-YA3			Atru.chr2.358	AtruNF-YB4			Acc14282.1_mrna	AchNF-YC4
		Acc12976.1_mrna	AchNF-YA4			Atru.chr2.3684	AtruNF-YB5			Acc15695.1_mrna	AchNF-YC5
		Acc13155.1_mrna	AchNF-YA5			Atru.chr2.3691	AtruNF-YB6			Acc16785.1_mrna	AchNF-YC6
		Acc13347.1_mrna	AchNF-YA6			Atru.chr3.3238	AtruNF-YB7			Acc18825.1_mrna	AchNF-YC7
		Acc17077.1_mrna	AchNF-YA7			Atru.chr4.2809	AtruNF-YB8			Acc19999.1_mrna	AchNF-YC8
		Acc17671.1_mrna	AchNF-YA8			Atru.chr4.371	AtruNF-YB9			Acc22082.1_mrna	AchNF-YC9
		Acc20797.1_mrna	AchNF-YA9			Atru.chr4.862	AtruNF-YB10			Acc22813.1_mrna	AchNF-YC10
		Acc22323.1_mrna	AchNF-YA10			Atru.chr5.1227	AtruNF-YB11			Acc25937.1_mrna	AchNF-YC11
		Acc22985.1_mrna	AchNF-YA11			Atru.chr6.3397	AtruNF-YB12			Acc26828.1_mrna	AchNF-YC12
		Acc23364.1_mrna	AchNF-YA12			Atru.chr8.2551	AtruNF-YB13			Acc27321.1_mrna	AchNF-YC13
		Acc25245.1_mrna	AchNF-YA13			Atru.chr9.708	AtruNF-YB14			Acc32745.1_mrna	AchNF-YC14
		Acc26165.1_mrna	AchNF-YA14	Actinidia chinensis	18	Acc03144.1_mrna	AchNF-YB1			Acc33374.1_mrna	AchNF-YC15
		Acc26990.1_mrna	AchNF-YA15			Acc08505.1_mrna	AchNF-YB2			Acc33459.1_mrna	AchNF-YC16
		Acc30388.1_mrna	AchNF-YA16			Acc08551.1_mrna	AchNF-YB3	Actinidia eriantha	24	rna-XM_057605721.1	AerNF-YC1
		Acc32446.1_mrna	AchNF-YA17			Acc09501.1_mrna	AchNF-YB4			rna-XM_057608810.1	AerNF-YC2
Actinidia eriantha	53	rna-XM_057604091.1	AerNF-YA1			Acc10579.1_mrna	AchNF-YB5			rna-XM_057611415.1	AerNF-YC3
		rna-XM_057608155.1	AerNF-YA2			Acc15231.1_mrna	AchNF-YB6			rna-XM_057611416.1	AerNF-YC4
		rna-XM_057608156.1	AerNF-YA3			Acc18638.1_mrna	AchNF-YB7			rna-XM_057617182.1	AerNF-YC5
		rna-XM_057611034.1	AerNF-YA4			Acc19324.1_mrna	AchNF-YB8			rna-XM_057621105.1	AerNF-YC6
		rna-XM_057611035.1	AerNF-YA5			Acc19332.1_mrna	AchNF-YB9			rna-XM_057621106.1	AerNF-YC7
		rna-XM_057611036.1	AerNF-YA6			Acc19636.1_mrna	AchNF-YB10			rna-XM_057629248.1	AerNF-YC8
		rna-XM_057611037.1	AerNF-YA7			Acc20493.1_mrna	AchNF-YB11			rna-XM_057629933.1	AerNF-YC9
		rna-XM_057611999.1	AerNF-YA8			Acc21866.1_mrna	AchNF-YB12			rna-XM_057629934.1	AerNF-YC10
		rna-XM_057612001.1	AerNF-YA9			Acc24989.1_mrna	AchNF-YB13			rna-XM_057629935.1	AerNF-YC11
		rna-XM_057612002.1	AerNF-YA10			Acc26492.1_mrna	AchNF-YB14			rna-XM_057629936.1	AerNF-YC12
		rna-XM_057612003.1	AerNF-YA11			Acc26623.1_mrna	AchNF-YB15			rna-XM_057629937.1	AerNF-YC13
		rna-XM_057614438.1	AerNF-YA12			Acc31675.1_mrna	AchNF-YB16			rna-XM_057629984.1	AerNF-YC14
		rna-XM_057614439.1	AerNF-YA13			Acc32104.1_mrna	AchNF-YB17			rna-XM_057629985.1	AerNF-YC15
		rna-XM_057617649.1	AerNF-YA14			Acc33385.1_mrna	AchNF-YB18			rna-XM_057631042.1	AerNF-YC16
		rna-XM_057617650.1	AerNF-YA15	Actinidia eriantha	32	rna-XM_057604756.1	AerNF-YB1			rna-XM_057631230.1	AerNF-YC17
		rna-XM_057617651.1	AerNF-YA16			rna-XM_057605096.1	AerNF-YB2			rna-XM_057633150.1	AerNF-YC18
		rna-XM_057617652.1	AerNF-YA17			rna-XM_057605224.1	AerNF-YB3			rna-XM_057633151.1	AerNF-YC19
		rna-XM_057617653.1	AerNF-YA18			rna-XM_057606304.1	AerNF-YB4			rna-XM_057633485.1	AerNF-YC20
		rna-XM_057617654.1	AerNF-YA19			rna-XM_057607589.1	AerNF-YB5			rna-XM_057635853.1	AerNF-YC21
		rna-XM_057623865.1	AerNF-YA20			rna-XM_057608603.1	AerNF-YB6			rna-XM_057639837.1	AerNF-YC22
		rna-XM_057623866.1	AerNF-YA21			rna-XM_057608809.1	AerNF-YB7			rna-XM_057654481.1	AerNF-YC23
		rna-XM_057623867.1	AerNF-YA22			rna-XM_057610431.1	AerNF-YB8			rna-XM_057657911.1	AerNF-YC24
		rna-XM_057627207.1	AerNF-YA23			rna-XM_057610432.1	AerNF-YB9	Aegilops tauschii	18	rna-XM_020294889.1	AtaNF-YC1
		rna-XM_057632030.1	AerNF-YA24			rna-XM_057614533.1	AerNF-YB10			rna-XM_020295702.1	AtaNF-YC2
		rna-XM_057632031.1	AerNF-YA25			rna-XM_057614534.1	AerNF-YB11			rna-XM_020296675.1	AtaNF-YC3
		rna-XM_057638226.1	AerNF-YA26			rna-XM_057614583.1	AerNF-YB12			rna-XM_020297521.1	AtaNF-YC4
		rna-XM_057638227.1	AerNF-YA27			rna-XM_057614584.1	AerNF-YB13			rna-XM_020298285.1	AtaNF-YC5
		rna-XM_057638228.1	AerNF-YA28			rna-XM_057616583.1	AerNF-YB14			rna-XM_020299401.1	AtaNF-YC6
		rna-XM_057638229.1	AerNF-YA29			rna-XM_057616584.1	AerNF-YB15			rna-XM_020304392.1	AtaNF-YC7
		rna-XM_057641209.1	AerNF-YA30			rna-XM_057619506.1	AerNF-YB16			rna-XM_020304516.1	AtaNF-YC8
		rna-XM_057642016.1	AerNF-YA31			rna-XM_057622161.1	AerNF-YB17			rna-XM_020312584.1	AtaNF-YC9
		rna-XM_057642017.1	AerNF-YA32			rna-XM_057627229.1	AerNF-YB18			rna-XM_020316409.1	AtaNF-YC10
		rna-XM_057648842.1	AerNF-YA33			rna-XM_057627346.1	AerNF-YB19			rna-XM_020319622.1	AtaNF-YC11
		rna-XM_057648843.1	AerNF-YA34			rna-XM_057627347.1	AerNF-YB20			rna-XM_020323669.1	AtaNF-YC12
		rna-XM_057648844.1	AerNF-YA35			rna-XM_057630520.1	AerNF-YB21			rna-XM_020333206.1	AtaNF-YC13
		rna-XM_057648845.1	AerNF-YA36			rna-XM_057630564.1	AerNF-YB22			rna-XM_020335298.1	AtaNF-YC14
		rna-XM_057648846.1	AerNF-YA37			rna-XM_057631347.1	AerNF-YB23			rna-XM_020335300.1	AtaNF-YC15
		rna-XM_057648847.1	AerNF-YA38			rna-XM_057635365.1	AerNF-YB24			rna-XM_020335313.1	AtaNF-YC16
		rna-XM_057648848.1	AerNF-YA39			rna-XM_057637268.1	AerNF-YB25			rna-XM_020335702.1	AtaNF-YC17
		rna-XM_057648850.1	AerNF-YA40			rna-XM_057640761.1	AerNF-YB26			rna-XM_020335904.1	AtaNF-YC18
		rna-XM_057648851.1	AerNF-YA41			rna-XM_057641485.1	AerNF-YB27	Aethionema arabicum	6	AA_scaffold1683_9	AarNF-YC1
		rna-XM_057648852.1	AerNF-YA42			rna-XM_057645611.1	AerNF-YB28			AA_scaffold3953_75	AarNF-YC2
		rna-XM_057649917.1	AerNF-YA43			rna-XM_057651934.1	AerNF-YB29			AA_scaffold5530_82	AarNF-YC3
		rna-XM_057649918.1	AerNF-YA44			rna-XM_057656545.1	AerNF-YB30			AA_scaffold5666_44	AarNF-YC4
		rna-XM_057649919.1	AerNF-YA45			rna-XM_057658477.1	AerNF-YB31			AA_scaffold6066_72	AarNF-YC5
		rna-XM_057650089.1	AerNF-YA46			rna-XM_057658478.1	AerNF-YB32			AA_scaffold6247_22	AarNF-YC6
		rna-XM_057650090.1	AerNF-YA47	Aegilops tauschii	19	rna-XM_020291112.1	AtaNF-YB1	Allium cepa	10	g160525.t1	AceNF-YC1
		rna-XM_057650091.1	AerNF-YA48			rna-XM_020295352.1	AtaNF-YB2			g194633.t1	AceNF-YC2
		rna-XM_057650092.1	AerNF-YA49			rna-XM_020318642.1	AtaNF-YB3			g224793.t1	AceNF-YC3
		rna-XM_057650093.1	AerNF-YA50			rna-XM_020319761.1	AtaNF-YB4			g259096.t1	AceNF-YC4
		rna-XM_057650723.1	AerNF-YA51			rna-XM_020319989.1	AtaNF-YB5			g298262.t1	AceNF-YC5
		rna-XM_057650724.1	AerNF-YA52			rna-XM_020320000.1	AtaNF-YB6			g314071.t1	AceNF-YC6
		rna-XM_057650725.1	AerNF-YA53			rna-XM_020321184.1	AtaNF-YB7			g339463.t1	AceNF-YC7
Aegilops tauschii	22	rna-XM_020300482.1	AtaNF-YA1			rna-XM_020321185.1	AtaNF-YB8			g385939.t1	AceNF-YC8
		rna-XM_020300483.1	AtaNF-YA2			rna-XM_020322569.1	AtaNF-YB9			g443391.t1	AceNF-YC9
		rna-XM_020300484.1	AtaNF-YA3			rna-XM_020322570.1	AtaNF-YB10			g86980.t1	AceNF-YC10
		rna-XM_020300486.1	AtaNF-YA4			rna-XM_020322572.1	AtaNF-YB11	Allium fistulosum	13	AfisC1G03336	AfiNF-YC1
		rna-XM_020301714.1	AtaNF-YA5			rna-XM_020326987.1	AtaNF-YB12			AfisC1G04801	AfiNF-YC2
		rna-XM_020301715.1	AtaNF-YA6			rna-XM_020326988.1	AtaNF-YB13			AfisC1G05167	AfiNF-YC3
		rna-XM_020304362.1	AtaNF-YA7			rna-XM_020333041.1	AtaNF-YB14			AfisC2G00417	AfiNF-YC4
		rna-XM_020304363.1	AtaNF-YA8			rna-XM_020333042.1	AtaNF-YB15			AfisC2G01915	AfiNF-YC5
		rna-XM_020304364.1	AtaNF-YA9			rna-XM_020340311.1	AtaNF-YB16			AfisC3G04685	AfiNF-YC6
		rna-XM_020323501.1	AtaNF-YA10			rna-XM_020340599.1	AtaNF-YB17			AfisC3G04686	AfiNF-YC7
		rna-XM_020326916.1	AtaNF-YA11			rna-XM_020340601.1	AtaNF-YB18			AfisC6G04203	AfiNF-YC8
		rna-XM_020326917.1	AtaNF-YA12			rna-XM_020344759.1	AtaNF-YB19			AfisC6G05579	AfiNF-YC9
		rna-XM_020326918.1	AtaNF-YA13	Aethionema arabicum	13	AA_C174697_1	AarNF-YB1			AfisC7G01210	AfiNF-YC10
		rna-XM_020330590.1	AtaNF-YA14			AA_C187941_2	AarNF-YB2			AfisC7G04325	AfiNF-YC11
		rna-XM_020330591.1	AtaNF-YA15			AA_C188213_2	AarNF-YB3			AfisC8G05224	AfiNF-YC12
		rna-XM_020330592.1	AtaNF-YA16			AA_scaffold1554_39	AarNF-YB4			AfisC8G05229	AfiNF-YC13
		rna-XM_020330593.1	AtaNF-YA17			AA_scaffold1905_4	AarNF-YB5	Allium sativum	19	Asa0G00246.1	AsatNF-YC1
		rna-XM_020333108.1	AtaNF-YA18			AA_scaffold229_171	AarNF-YB6			Asa0G02969.1	AsatNF-YC2
		rna-XM_020333109.1	AtaNF-YA19			AA_scaffold305_8	AarNF-YB7			Asa1G00568.1	AsatNF-YC3
		rna-XM_020333110.1	AtaNF-YA20			AA_scaffold3487_9	AarNF-YB8			Asa2G03862.1	AsatNF-YC4
		rna-XM_020333111.1	AtaNF-YA21			AA_scaffold49_60	AarNF-YB9			Asa2G03869.1	AsatNF-YC5
		rna-XM_020333112.1	AtaNF-YA22			AA_scaffold4989_51	AarNF-YB10			Asa2G03871.1	AsatNF-YC6
Aethionema arabicum	9	AA_C182393_1	AarNF-YA1			AA_scaffold5205_19	AarNF-YB11			Asa2G03873.1	AsatNF-YC7
		AA_C182627_1	AarNF-YA2			AA_scaffold5401_5	AarNF-YB12			Asa3G03870.1	AsatNF-YC8
		AA_scaffold2535_183	AarNF-YA3			AA_scaffold5642_10	AarNF-YB13			Asa4G00932.1	AsatNF-YC9
		AA_scaffold4402_84	AarNF-YA4	Allium cepa	30	g109454.t1	AceNF-YB1			Asa5G00079.1	AsatNF-YC10
		AA_scaffold4713_13	AarNF-YA5			g109456.t1	AceNF-YB2			Asa5G01679.1	AsatNF-YC11
		AA_scaffold5057_129	AarNF-YA6			g15027.t1	AceNF-YB3			Asa5G04413.1	AsatNF-YC12
		AA_scaffold5078_200	AarNF-YA7			g210431.t1	AceNF-YB4			Asa5G05457.1	AsatNF-YC13
		AA_scaffold5481_46	AarNF-YA8			g216293.t1	AceNF-YB5			Asa7G04109.1	AsatNF-YC14
		AA_scaffold6287_2	AarNF-YA9			g25990.t1	AceNF-YB6			Asa7G05349.1	AsatNF-YC15
Allium cepa	5	g118437.t1	AceNF-YA1			g260546.t1	AceNF-YB7			Asa7G05350.1	AsatNF-YC16
		g155182.t1	AceNF-YA2			g260547.t1	AceNF-YB8			Asa7G07723.1	AsatNF-YC17
		g313184.t1	AceNF-YA3			g260548.t1	AceNF-YB9			Asa8G01674.1	AsatNF-YC18
		g85131.t1	AceNF-YA4			g260552.t1	AceNF-YB10			Asa8G03325.1	AsatNF-YC19
		g97004.t1	AceNF-YA5			g260555.t1	AceNF-YB11	Alnus glutinosa	18	rna-XM_062288505.1	AglNF-YC1
Allium fistulosum	6	AfisC8G04293	AfiNF-YA1			g279558.t1	AceNF-YB12			rna-XM_062288506.1	AglNF-YC2
		AfisC1G03118	AfiNF-YA2			g279559.t1	AceNF-YB13			rna-XM_062290854.1	AglNF-YC3
		AfisC3G00748	AfiNF-YA3			g279560.t1	AceNF-YB14			rna-XM_062291066.1	AglNF-YC4
		AfisC4G02066	AfiNF-YA4			g279593.t1	AceNF-YB15			rna-XM_062294174.1	AglNF-YC5
		AfisC4G02097	AfiNF-YA5			g325255.t1	AceNF-YB16			rna-XM_062294604.1	AglNF-YC6
		AfisC8G00650	AfiNF-YA6			g325257.t1	AceNF-YB17			rna-XM_062313134.1	AglNF-YC7
Allium sativum	4	Asa1G01359.1	AsatNF-YA1			g325268.t1	AceNF-YB18			rna-XM_062313135.1	AglNF-YC8
		Asa1G04264.1	AsatNF-YA2			g333453.t1	AceNF-YB19			rna-XM_062313136.1	AglNF-YC9
		Asa2G00718.1	AsatNF-YA3			g334246.t1	AceNF-YB20			rna-XM_062313137.1	AglNF-YC10
		Asa7G05651.1	AsatNF-YA4			g343436.t1	AceNF-YB21			rna-XM_062313138.1	AglNF-YC11
Alnus glutinosa	13	rna-XM_062293540.1	AglNF-YA1			g357830.t1	AceNF-YB22			rna-XM_062313139.1	AglNF-YC12
		rna-XM_062306345.1	AglNF-YA2			g371567.t1	AceNF-YB23			rna-XM_062313140.1	AglNF-YC13
		rna-XM_062306346.1	AglNF-YA3			g371803.t1	AceNF-YB24			rna-XM_062313958.1	AglNF-YC14
		rna-XM_062306348.1	AglNF-YA4			g405191.t1	AceNF-YB25			rna-XM_062315219.1	AglNF-YC15
		rna-XM_062310752.1	AglNF-YA5			g482905.t1	AceNF-YB26			rna-XM_062316800.1	AglNF-YC16
		rna-XM_062310753.1	AglNF-YA6			g490269.t1	AceNF-YB27			rna-XM_062319176.1	AglNF-YC17
		rna-XM_062312135.1	AglNF-YA7			g493217.t1	AceNF-YB28			rna-XM_062321206.1	AglNF-YC18
		rna-XM_062312136.1	AglNF-YA8			g61424.t1	AceNF-YB29	Alsophila spinulosa	8	Aspi01Gene14120	AspNF-YC1
		rna-XM_062312137.1	AglNF-YA9			g77027.t1	AceNF-YB30			Aspi01Gene23954	AspNF-YC2
		rna-XM_062312138.1	AglNF-YA10	Allium fistulosum	20	AfisC1G03386	AfiNF-YB1			Aspi01Gene24067	AspNF-YC3
		rna-XM_062315358.1	AglNF-YA11			AfisC1G04939	AfiNF-YB2			Aspi01Gene40567	AspNF-YC4
		rna-XM_062318799.1	AglNF-YA12			AfisC1G04942	AfiNF-YB3			Aspi01Gene56025	AspNF-YC5
		rna-XM_062318800.1	AglNF-YA13			AfisC1G04943	AfiNF-YB4			Aspi01Gene61987	AspNF-YC6
Alsophila spinulosa	6	Aspi01Gene10718	AspNF-YA1			AfisC1G04944	AfiNF-YB5			Aspi01Gene64493	AspNF-YC7
		Aspi01Gene12510	AspNF-YA2			AfisC1G04946	AfiNF-YB6			Aspi01Gene67604	AspNF-YC8
		Aspi01Gene14466	AspNF-YA3			AfisC1G04949	AfiNF-YB7	Alyssum linifolium	25	Alyli.0005s0073.1.v1.1	AliNF-YC1
		Aspi01Gene36280	AspNF-YA4			AfisC1G04953	AfiNF-YB8			Alyli.0031s0050.1.v1.1	AliNF-YC2
		Aspi01Gene40219	AspNF-YA5			AfisC1G04954	AfiNF-YB9			Alyli.0041s0185.1.v1.1	AliNF-YC3
		Aspi01Gene69274	AspNF-YA6			AfisC1G04956	AfiNF-YB10			Alyli.0049s0122.1.v1.1	AliNF-YC4
Alyssum linifolium	20	Alyli.0443s0134.1.v1.1	AliNF-YA1			AfisC1G05059	AfiNF-YB11			Alyli.0051s0057.1.v1.1	AliNF-YC5
		Alyli.0206s0034.1.v1.1	AliNF-YA2			AfisC1G08540	AfiNF-YB12			Alyli.0051s0058.1.v1.1	AliNF-YC6
		Alyli.0079s0097.1.v1.1	AliNF-YA3			AfisC2G01378	AfiNF-YB13			Alyli.0051s0062.1.v1.1	AliNF-YC7
		Alyli.0032s0304.1.v1.1	AliNF-YA4			AfisC3G04608	AfiNF-YB14			Alyli.0052s0181.1.v1.1	AliNF-YC8
		Alyli.0036s0504.1.v1.1	AliNF-YA5			AfisC3G05230	AfiNF-YB15			Alyli.0078s0082.1.v1.1	AliNF-YC9
		Alyli.0148s0016.1.v1.1	AliNF-YA6			AfisC3G07149	AfiNF-YB16			Alyli.0078s0085.1.v1.1	AliNF-YC10
		Alyli.0179s0010.1.v1.1	AliNF-YA7			AfisC6G01273	AfiNF-YB17			Alyli.0094s0115.1.v1.1	AliNF-YC11
		Alyli.0603s0027.1.v1.1	AliNF-YA8			AfisC7G00269	AfiNF-YB18			Alyli.0100s0159.1.v1.1	AliNF-YC12
		Alyli.0039s0241.1.v1.1	AliNF-YA9			AfisC8G00803	AfiNF-YB19			Alyli.0100s0164.1.v1.1	AliNF-YC13
		Alyli.0045s0276.1.v1.1	AliNF-YA10			AfisC8G01217	AfiNF-YB20			Alyli.0106s0013.1.v1.1	AliNF-YC14
		Alyli.0034s0240.1.v1.1	AliNF-YA11	Allium sativum	13	Asa0G02521.1	AsatNF-YB1			Alyli.0109s0128.1.v1.1	AliNF-YC15
		Alyli.0025s0119.1.v1.1	AliNF-YA12			Asa0G04322.1	AsatNF-YB2			Alyli.0120s0128.1.v1.1	AliNF-YC16
		Alyli.0114s0071.1.v1.1	AliNF-YA13			Asa1G02335.1	AsatNF-YB3			Alyli.0122s0023.1.v1.1	AliNF-YC17
		Alyli.0359s0038.1.v1.1	AliNF-YA14			Asa1G04541.1	AsatNF-YB4			Alyli.0122s0027.1.v1.1	AliNF-YC18
		Alyli.0246s0062.1.v1.1	AliNF-YA15			Asa2G04224.1	AsatNF-YB5			Alyli.0122s0028.1.v1.1	AliNF-YC19
		Alyli.0159s0089.1.v1.1	AliNF-YA16			Asa3G02324.1	AsatNF-YB6			Alyli.0149s0066.1.v1.1	AliNF-YC20
		Alyli.0158s0115.1.v1.1	AliNF-YA17			Asa3G04468.1	AsatNF-YB7			Alyli.0236s0034.1.v1.1	AliNF-YC21
		Alyli.0158s0088.1.v1.1	AliNF-YA18			Asa3G04699.1	AsatNF-YB8			Alyli.0236s0071.1.v1.1	AliNF-YC22
		Alyli.0162s0080.1.v1.1	AliNF-YA19			Asa3G04700.1	AsatNF-YB9			Alyli.0256s0011.1.v1.1	AliNF-YC23
		Alyli.0006s0170.1.v1.1	AliNF-YA20			Asa4G02840.1	AsatNF-YB10			Alyli.0358s0004.1.v1.1	AliNF-YC24
Amaranthus hypochondriacus	7	AH006793-RA	AhypNF-YA1			Asa6G00032.1	AsatNF-YB11			Alyli.0363s0032.1.v1.1	AliNF-YC25
		AH007703-RA	AhypNF-YA2			Asa7G05610.1	AsatNF-YB12	Amaranthus hypochondriacus	4	AH000360-RA	AhypNF-YC1
		AH007788-RA	AhypNF-YA3			Asa7G06918.1	AsatNF-YB13			AH002982-RA	AhypNF-YC2
		AH010993-RA	AhypNF-YA4	Alnus glutinosa	22	rna-XM_062288479.1	AglNF-YB1			AH010440-RA	AhypNF-YC3
		AH013354-RA	AhypNF-YA5			rna-XM_062289415.1	AglNF-YB2			AH020120-RA	AhypNF-YC4
		AH014556-RA	AhypNF-YA6			rna-XM_062293122.1	AglNF-YB3	Amborella trichopoda	7	evm_27.model.AmTr_v1.0_scaffold00009.293	AtrNF-YC1
		AH016650-RA	AhypNF-YA7			rna-XM_062293353.1	AglNF-YB4			evm_27.model.AmTr_v1.0_scaffold00013.17	AtrNF-YC2
Amborella trichopoda	5	evm_27.model.AmTr_v1.0_scaffold00004.200	AtrNF-YA1			rna-XM_062294318.1	AglNF-YB5			evm_27.model.AmTr_v1.0_scaffold00039.13	AtrNF-YC3
		evm_27.model.AmTr_v1.0_scaffold00024.166	AtrNF-YA2			rna-XM_062296959.1	AglNF-YB6			evm_27.model.AmTr_v1.0_scaffold00054.9	AtrNF-YC4
		evm_27.model.AmTr_v1.0_scaffold00048.153	AtrNF-YA3			rna-XM_062300941.1	AglNF-YB7			evm_27.model.AmTr_v1.0_scaffold00078.140	AtrNF-YC5
		evm_27.model.AmTr_v1.0_scaffold00103.102	AtrNF-YA4			rna-XM_062300942.1	AglNF-YB8			evm_27.model.AmTr_v1.0_scaffold00101.78	AtrNF-YC6
		evm_27.model.AmTr_v1.0_scaffold00155.46	AtrNF-YA5			rna-XM_062300943.1	AglNF-YB9			evm_27.model.AmTr_v1.0_scaffold00213.2	AtrNF-YC7
Anacardium occidentale	17	Anaoc.0001s1663.1	AocNF-YA1			rna-XM_062300944.1	AglNF-YB10	Anacardium occidentale	17	Anaoc.0002s1442.1	AocNF-YC1
		Anaoc.0003s0061.1	AocNF-YA2			rna-XM_062301950.1	AglNF-YB11			Anaoc.0003s0247.1	AocNF-YC2
		Anaoc.0004s1017.1	AocNF-YA3			rna-XM_062302360.1	AglNF-YB12			Anaoc.0004s2058.1	AocNF-YC3
		Anaoc.0005s0702.1	AocNF-YA4			rna-XM_062302361.1	AglNF-YB13			Anaoc.0005s0912.1	AocNF-YC4
		Anaoc.0007s0308.1	AocNF-YA5			rna-XM_062302362.1	AglNF-YB14			Anaoc.0005s1308.1	AocNF-YC5
		Anaoc.0007s0478.1	AocNF-YA6			rna-XM_062305503.1	AglNF-YB15			Anaoc.0005s1981.1	AocNF-YC6
		Anaoc.0010s0696.1	AocNF-YA7			rna-XM_062305504.1	AglNF-YB16			Anaoc.0005s2051.1	AocNF-YC7
		Anaoc.0011s1065.1	AocNF-YA8			rna-XM_062309802.1	AglNF-YB17			Anaoc.0006s1328.1	AocNF-YC8
		Anaoc.0011s1292.1	AocNF-YA9			rna-XM_062309803.1	AglNF-YB18			Anaoc.0008s1011.1	AocNF-YC9
		Anaoc.0013s0794.1	AocNF-YA10			rna-XM_062313603.1	AglNF-YB19			Anaoc.0010s0033.1	AocNF-YC10
		Anaoc.0018s0487.1	AocNF-YA11			rna-XM_062314609.1	AglNF-YB20			Anaoc.0010s1457.1	AocNF-YC11
		Anaoc.0018s0497.1	AocNF-YA12			rna-XM_062315877.1	AglNF-YB21			Anaoc.0015s0052.1	AocNF-YC12
		Anaoc.0019s0612.1	AocNF-YA13			rna-XM_062316590.1	AglNF-YB22			Anaoc.0016s0820.1	AocNF-YC13
		Anaoc.0237s0002.1	AocNF-YA14	Alsophila spinulosa	12	Aspi01Gene09220	AspNF-YB1			Anaoc.0016s1441.1	AocNF-YC14
		Anaoc.0595s0002.1	AocNF-YA15			Aspi01Gene16041	AspNF-YB2			Anaoc.0018s0078.1	AocNF-YC15
		Anaoc.0660s0001.1	AocNF-YA16			Aspi01Gene17558	AspNF-YB3			Anaoc.0594s0034.1	AocNF-YC16
		Anaoc.0668s0012.1	AocNF-YA17			Aspi01Gene19571	AspNF-YB4			Anaoc.0939s0014.1	AocNF-YC17
Ananas comosus	8	Aco002210.1	AcomNF-YA1			Aspi01Gene41528	AspNF-YB5	Ananas comosus	6	Aco000852.1	AcomNF-YC1
		Aco003945.1	AcomNF-YA2			Aspi01Gene41539	AspNF-YB6			Aco003106.1	AcomNF-YC2
		Aco005083.1	AcomNF-YA3			Aspi01Gene42772	AspNF-YB7			Aco003657.1	AcomNF-YC3
		Aco005128.1	AcomNF-YA4			Aspi01Gene48623	AspNF-YB8			Aco006602.1	AcomNF-YC4
		Aco008421.1	AcomNF-YA5			Aspi01Gene64059	AspNF-YB9			Aco008850.1	AcomNF-YC5
		Aco008746.1	AcomNF-YA6			Aspi01Gene64387	AspNF-YB10			Aco009304.1	AcomNF-YC6
		Aco012252.1	AcomNF-YA7			Aspi01Gene69668	AspNF-YB11	Anthoceros agrestis	3	AagrBONN_evm.model.Sc2ySwM_228.2356.1	AagNF-YC1
		Aco012443.1	AcomNF-YA8			Aspi01Gene69986	AspNF-YB12			AagrBONN_evm.model.Sc2ySwM_228.2547.1	AagNF-YC2
Anthoceros agrestis	1	AagrBONN_evm.model.Sc2ySwM_117.2516.1	AagNF-YA1	Alyssum linifolium	23	Alyli.0008s0051.1.v1.1	AliNF-YB1			AagrBONN_evm.model.Sc2ySwM_228.533.1	AagNF-YC3
Anthoceros punctatus	1	Apun_evm.model.utg000023l.1053.1	ApuNF-YA1			Alyli.0013s0084.1.v1.1	AliNF-YB2	Anthoceros punctatus	5	Apun_evm.model.utg000038l.694.1	ApuNF-YC1
Apium graveolens	7	Ag10G02103.1	AgrNF-YA1			Alyli.0015s0156.1.v1.1	AliNF-YB3			Apun_evm.model.utg000043l.1429.1	ApuNF-YC2
		Ag1G00765.1	AgrNF-YA2			Alyli.0018s0472.1.v1.1	AliNF-YB4			Apun_evm.model.utg000131l.267.1	ApuNF-YC3
		Ag3G00672.1	AgrNF-YA3			Alyli.0025s0367.1.v1.1	AliNF-YB5			Apun_evm.model.utg000131l.40.1	ApuNF-YC4
		Ag6G01385.1	AgrNF-YA4			Alyli.0025s0491.1.v1.1	AliNF-YB6			Apun_evm.model.utg000145l.120.1	ApuNF-YC5
		Ag7G00960.1	AgrNF-YA5			Alyli.0033s0110.1.v1.1	AliNF-YB7	Apium graveolens	4	Ag1G01223.1	AgrNF-YC1
		Ag8G00276.1	AgrNF-YA6			Alyli.0035s0051.1.v1.1	AliNF-YB8			Ag5G02489.1	AgrNF-YC2
		Ag9G01446.1	AgrNF-YA7			Alyli.0037s0408.1.v1.1	AliNF-YB9			Ag8G01638.1	AgrNF-YC3
Aquilegia coerulea	12	rna-gnl|WGS:NXFA|Aquca_009_00676.1	AcoNF-YA1			Alyli.0037s0411.1.v1.1	AliNF-YB10			Ag9G01789.1	AgrNF-YC4
		rna-gnl|WGS:NXFA|Aquca_009_00676.2	AcoNF-YA2			Alyli.0051s0276.1.v1.1	AliNF-YB11	Aquilegia coerulea	10	rna-gnl|WGS:NXFA|Aquca_009_00062.1	AcoNF-YC1
		rna-gnl|WGS:NXFA|Aquca_009_00676.3	AcoNF-YA3			Alyli.0058s0122.1.v1.1	AliNF-YB12			rna-gnl|WGS:NXFA|Aquca_009_00062.2	AcoNF-YC2
		rna-gnl|WGS:NXFA|Aquca_009_00676.4	AcoNF-YA4			Alyli.0058s0125.1.v1.1	AliNF-YB13			rna-gnl|WGS:NXFA|Aquca_013_00352.1	AcoNF-YC3
		rna-gnl|WGS:NXFA|Aquca_014_00766.1	AcoNF-YA5			Alyli.0099s0025.1.v1.1	AliNF-YB14			rna-gnl|WGS:NXFA|Aquca_014_00448.1	AcoNF-YC4
		rna-gnl|WGS:NXFA|Aquca_020_00519.1	AcoNF-YA6			Alyli.0118s0002.1.v1.1	AliNF-YB15			rna-gnl|WGS:NXFA|Aquca_014_00934.1	AcoNF-YC5
		rna-gnl|WGS:NXFA|Aquca_026_00359.1	AcoNF-YA7			Alyli.0120s0121.1.v1.1	AliNF-YB16			rna-gnl|WGS:NXFA|Aquca_017_00420.1	AcoNF-YC6
		rna-gnl|WGS:NXFA|Aquca_026_00359.2	AcoNF-YA8			Alyli.0123s0037.1.v1.1	AliNF-YB17			rna-gnl|WGS:NXFA|Aquca_027_00046.1	AcoNF-YC7
		rna-gnl|WGS:NXFA|Aquca_026_00359.3	AcoNF-YA9			Alyli.0146s0098.1.v1.1	AliNF-YB18			rna-gnl|WGS:NXFA|Aquca_040_00092.1	AcoNF-YC8
		rna-gnl|WGS:NXFA|Aquca_026_00359.4	AcoNF-YA10			Alyli.0156s0084.1.v1.1	AliNF-YB19			rna-gnl|WGS:NXFA|Aquca_054_00147.1	AcoNF-YC9
		rna-gnl|WGS:NXFA|Aquca_026_00359.5	AcoNF-YA11			Alyli.0199s0026.1.v1.1	AliNF-YB20			rna-gnl|WGS:NXFA|Aquca_054_00147.2	AcoNF-YC10
		rna-gnl|WGS:NXFA|Aquca_076_00118.1	AcoNF-YA12			Alyli.0310s0033.1.v1.1	AliNF-YB21	Arabidopsis halleri	5	Araha.0028s0010.1.p	AhaNF-YC1
Arabidopsis halleri	10	Araha.12995s0003.1.p	AhaNF-YA1			Alyli.0333s0017.1.v1.1	AliNF-YB22			Araha.14384s0001.1.p	AhaNF-YC2
		Araha.15627s0018.1.p	AhaNF-YA2			Alyli.0459s0014.1.v1.1	AliNF-YB23			Araha.32703s0008.1.p	AhaNF-YC3
		Araha.1876s0002.1.p	AhaNF-YA3	Amaranthus hypochondriacus	7	AH007368-RA	AhypNF-YB1			Araha.35607s0003.1.p	AhaNF-YC4
		Araha.2050s0003.1.p	AhaNF-YA4			AH007567-RA	AhypNF-YB2			Araha.47453s0001.1.p	AhaNF-YC5
		Araha.21506s0003.1.p	AhaNF-YA5			AH008291-RA	AhypNF-YB3	Arabidopsis lyrata	12	AL1G18310.t1	AlyNF-YC1
		Araha.24789s0002.1.p	AhaNF-YA6			AH010639-RA	AhypNF-YB4			AL1G19400.t1	AlyNF-YC2
		Araha.26186s0008.1.p	AhaNF-YA7			AH011259-RA	AhypNF-YB5			AL1G64480.t1	AlyNF-YC3
		Araha.27996s0003.1.p	AhaNF-YA8			AH014575-RA	AhypNF-YB6			AL1G65290.t1	AlyNF-YC4
		Araha.3202s0007.1.p	AhaNF-YA9			AH021960-RA	AhypNF-YB7			AL3G46350.t1	AlyNF-YC5
		Araha.9962s0003.1.p	AhaNF-YA10	Amborella trichopoda	8	evm_27.model.AmTr_v1.0_scaffold00010.298	AtrNF-YB1			AL5G28040.t1	AlyNF-YC6
Arabidopsis lyrata	12	AL1G29910.t1	AlyNF-YA1			evm_27.model.AmTr_v1.0_scaffold00031.57	AtrNF-YB2			AL8G17240.t1	AlyNF-YC7
		AL1G44530.t1	AlyNF-YA2			evm_27.model.AmTr_v1.0_scaffold00042.29	AtrNF-YB3			AL8G24720.t1	AlyNF-YC8
		AL1G62880.t1	AlyNF-YA3			evm_27.model.AmTr_v1.0_scaffold00047.48	AtrNF-YB4			AL8G2rna-XM_04730.t1	AlyNF-YC9
		AL286U10010.t1	AlyNF-YA4			evm_27.model.AmTr_v1.0_scaffold00057.235	AtrNF-YB5			AL8G24750.t1	AlyNF-YC10
		AL2G32520.t1	AlyNF-YA5			evm_27.model.AmTr_v1.0_scaffold00058.243	AtrNF-YB6			AL8G24770.t1	AlyNF-YC11
		AL3G16380.t1	AlyNF-YA6			evm_27.model.AmTr_v1.0_scaffold00061.282	AtrNF-YB7			AL8G40530.t1	AlyNF-YC12
		AL3G26230.t1	AlyNF-YA7			evm_27.model.AmTr_v1.0_scaffold00080.3	AtrNF-YB8	Arabidopsis thaliana	13	AT3G48590	AtNF-YC1
		AL3G34870.t1	AlyNF-YA8	Anacardium occidentale	26	Anaoc.0001s0489.1	AocNF-YB1			AT1G56170	AtNF-YC2
		AL481U10030.t1	AlyNF-YA9			Anaoc.0001s1201.1	AocNF-YB2			AT1G54830	AtNF-YC3
		AL4G30710.t1	AlyNF-YA10			Anaoc.0001s1389.1	AocNF-YB3			AT5G63470	AtNF-YC4
		AL6G16590.t1	AlyNF-YA11			Anaoc.0001s2637.1	AocNF-YB4			AT5G50490	AtNF-YC5
		AL6G23390.t1	AlyNF-YA12			Anaoc.0001s2657.1	AocNF-YB5			AT5G50480	AtNF-YC6
Arabidopsis thaliana	10	AT5G12840	AtNF-YA1			Anaoc.0002s0985.1	AocNF-YB6			AT5G50470	AtNF-YC7
		AT3G05690	AtNF-YA2			Anaoc.0002s1563.1	AocNF-YB7			AT5G27910	AtNF-YC8
		AT1G72830	AtNF-YA3			Anaoc.0004s0354.1	AocNF-YB8			AT1G08970	AtNF-YC9
		AT2G34720	AtNF-YA4			Anaoc.0005s2102.1	AocNF-YB9			AT1G07980	AtNF-YC10
		AT1G54160	AtNF-YA5			Anaoc.0006s0925.1	AocNF-YB10			AT3G12480	AtNF-YC11
		AT3G14020	AtNF-YA6			Anaoc.0006s1425.1	AocNF-YB11			AT5G38140	AtNF-YC12
		AT1G30500	AtNF-YA7			Anaoc.0007s1677.1	AocNF-YB12			AT5G43250	AtNF-YC13
		AT1G17590	AtNF-YA8			Anaoc.0008s1042.1	AocNF-YB13	Arabis alpina	9	rna-gnl|WGS:JNGA|AALP_mrnaAA1G093400	AalNF-YC1
		AT3G20910	AtNF-YA9			Anaoc.0011s0677.1	AocNF-YB14			rna-gnl|WGS:JNGA|AALP_mrnaAA3G134800	AalNF-YC2
		AT5G06510	AtNF-YA10			Anaoc.0014s1215.1	AocNF-YB15			rna-gnl|WGS:JNGA|AALP_mrnaAA4G013500	AalNF-YC3
Arabis alpina	2	rna-gnl|WGS:JNGA|AALP_mrnaAA3G054200	AalNF-YA1			Anaoc.0015s0697.1	AocNF-YB16			rna-gnl|WGS:JNGA|AALP_mrnaAA5G109500	AalNF-YC4
		rna-gnl|WGS:JNGA|AALP_mrnaAA4G114900	AalNF-YA2			Anaoc.0016s0027.1	AocNF-YB17			rna-gnl|WGS:JNGA|AALP_mrnaAA6G151300	AalNF-YC5
Arachis duranensis	20	rna-XM_016080031.3	AduNF-YA1			Anaoc.0016s1218.1	AocNF-YB18			rna-gnl|WGS:JNGA|AALP_mrnaAA8G066100	AalNF-YC6
		rna-XM_016081768.3	AduNF-YA2			Anaoc.0017s0724.1	AocNF-YB19			rna-gnl|WGS:JNGA|AALP_mrnaAA8G243800	AalNF-YC7
		rna-XM_016090792.3	AduNF-YA3			Anaoc.0017s0725.1	AocNF-YB20			rna-gnl|WGS:JNGA|AALP_mrnaAA8G281500	AalNF-YC8
		rna-XM_016090793.3	AduNF-YA4			Anaoc.0020s0251.1	AocNF-YB21			rna-gnl|WGS:JNGA|AALP_mrnaAA8G466100	AalNF-YC9
		rna-XM_016095797.3	AduNF-YA5			Anaoc.0020s0811.1	AocNF-YB22	Arachis duranensis	16	rna-XM_016076898.3	AduNF-YC1
		rna-XM_016095798.3	AduNF-YA6			Anaoc.0022s0038.1	AocNF-YB23			rna-XM_016080901.3	AduNF-YC2
		rna-XM_016095799.3	AduNF-YA7			Anaoc.0246s0001.1	AocNF-YB24			rna-XM_016081592.3	AduNF-YC3
		rna-XM_016099232.3	AduNF-YA8			Anaoc.0693s0001.1	AocNF-YB25			rna-XM_016082246.1	AduNF-YC4
		rna-XM_016099233.3	AduNF-YA9			Anaoc.0739s0013.1	AocNF-YB26			rna-XM_016082247.1	AduNF-YC5
		rna-XM_016099234.3	AduNF-YA10	Ananas comosus	11	Aco000890.1	AcomNF-YB1			rna-XM_016082394.3	AduNF-YC6
		rna-XM_016099235.3	AduNF-YA11			Aco001160.1	AcomNF-YB2			rna-XM_016088259.3	AduNF-YC7
		rna-XM_016099237.3	AduNF-YA12			Aco002298.1	AcomNF-YB3			rna-XM_016091500.3	AduNF-YC8
		rna-XM_016100643.3	AduNF-YA13			Aco002436.1	AcomNF-YB4			rna-XM_016103172.3	AduNF-YC9
		rna-XM_016100645.3	AduNF-YA14			Aco003074.1	AcomNF-YB5			rna-XM_016113081.2	AduNF-YC10
		rna-XM_016100646.3	AduNF-YA15			Aco005495.1	AcomNF-YB6			rna-XM_016113082.3	AduNF-YC11
		rna-XM_016103804.3	AduNF-YA16			Aco007032.1	AcomNF-YB7			rna-XM_016118001.3	AduNF-YC12
		rna-XM_016117185.3	AduNF-YA17			Aco012432.1	AcomNF-YB8			rna-XM_052254508.1	AduNF-YC13
		rna-XM_021138354.2	AduNF-YA18			Aco012458.1	AcomNF-YB9			rna-XM_052254509.1	AduNF-YC14
		rna-XM_052253069.1	AduNF-YA19			Aco016428.1	AcomNF-YB10			rna-XM_052254510.1	AduNF-YC15
		rna-XM_052253070.1	AduNF-YA20			Aco024354.1	AcomNF-YB11			rna-XM_052254511.1	AduNF-YC16
Arachis hypogaea	15	arahy.Tifrunner.gnm1.ann1.3C4V56.1	AhyNF-YA1	Anthoceros agrestis	7	AagrBONN_evm.model.Sc2ySwM_344.280.1	AagNF-YB1	Arachis hypogaea	16	arahy.Tifrunner.gnm1.ann1.0G5T8T.1	AhyNF-YC1
		arahy.Tifrunner.gnm1.ann1.40UHTZ.1	AhyNF-YA2			AagrBONN_evm.model.Sc2ySwM_117.2062.1	AagNF-YB2			arahy.Tifrunner.gnm1.ann1.1YL9TV.1	AhyNF-YC2
		arahy.Tifrunner.gnm1.ann1.85VPHV.1	AhyNF-YA3			AagrBONN_evm.model.Sc2ySwM_117.3265.1	AagNF-YB3			arahy.Tifrunner.gnm1.ann1.9U8SPX.2	AhyNF-YC3
		arahy.Tifrunner.gnm1.ann1.D979GK.1	AhyNF-YA4			AagrBONN_evm.model.Sc2ySwM_344.270.1	AagNF-YB4			arahy.Tifrunner.gnm1.ann1.CT41QQ.1	AhyNF-YC4
		arahy.Tifrunner.gnm1.ann1.E0X5DU.1	AhyNF-YA5			AagrBONN_evm.model.Sc2ySwM_344.5023.1	AagNF-YB5			arahy.Tifrunner.gnm1.ann1.DHT5D0.1	AhyNF-YC5
		arahy.Tifrunner.gnm1.ann1.FK38PN.2	AhyNF-YA6			AagrBONN_evm.model.Sc2ySwM_344.5155.1	Anthoceros punctatus			arahy.Tifrunner.gnm1.ann1.FIIU1N.1	AhyNF-YC6
		arahy.Tifrunner.gnm1.ann1.HITK0G.1	AhyNF-YA7			AagrBONN_evm.model.Sc2ySwM_344.5157.1	AagNF-YB7			arahy.Tifrunner.gnm1.ann1.HG1CGX.1	AhyNF-YC7
		arahy.Tifrunner.gnm1.ann1.K4Y63P.1	AhyNF-YA8	Anthoceros punctatus	6	Apun_evm.model.utg000023l.568.1	ApuNF-YB1			arahy.Tifrunner.gnm1.ann1.L34J1I.1	AhyNF-YC8
		arahy.Tifrunner.gnm1.ann1.K8VWCH.1	AhyNF-YA9			Apun_evm.model.utg000029l.292.1	ApuNF-YB2			arahy.Tifrunner.gnm1.ann1.M21JET.1	AhyNF-YC9
		arahy.Tifrunner.gnm1.ann1.P5AXXG.1	AhyNF-YA10			Apun_evm.model.utg000029l.296.1	ApuNF-YB3			arahy.Tifrunner.gnm1.ann1.QGX1M1.1	AhyNF-YC10
		arahy.Tifrunner.gnm1.ann1.RS70VX.1	AhyNF-YA11			Apun_evm.model.utg000051l.627.1	ApuNF-YB4			arahy.Tifrunner.gnm1.ann1.R55U5A.1	AhyNF-YC11
		arahy.Tifrunner.gnm1.ann1.TFSP1V.2	AhyNF-YA12			Apun_evm.model.utg000103l.152.1	ApuNF-YB5			arahy.Tifrunner.gnm1.ann1.VV7AV3.1	AhyNF-YC12
		arahy.Tifrunner.gnm1.ann1.TY3GKM.1	AhyNF-YA13			Apun_evm.model.utg000122l.204.1	ApuNF-YB6			arahy.Tifrunner.gnm1.ann1.WLF6LC.1	AhyNF-YC13
		arahy.Tifrunner.gnm1.ann1.V1T15D.1	AhyNF-YA14	Apium graveolens	9	Ag7G02411.1	AgrNF-YB1			arahy.Tifrunner.gnm1.ann1.Y83UC8.1	AhyNF-YC14
		arahy.Tifrunner.gnm1.ann1.VP74QW.2	AhyNF-YA15			Ag10G01648.1	AgrNF-YB2			arahy.Tifrunner.gnm1.ann1.YA9X9Q.1	AhyNF-YC15
Arachis ipaensis	34	rna-XM_016313553.1	AipNF-YA1			Ag10G01836.1	AgrNF-YB3			arahy.Tifrunner.gnm1.ann1.Z93F9T.1	AhyNF-YC16
		rna-XM_016313606.1	AipNF-YA2			Ag2G00091.1	AgrNF-YB4	Arachis ipaensis	17	rna-XM_016312659.2	AipNF-YC1
		rna-XM_016313661.2	AipNF-YA3			Ag2G01912.1	AgrNF-YB5			rna-XM_016313682.1	AipNF-YC2
		rna-XM_016314707.2	AipNF-YA4			Ag3G01266.1	AgrNF-YB6			rna-XM_016314437.2	AipNF-YC3
		rna-XM_016314708.2	AipNF-YA5			Ag3G02105.1	AgrNF-YB7			rna-XM_016315349.1	AipNF-YC4
		rna-XM_016315948.2	AipNF-YA6			Ag4G01599.1	AgrNF-YB8			rna-XM_016315974.2	AipNF-YC5
		rna-XM_016315949.2	AipNF-YA7			Ag9G02229.1	AgrNF-YB9			rna-XM_016318580.2	AipNF-YC6
		rna-XM_016325657.2	AipNF-YA8	Aquilegia coerulea	12	rna-gnl|WGS:NXFA|Aquca_002_01056.1	AcoNF-YB1			rna-XM_016318581.2	AipNF-YC7
		rna-XM_016325658.2	AipNF-YA9			rna-gnl|WGS:NXFA|Aquca_003_00805.1	AcoNF-YB2			rna-XM_016318582.2	AipNF-YC8
		rna-XM_016325659.2	AipNF-YA10			rna-gnl|WGS:NXFA|Aquca_005_00328.1	AcoNF-YB3			rna-XM_016323784.2	AipNF-YC9
		rna-XM_016329186.2	AipNF-YA11			rna-gnl|WGS:NXFA|Aquca_005_00329.1	AcoNF-YB4			rna-XM_016325545.2	AipNF-YC10
		rna-XM_016329187.2	AipNF-YA12			rna-gnl|WGS:NXFA|Aquca_017_00275.1	AcoNF-YB5			rna-XM_016331737.2	AipNF-YC11
		rna-XM_016329188.2	AipNF-YA13			rna-gnl|WGS:NXFA|Aquca_026_00163.1	AcoNF-YB6			rna-XM_016341935.2	AipNF-YC12
		rna-XM_016333635.2	AipNF-YA14			rna-gnl|WGS:NXFA|Aquca_027_00124.1	AcoNF-YB7			rna-XM_016350014.2	AipNF-YC13
		rna-XM_016333636.2	AipNF-YA15			rna-gnl|WGS:NXFA|Aquca_027_00124.2	AcoNF-YB8			rna-XM_021104051.1	AipNF-YC14
		rna-XM_016333637.2	AipNF-YA16			rna-gnl|WGS:NXFA|Aquca_027_00124.3	AcoNF-YB9			rna-XM_021109563.1	AipNF-YC15
		rna-XM_016333638.2	AipNF-YA17			rna-gnl|WGS:NXFA|Aquca_027_00124.4	AcoNF-YB10			rna-XM_021113272.1	AipNF-YC16
		rna-XM_016333639.2	AipNF-YA18			rna-gnl|WGS:NXFA|Aquca_072_00118.1	AcoNF-YB11			rna-XM_021120571.1	AipNF-YC17
		rna-XM_016334403.1	AipNF-YA19			rna-gnl|WGS:NXFA|Aquca_110_00016.1	AcoNF-YB12	Arachis stenosperma	13	rna-XM_057864974.1	AstNF-YC1
		rna-XM_016334404.2	AipNF-YA20	Arabidopsis halleri	11	Araha.1122s0014.1.p	AhaNF-YB1			rna-XM_057864975.1	AstNF-YC2
		rna-XM_016334405.2	AipNF-YA21			Araha.11825s0005.1.p	AhaNF-YB2			rna-XM_057868613.1	AstNF-YC3
		rna-XM_016334407.2	AipNF-YA22			Araha.12970s0008.1.p	AhaNF-YB3			rna-XM_057868854.1	AstNF-YC4
		rna-XM_016334408.2	AipNF-YA23			Araha.13521s0002.1.p	AhaNF-YB4			rna-XM_057873842.1	AstNF-YC5
		rna-XM_016342240.2	AipNF-YA24			Araha.21147s0009.1.p	AhaNF-YB5			rna-XM_057875520.1	AstNF-YC6
		rna-XM_016347142.1	AipNF-YA25			Araha.26001s0001.1.p	AhaNF-YB6			rna-XM_057875802.1	AstNF-YC7
		rna-XM_021108519.1	AipNF-YA26			Araha.26260s0002.1.p	AhaNF-YB7			rna-XM_057880060.1	AstNF-YC8
		rna-XM_021109867.1	AipNF-YA27			Araha.29463s0001.1.p	AhaNF-YB8			rna-XM_057880061.1	AstNF-YC9
		rna-XM_021109868.1	AipNF-YA28			Araha.58155s0001.1.p	AhaNF-YB9			rna-XM_057880062.1	AstNF-YC10
		rna-XM_021109869.1	AipNF-YA29			Araha.7271s0001.1.p	AhaNF-YB10			rna-XM_057881423.1	AstNF-YC11
		rna-XM_021116652.1	AipNF-YA30			Araha.8755s0011.1.p	AhaNF-YB11			rna-XM_057882151.1	AstNF-YC12
		rna-XM_021116653.1	AipNF-YA31	Arabidopsis lyrata	16	AL1G19470.t1	AlyNF-YB1			rna-XM_057898136.1	AstNF-YC13
		rna-XM_021118860.1	AipNF-YA32			AL1G35210.t1	AlyNF-YB2	Arctium lappa	10	evm.model.000023F.535	AlaNF-YC1
		rna-XM_021120720.1	AipNF-YA33			AL1G35230.t1	AlyNF-YB3			evm.model.000040F.208	AlaNF-YC2
		rna-XM_021120721.1	AipNF-YA34			AL1G35370.t1	AlyNF-YB4			evm.model.000054F.219	AlaNF-YC3
Arachis stenosperma	22	rna-XM_057873733.1	AstNF-YA1			AL264U10030.t1	AlyNF-YB5			evm.model.000067F.210	AlaNF-YC4
		rna-XM_057873734.1	AstNF-YA2			AL3G45410.t1	AlyNF-YB6			evm.model.000091F.139	AlaNF-YC5
		rna-XM_057873735.1	AstNF-YA3			AL4G21460.t1	AlyNF-YB7			evm.model.000111F.33	AlaNF-YC6
		rna-XM_057875629.1	AstNF-YA4			AL4G33410.t1	AlyNF-YB8			evm.model.000229F.137	AlaNF-YC7
		rna-XM_057882871.1	AstNF-YA5			AL4G36190.t1	AlyNF-YB9			evm.model.000255F.3	AlaNF-YC8
		rna-XM_057882872.1	AstNF-YA6			AL4G47390.t1	AlyNF-YB10			evm.model.000266F.40	AlaNF-YC9
		rna-XM_057882873.1	AstNF-YA7			AL5G34250.t1	AlyNF-YB11			evm.model.000328F.7	AlaNF-YC10
		rna-XM_057885886.1	AstNF-YA8			AL6G18600.t1	AlyNF-YB12	Artemisia annua	11	rna-gnl|WGS:PKPP|mrna.AA070600.t1	AanNF-YC1
		rna-XM_057885887.1	AstNF-YA9			AL6G34280.t1	AlyNF-YB13			rna-gnl|WGS:PKPP|mrna.AA101270.t1	AanNF-YC2
		rna-XM_057885888.1	AstNF-YA10			AL7G41600.t1	AlyNF-YB14			rna-gnl|WGS:PKPP|mrna.AA116150.t1	AanNF-YC3
		rna-XM_057889706.1	AstNF-YA11			AL8G10280.t1	AlyNF-YB15			rna-gnl|WGS:PKPP|mrna.AA298100.t1	AanNF-YC4
		rna-XM_057889907.1	AstNF-YA12			AL8G10310.t1	AlyNF-YB16			rna-gnl|WGS:PKPP|mrna.AA299110.t1	AanNF-YC5
		rna-XM_057889908.1	AstNF-YA13	Arabidopsis thaliana	13	AT2G38880	AtNF-YB1			rna-gnl|WGS:PKPP|mrna.AA342960.t1	AanNF-YC6
		rna-XM_057892384.1	AstNF-YA14			AT5G47640	AtNF-YB2			rna-gnl|WGS:PKPP|mrna.AA364860.t1	AanNF-YC7
		rna-XM_057892385.1	AstNF-YA15			AT4G14540	AtNF-YB3			rna-gnl|WGS:PKPP|mrna.AA413490.t1	AanNF-YC8
		rna-XM_057892386.1	AstNF-YA16			AT1G09030	AtNF-YB4			rna-gnl|WGS:PKPP|mrna.AA417170.t1	AanNF-YC9
		rna-XM_057895248.1	AstNF-YA17			AT2G47810	AtNF-YB5			rna-gnl|WGS:PKPP|mrna.AA609130.t1	AanNF-YC10
		rna-XM_057895250.1	AstNF-YA18			AT5G47670	AtNF-YB6			rna-gnl|WGS:PKPP|mrna.AA613710.t1	AanNF-YC11
		rna-XM_057895251.1	AstNF-YA19			AT2G13570	AtNF-YB7	Asparagus officinalis	13	evm.TU.AsparagusV1_01.2240	AofNF-YC1
		rna-XM_057900862.1	AstNF-YA20			AT2G37060	AtNF-YB8			evm.TU.AsparagusV1_01.2850	AofNF-YC2
		rna-XM_057901884.1	AstNF-YA21			AT1G21970	AtNF-YB9			evm.TU.AsparagusV1_01.3533	AofNF-YC3
		rna-XM_057901885.1	AstNF-YA22			AT3G53340	AtNF-YB10			evm.TU.AsparagusV1_01.516	AofNF-YC4
Arctium lappa	8	evm.model.000004F.774	AlaNF-YA1			AT2G27470	AtNF-YB11			evm.TU.AsparagusV1_01.664	AofNF-YC5
		evm.model.000023F.591.2	AlaNF-YA2			AT5G08190	AtNF-YB12			evm.TU.AsparagusV1_02.1919	AofNF-YC6
		evm.model.000024F.148	AlaNF-YA3			AT5G23090	AtNF-YB13			evm.TU.AsparagusV1_03.1059	AofNF-YC7
		evm.model.000063F.138	AlaNF-YA4	Arabis alpina	6	rna-gnl|WGS:JNGA|AALP_mrnaAA1G240000	AalNF-YB1			evm.TU.AsparagusV1_03.1470	AofNF-YC8
		evm.model.000084F.341	AlaNF-YA5			rna-gnl|WGS:JNGA|AALP_mrnaAA4G171400	AalNF-YB2			evm.TU.AsparagusV1_05.2150	AofNF-YC9
		evm.model.000163F.134	AlaNF-YA6			rna-gnl|WGS:JNGA|AALP_mrnaAA6G101500	AalNF-YB3			evm.TU.AsparagusV1_06.119	AofNF-YC10
		evm.model.000174F.62	AlaNF-YA7			rna-gnl|WGS:JNGA|AALP_mrnaAA6G101800	AalNF-YB4			evm.TU.AsparagusV1_07.2176	AofNF-YC11
		evm.model.000255F.52	AlaNF-YA8			rna-gnl|WGS:JNGA|AALP_mrnaAA6G237200	AalNF-YB5			evm.TU.AsparagusV1_07.3740	AofNF-YC12
Artemisia annua	11	rna-gnl|WGS:PKPP|mrna.AA117630.t1	AanNF-YA1			rna-gnl|WGS:JNGA|AALP_mrnaAA6G259000	AalNF-YB6			evm.TU.AsparagusV1_08.2490	AofNF-YC13
		rna-gnl|WGS:PKPP|mrna.AA155130.t1	AanNF-YA2	Arachis duranensis	15	rna-XM_016083233.3	AduNF-YB1	Averrhoa carambola	9	GWHTABKE001769	AcaNF-YC1
		rna-gnl|WGS:PKPP|mrna.AA222570.t1	AanNF-YA3			rna-XM_016084320.3	AduNF-YB2			GWHTABKE002228	AcaNF-YC2
		rna-gnl|WGS:PKPP|mrna.AA243420.t1	AanNF-YA4			rna-XM_016085043.1	AduNF-YB3			GWHTABKE004378	AcaNF-YC3
		rna-gnl|WGS:PKPP|mrna.AA425020.t1	AanNF-YA5			rna-XM_016086431.3	AduNF-YB4			GWHTABKE008960	AcaNF-YC4
		rna-gnl|WGS:PKPP|mrna.AA445130.t1	AanNF-YA6			rna-XM_016088582.3	AduNF-YB5			GWHTABKE009111	AcaNF-YC5
		rna-gnl|WGS:PKPP|mrna.AA454670.t1	AanNF-YA7			rna-XM_016088587.3	AduNF-YB6			GWHTABKE015482	AcaNF-YC6
		rna-gnl|WGS:PKPP|mrna.AA514760.t1	AanNF-YA8			rna-XM_016096203.3	AduNF-YB7			GWHTABKE016358	AcaNF-YC7
		rna-gnl|WGS:PKPP|mrna.AA525290.t1	AanNF-YA9			rna-XM_016100365.3	AduNF-YB8			GWHTABKE020453	AcaNF-YC8
		rna-gnl|WGS:PKPP|mrna.AA577460.t1	AanNF-YA10			rna-XM_016100519.3	AduNF-YB9			GWHTABKE022872	AcaNF-YC9
		rna-gnl|WGS:PKPP|mrna.AA584780.t1	AanNF-YA11			rna-XM_016103482.3	AduNF-YB10	Bathycoccus prasinos	2	rna-Bathy12g00720	BprNF-YC1
Asparagus officinalis	7	evm.TU.AsparagusV1_03.1292	AofNF-YA1			rna-XM_016104236.3	AduNF-YB11			rna-Bathy18g01260	BprNF-YC2
		evm.TU.AsparagusV1_06.14	AofNF-YA2			rna-XM_016114495.2	AduNF-YB12	Benincasa hispida	13	rna-XM_039021504.1	BhiNF-YC1
		evm.TU.AsparagusV1_06.1857	AofNF-YA3			rna-XM_016117314.3	AduNF-YB13			rna-XM_039023067.1	BhiNF-YC2
		evm.TU.AsparagusV1_06.468	AofNF-YA4			rna-XM_021135989.2	AduNF-YB14			rna-XM_039023141.1	BhiNF-YC3
		evm.TU.AsparagusV1_07.3403	AofNF-YA5			rna-XM_052254561.1	AduNF-YB15			rna-XM_039023142.1	BhiNF-YC4
		evm.TU.AsparagusV1_07.3627	AofNF-YA6	Arachis hypogaea	15	arahy.Tifrunner.gnm1.ann1.18DJCD.1	AhyNF-YB1			rna-XM_039023143.1	BhiNF-YC5
		evm.TU.AsparagusV1_08.983	AofNF-YA7			arahy.Tifrunner.gnm1.ann1.83ESWU.1	AhyNF-YB2			rna-XM_039023144.1	BhiNF-YC6
Averrhoa carambola	7	GWHPABKE002608	AcaNF-YA1			arahy.Tifrunner.gnm1.ann1.8XPX7R.1	AhyNF-YB3			rna-XM_039023145.1	BhiNF-YC7
		GWHPABKE011850	AcaNF-YA2			arahy.Tifrunner.gnm1.ann1.BTE5MM.1	AhyNF-YB4			rna-XM_039028300.1	BhiNF-YC8
		GWHPABKE012606	AcaNF-YA3			arahy.Tifrunner.gnm1.ann1.CHFV0I.1	AhyNF-YB5			rna-XM_039032506.1	BhiNF-YC9
		GWHPABKE013131	AcaNF-YA4			arahy.Tifrunner.gnm1.ann1.D0EVJ3.1	AhyNF-YB6			rna-XM_039032507.1	BhiNF-YC10
		GWHPABKE013324	AcaNF-YA5			arahy.Tifrunner.gnm1.ann1.F546B5.1	AhyNF-YB7			rna-XM_039032508.1	BhiNF-YC11
		GWHPABKE014914	AcaNF-YA6			arahy.Tifrunner.gnm1.ann1.I7PXCJ.1	AhyNF-YB8			rna-XM_039032509.1	BhiNF-YC12
		GWHPABKE022334	AcaNF-YA7			arahy.Tifrunner.gnm1.ann1.M2R7LU.1	AhyNF-YB9			rna-XM_039036034.1	BhiNF-YC13
Bathycoccus prasinos	1	rna-Bathy04g04790	BprNF-YA1			arahy.Tifrunner.gnm1.ann1.S3VJK6.1	AhyNF-YB10	Beta vulgaris	5	EL10Ac2g02715.1	BvuNF-YC1
Benincasa hispida	15	rna-XM_039023396.1	BhiNF-YA1			arahy.Tifrunner.gnm1.ann1.SP9TFP.1	AhyNF-YB11			EL10Ac3g06402.1	BvuNF-YC2
		rna-XM_039027234.1	BhiNF-YA2			arahy.Tifrunner.gnm1.ann1.TAFY85.1	AhyNF-YB12			EL10Ac4g09333.1	BvuNF-YC3
		rna-XM_039034824.1	BhiNF-YA3			arahy.Tifrunner.gnm1.ann1.UG6V14.1	AhyNF-YB13			EL10Ac5g11403.1	BvuNF-YC4
		rna-XM_039034826.1	BhiNF-YA4			arahy.Tifrunner.gnm1.ann1.UWY0VP.3	AhyNF-YB14			EL10Ac6g13495.1	BvuNF-YC5
		rna-XM_039034827.1	BhiNF-YA5			arahy.Tifrunner.gnm1.ann1.Y51BP6.2	AhyNF-YB15	Brachypodium mexicanum	25	Bmexi.05PG226500	BmeNF-YC1
		rna-XM_039034828.1	BhiNF-YA6	Arachis ipaensis	19	rna-XM_016308524.1	AipNF-YB1			Bmexi.03UG334700	BmeNF-YC2
		rna-XM_039043845.1	BhiNF-YA7			rna-XM_016311507.2	AipNF-YB2			Bmexi.03PG325500	BmeNF-YC3
		rna-XM_039045658.1	BhiNF-YA8			rna-XM_016320260.2	AipNF-YB3			Bmexi.09UG305800	BmeNF-YC4
		rna-XM_039045659.1	BhiNF-YA9			rna-XM_016332101.2	AipNF-YB4			Bmexi.09PG315900	BmeNF-YC5
		rna-XM_039045660.1	BhiNF-YA10			rna-XM_016334232.2	AipNF-YB5			Bmexi.05UG250300	BmeNF-YC6
		rna-XM_039045661.1	BhiNF-YA11			rna-XM_016338085.2	AipNF-YB6			Bmexi.03UG094400	BmeNF-YC7
		rna-XM_039045662.1	BhiNF-YA12			rna-XM_016338550.2	AipNF-YB7			Bmexi.03PG005100	BmeNF-YC8
		rna-XM_039050189.1	BhiNF-YA13			rna-XM_016338557.2	AipNF-YB8			Bmexi.04PG068100	BmeNF-YC9
		rna-XM_039050190.1	BhiNF-YA14			rna-XM_016340328.2	AipNF-YB9			Bmexi.04UG061400	BmeNF-YC10
		rna-XM_039050191.1	BhiNF-YA15			rna-XM_016340357.2	AipNF-YB10			Bmexi.07PG056300	BmeNF-YC11
Beta vulgaris	6	EL10Ac2g04334.1	BvuNF-YA1			rna-XM_016340890.1	AipNF-YB11			Bmexi.03UG094300	BmeNF-YC12
		EL10Ac3g07033.1	BvuNF-YA2			rna-XM_016341034.2	AipNF-YB12			Bmexi.07UG042100	BmeNF-YC13
		EL10Ac4g08724.1	BvuNF-YA3			rna-XM_016341787.2	AipNF-YB13			Bmexi.03UG094200	BmeNF-YC14
		EL10Ac4g10245.1	BvuNF-YA4			rna-XM_016342088.2	AipNF-YB14			Bmexi.03UG094500	BmeNF-YC15
		EL10Ac7g16393.1	BvuNF-YA5			rna-XM_016352476.1	AipNF-YB15			Bmexi.10PG102400	BmeNF-YC16
		EL10Ac8g19140.1	BvuNF-YA6			rna-XM_021104375.1	AipNF-YB16			Bmexi.10UG085600	BmeNF-YC17
Brachypodium mexicanum	14	Bmexi.04PG388100	BmeNF-YA1			rna-XM_021111264.1	AipNF-YB17			Bmexi.08UG090000	BmeNF-YC18
		Bmexi.05UG052900	BmeNF-YA2			rna-XM_021111276.1	AipNF-YB18			Bmexi.08PG088400	BmeNF-YC19
		Bmexi.04UG353900	BmeNF-YA3			rna-XM_021116468.1	AipNF-YB19			Bmexi.01PG067000	BmeNF-YC20
		Bmexi.06PG071200	BmeNF-YA4	Arachis stenosperma	19	rna-XM_057862341.1	AstNF-YB1			Bmexi.01UG051900	BmeNF-YC21
		Bmexi.06UG057500	BmeNF-YA5			rna-XM_057865671.1	AstNF-YB2			Bmexi.02PG130300	BmeNF-YC22
		Bmexi.05PG019600	BmeNF-YA6			rna-XM_057865678.1	AstNF-YB3			Bmexi.02UG324400	BmeNF-YC23
		Bmexi.05UG047300	BmeNF-YA7			rna-XM_057867860.1	AstNF-YB4			Bmexi.02PG160500	BmeNF-YC24
		Bmexi.02UG391300	BmeNF-YA8			rna-XM_057870799.1	AstNF-YB5			Bmexi.02UG011900	BmeNF-YC25
		Bmexi.02PG071400	BmeNF-YA9			rna-XM_057872295.1	AstNF-YB6	Boechera stricta	13	Bostr.0568s0464.1.p	BstNF-YC1
		Bmexi.05PG024500	BmeNF-YA10			rna-XM_057873427.1	AstNF-YB7			Bostr.13129s0263.1.p	BstNF-YC2
		Bmexi.02UG152500	BmeNF-YA11			rna-XM_057879522.1	AstNF-YB8			Bostr.13404s0057.1.p	BstNF-YC3
		Bmexi.02PG299700	BmeNF-YA12			rna-XM_057879523.1	AstNF-YB9			Bostr.15774s0197.1.p	BstNF-YC4
		Bmexi.02PG328300	BmeNF-YA13			rna-XM_057880383.1	AstNF-YB10			Bostr.15774s0198.1.p	BstNF-YC5
		Bmexi.02UG179500	BmeNF-YA14			rna-XM_057885792.1	AstNF-YB11			Bostr.15774s0200.1.p	BstNF-YC6
Boechera stricta	9	Bostr.10273s0069.1.p	BstNF-YA1			rna-XM_057885794.1	AstNF-YB12			Bostr.18rna-XM_0473s0090.1.p	BstNF-YC7
		Bostr.13129s0320.1.p	BstNF-YA2			rna-XM_057892964.1	AstNF-YB13			Bostr.25219s0051.1.p	BstNF-YC8
		Bostr.15697s0348.1.p	BstNF-YA3			rna-XM_057895760.1	AstNF-YB14			Bostr.25219s0149.1.p	BstNF-YC9
		Bostr.19424s0556.1.p	BstNF-YA4			rna-XM_057896264.1	AstNF-YB15			Bostr.3148s0150.1.p	BstNF-YC10
		Bostr.23794s0634.1.p	BstNF-YA5			rna-XM_057897717.1	AstNF-YB16			Bostr.3640s0020.1.p	BstNF-YC11
		Bostr.2570s0105.1.p	BstNF-YA6			rna-XM_057897718.1	AstNF-YB17			Bostr.6758s0074.1.p	BstNF-YC12
		Bostr.28625s0302.1.p	BstNF-YA7			rna-XM_057900682.1	AstNF-YB18			Bostr.9638s0125.1.p	BstNF-YC13
		Bostr.2902s0020.1.p	BstNF-YA8			rna-XM_057901875.1	AstNF-YB19	Botryococcus braunii	3	Bobra.0217s0045.v2.1	BbrNF-YC1
		Bostr.7128s0065.1.p	BstNF-YA9	Arctium lappa	18	evm.model.000025F.126	AlaNF-YB1			Bobra.0217s0047.v2.1	BbrNF-YC2
Botryococcus braunii	1	Bobra.0022s0260.v2.1	BbrNF-YA1			evm.model.000025F.366	AlaNF-YB2			Bobra.357_1s0021.v2.1	BbrNF-YC3
Brachypodium distachyon	7	Bradi1g11800.5.p	BdiNF-YA1			evm.model.000034F.321	AlaNF-YB3	Brachypodium distachyon	12	Bradi1g32200.1.p	BdiNF-YC1
		Bradi1g13680.1.p	BdiNF-YA2			evm.model.000035F.83	AlaNF-YB4			Bradi1g67980.2.p	BdiNF-YC2
		Bradi1g21762.1.p	BdiNF-YA3			evm.model.000048F.175	AlaNF-YB5			Bradi2g05280.1.p	BdiNF-YC3
		Bradi1g72960.2.p	BdiNF-YA4			evm.model.000051F.200	AlaNF-YB6			Bradi3g05270.1.p	BdiNF-YC4
		Bradi3g57320.1.p	BdiNF-YA5			evm.model.000055F.176	AlaNF-YB7			Bradi3g17790.2.p	BdiNF-YC5
		Bradi4g01380.3.p	BdiNF-YA6			evm.model.000057F.91	AlaNF-YB8			Bradi3g17802.1.p	BdiNF-YC6
		Bradi4g01820.7.p	BdiNF-YA7			evm.model.000099F.332	AlaNF-YB9			Bradi3g17810.1.p	BdiNF-YC7
Brachypodium hybridum	14	Brahy.D01G0151200.1.p	BhyNF-YA1			evm.model.000127F.51.2	AlaNF-YB10			Bradi3g17815.1.p	BdiNF-YC8
		Brahy.D01G0177900.1.p	BhyNF-YA2			evm.model.000151F.117	AlaNF-YB11			Bradi3g17822.1.p	BdiNF-YC9
		Brahy.D01G0281700.1.p	BhyNF-YA3			evm.model.000179F.26	AlaNF-YB12			Bradi3g39280.1.p	BdiNF-YC10
		Brahy.D01G1000200.1.p	BhyNF-YA4			evm.model.000225F.124	AlaNF-YB13			Bradi4g33290.1.p	BdiNF-YC11
		Brahy.D03G0787400.1.p	BhyNF-YA5			evm.model.000228F.137	AlaNF-YB14			Bradi5g26800.1.p	BdiNF-YC12
		Brahy.D04G0016400.1.p	BhyNF-YA6			evm.model.000239F.78	AlaNF-YB15	Brachypodium hybridum	23	Brahy.D01G0427600.1.p	BhyNF-YC1
		Brahy.D04G0021600.1.p	BhyNF-YA7			evm.model.000269F.81	AlaNF-YB16			Brahy.D01G0933600.1.p	BhyNF-YC2
		Brahy.S02G0065400.1.p	BhyNF-YA8			evm.model.000272F.65	AlaNF-YB17			Brahy.D02G0072600.1.p	BhyNF-YC3
		Brahy.S02G0262500.1.p	BhyNF-YA9			evm.model.000309F.28	AlaNF-YB18			Brahy.D03G0068300.1.p	BhyNF-YC4
		Brahy.S02G0290600.1.p	BhyNF-YA10	Artemisia annua	23	rna-gnl|WGS:PKPP|mrna.AA006040.t1	AanNF-YB1			Brahy.D03G0252700.1.p	BhyNF-YC5
		Brahy.S04G0041500.1.p	BhyNF-YA11			rna-gnl|WGS:PKPP|mrna.AA025610.t1	AanNF-YB2			Brahy.D03G0252900.1.p	BhyNF-YC6
		Brahy.S06G0060100.1.p	BhyNF-YA12			rna-gnl|WGS:PKPP|mrna.AA045580.t1	AanNF-YB3			Brahy.D03G0253000.1.p	BhyNF-YC7
		Brahy.S10G0012900.1.p	BhyNF-YA13			rna-gnl|WGS:PKPP|mrna.AA050850.t1	AanNF-YB4			Brahy.D03G0253100.1.p	BhyNF-YC8
		Brahy.S10G0017800.1.p	BhyNF-YA14			rna-gnl|WGS:PKPP|mrna.AA074360.t1	AanNF-YB5			Brahy.D03G0253200.1.p	BhyNF-YC9
Brachypodium stacei	7	Brast02G061300.1.p	BstaNF-YA1			rna-gnl|WGS:PKPP|mrna.AA097540.t1	AanNF-YB6			Brahy.D03G0253400.1.p	BhyNF-YC10
		Brast02G246400.1.p	BstaNF-YA2			rna-gnl|WGS:PKPP|mrna.AA111380.t1	AanNF-YB7			Brahy.D03G0538100.1.p	BhyNF-YC11
		Brast02G271600.1.p	BstaNF-YA3			rna-gnl|WGS:PKPP|mrna.AA112310.t1	AanNF-YB8			Brahy.D04G0482500.1.p	BhyNF-YC12
		Brast04G038700.1.p	BstaNF-YA4			rna-gnl|WGS:PKPP|mrna.AA130370.t1	AanNF-YB9			Brahy.D05G0356100.1.p	BhyNF-YC13
		Brast06G057900.1.p	BstaNF-YA5			rna-gnl|WGS:PKPP|mrna.AA219730.t1	AanNF-YB10			Brahy.S01G0375500.1.p	BhyNF-YC14
		Brast10G012500.1.p	BstaNF-YA6			rna-gnl|WGS:PKPP|mrna.AA231870.t1	AanNF-YB11			Brahy.S02G0122800.1.p	BhyNF-YC15
		Brast10G017100.1.p	BstaNF-YA7			rna-gnl|WGS:PKPP|mrna.AA236760.t1	AanNF-YB12			Brahy.S03G0006500.1.p	BhyNF-YC16
Brassica juncea	33	BjuV_Contig01033G00140	BjuNF-YA1			rna-gnl|WGS:PKPP|mrna.AA240110.t1	AanNF-YB13			Brahy.S03G0006600.1.p	BhyNF-YC17
		BjuVA01G40840	BjuNF-YA2			rna-gnl|WGS:PKPP|mrna.AA286520.t1	AanNF-YB14			Brahy.S03G0291100.1.p	BhyNF-YC18
		BjuVA02G04880	BjuNF-YA3			rna-gnl|WGS:PKPP|mrna.AA303190.t1	AanNF-YB15			Brahy.S04G0308600.1.p	BhyNF-YC19
		BjuVA02G23310	BjuNF-YA4			rna-gnl|WGS:PKPP|mrna.AA339890.t1	AanNF-YB16			Brahy.S05G0178800.1.p	BhyNF-YC20
		BjuVA03G05390	BjuNF-YA5			rna-gnl|WGS:PKPP|mrna.AA348450.t1	AanNF-YB17			Brahy.S06G0252500.1.p	BhyNF-YC21
		BjuVA03G33610	BjuNF-YA6			rna-gnl|WGS:PKPP|mrna.AA415310.t1	AanNF-YB18			Brahy.S07G0237600.1.p	BhyNF-YC22
		BjuVA03G41150	BjuNF-YA7			rna-gnl|WGS:PKPP|mrna.AA416850.t1	AanNF-YB19			Brahy.S09G0275200.1.p	BhyNF-YC23
		BjuVA05G10520	BjuNF-YA8			rna-gnl|WGS:PKPP|mrna.AA485510.t1	AanNF-YB20	Brachypodium stacei	13	Brast01G359400.1.p	BstaNF-YC1
		BjuVA05G17250	BjuNF-YA9			rna-gnl|WGS:PKPP|mrna.AA502650.t1	AanNF-YB21			Brast02G106700.1.p	BstaNF-YC2
		BjuVA05G27960	BjuNF-YA10			rna-gnl|WGS:PKPP|mrna.AA570180.t1	AanNF-YB22			Brast02G386800.1.p	BstaNF-YC3
		BjuVA06G00190	BjuNF-YA11			rna-gnl|WGS:PKPP|mrna.AA591250.t1	AanNF-YB23			Brast03G005000.1.p	BstaNF-YC4
		BjuVA07G39010	BjuNF-YA12	Asparagus officinalis	8	evm.TU.AsparagusV1_02.232	AofNF-YB1			Brast03G005100.1.p	BstaNF-YC5
		BjuVA08G01100	BjuNF-YA13			evm.TU.AsparagusV1_03.129	AofNF-YB2			Brast03G266300.1.p	BstaNF-YC6
		BjuVA09G36130	BjuNF-YA14			evm.TU.AsparagusV1_03.3153	AofNF-YB3			Brast04G285900.1.p	BstaNF-YC7
		BjuVA09G60110	BjuNF-YA15			evm.TU.AsparagusV1_05.2229	AofNF-YB4			Brast05G159900.1.p	BstaNF-YC8
		BjuVA10G25790	BjuNF-YA16			evm.TU.AsparagusV1_05.2813	AofNF-YB5			Brast06G232300.1.p	BstaNF-YC9
		BjuVB01G33600	BjuNF-YA17			evm.TU.AsparagusV1_08.1577	AofNF-YB6			Brast07G213600.1.p	BstaNF-YC10
		BjuVB02G37610	BjuNF-YA18			evm.TU.AsparagusV1_08.1971	AofNF-YB7			Brast08G074300.1.p	BstaNF-YC11
		BjuVB02G42260	BjuNF-YA19			evm.TU.AsparagusV1_Unassigned.965	AofNF-YB8			Brast09G263600.1.p	BstaNF-YC12
		BjuVB03G35520	BjuNF-YA20	Averrhoa carambola	13	GWHPABKE000247	AcaNF-YB1			Brast10G121300.1.p	BstaNF-YC13
		BjuVB03G45540	BjuNF-YA21			GWHPABKE001058	AcaNF-YB2	Brassica juncea	17	BjuVA06G04580	BjuNF-YC1
		BjuVB04G40520	BjuNF-YA22			GWHPABKE005395	AcaNF-YB3			BjuVA06G05390	BjuNF-YC2
		BjuVB04G46320	BjuNF-YA23			GWHPABKE008774	AcaNF-YB4			BjuVA06G18950	BjuNF-YC3
		BjuVB05G24330	BjuNF-YA24			GWHPABKE008789	AcaNF-YB5			BjuVA06G29110	BjuNF-YC4
		BjuVB05G55730	BjuNF-YA25			GWHPABKE008790	AcaNF-YB6			BjuVA07G24300	BjuNF-YC5
		BjuVB06G10170	BjuNF-YA26			GWHPABKE013981	AcaNF-YB7			BjuVA08G35490	BjuNF-YC6
		BjuVB06G25400	BjuNF-YA27			GWHPABKE015521	AcaNF-YB8			BjuVA09G65460	BjuNF-YC7
		BjuVB07G02220	BjuNF-YA28			GWHPABKE016625	AcaNF-YB9			BjuVA09G66010	BjuNF-YC8
		BjuVB07G06420	BjuNF-YA29			GWHPABKE018129	AcaNF-YB10			BjuVB01G24550	BjuNF-YC9
		BjuVB07G10730	BjuNF-YA30			GWHPABKE018382	AcaNF-YB11			BjuVB02G02630	BjuNF-YC10
		BjuVB07G26360	BjuNF-YA31			GWHPABKE018771	AcaNF-YB12			BjuVB02G03100	BjuNF-YC11
		BjuVB07G48950	BjuNF-YA32			GWHPABKE022742	AcaNF-YB13			BjuVB04G28500	BjuNF-YC12
		BjuVB08G03910	BjuNF-YA33	Bathycoccus prasinos	1	rna-Bathy18g01260	BprNF-YB1			BjuVB04G45300	BjuNF-YC13
Brassica napus	36	CDX70098	BnaNF-YA1	Benincasa hispida	14	rna-XM_039020828.1	BhiNF-YB1			BjuVB06G12510	BjuNF-YC14
		CDX70480	BnaNF-YA2			rna-XM_039023198.1	BhiNF-YB2			BjuVB06G36100	BjuNF-YC15
		CDX72947	BnaNF-YA3			rna-XM_039023199.1	BhiNF-YB3			BjuVB07G18020	BjuNF-YC16
		CDX72950	BnaNF-YA4			rna-XM_039024579.1	BhiNF-YB4			BjuVB08G48020	BjuNF-YC17
		CDX74133	BnaNF-YA5			rna-XM_039035471.1	BhiNF-YB5	Brassica napus	25	CDX67737	BnaNF-YC1
		CDX78492	BnaNF-YA6			rna-XM_039042220.1	BhiNF-YB6			CDX70004	BnaNF-YC2
		CDX82133	BnaNF-YA7			rna-XM_039044668.1	BhiNF-YB7			CDX73821	BnaNF-YC3
		CDX82223	BnaNF-YA8			rna-XM_039044669.1	BhiNF-YB8			CDX84419	BnaNF-YC4
		CDX84285	BnaNF-YA9			rna-XM_039045844.1	BhiNF-YB9			CDX93525	BnaNF-YC5
		CDX85686	BnaNF-YA10			rna-XM_039045845.1	BhiNF-YB10			CDX93603	BnaNF-YC6
		CDX91161	BnaNF-YA11			rna-XM_039049142.1	BhiNF-YB11			CDX95019	BnaNF-YC7
		CDX96435	BnaNF-YA12			rna-XM_039049891.1	BhiNF-YB12			CDX95106	BnaNF-YC8
		CDX97206	BnaNF-YA13			rna-XM_039050162.1	BhiNF-YB13			CDX99011	BnaNF-YC9
		CDX98930	BnaNF-YA14			rna-XM_039050163.1	BhiNF-YB14			CDY00771	BnaNF-YC10
		CDY02298	BnaNF-YA15	Beta vulgaris	9	EL10Ac1g00342.1	BvuNF-YB1			CDY00772	BnaNF-YC11
		CDY02477	BnaNF-YA16			EL10Ac2g03673.1	BvuNF-YB2			CDY05857	BnaNF-YC12
		CDY05192	BnaNF-YA17			EL10Ac4g07563.1	BvuNF-YB3			CDY06291	BnaNF-YC13
		CDY06393	BnaNF-YA18			EL10Ac4g09399.1	BvuNF-YB4			CDY06341	BnaNF-YC14
		CDY09571	BnaNF-YA19			EL10Ac4g09600.1	BvuNF-YB5			CDY08084	BnaNF-YC15
		CDY14662	BnaNF-YA20			EL10Ac7g17343.1	BvuNF-YB6			CDY22359	BnaNF-YC16
		CDY18809	BnaNF-YA21			EL10Ac7g17492.1	BvuNF-YB7			CDY22654	BnaNF-YC17
		CDY19591	BnaNF-YA22			EL10Ac8g20264.1	BvuNF-YB8			CDY22709	BnaNF-YC18
		CDY21741	BnaNF-YA23			EL10Ac9g22678.1	BvuNF-YB9			CDY30798	BnaNF-YC19
		CDY26138	BnaNF-YA24	Brachypodium mexicanum	25	Bmexi.05PG315100	BmeNF-YB1			CDY31119	BnaNF-YC20
		CDY31636	BnaNF-YA25			Bmexi.05UG320200	BmeNF-YB2			CDY32142	BnaNF-YC21
		CDY32398	BnaNF-YA26			Bmexi.08UG108500	BmeNF-YB3			CDY48146	BnaNF-YC22
		CDY33084	BnaNF-YA27			Bmexi.08PG107500	BmeNF-YB4			CDY50342	BnaNF-YC23
		CDY33253	BnaNF-YA28			Bmexi.03UG089100	BmeNF-YB5			CDY50522	BnaNF-YC24
		CDY37330	BnaNF-YA29			Bmexi.03PG003700	BmeNF-YB6			CDY66668	BnaNF-YC25
		CDY39091	BnaNF-YA30			Bmexi.01PG469800	BmeNF-YB7	Brassica nigra	12	BniB01g029780.2N	BniNF-YC1
		CDY48025	BnaNF-YA31			Bmexi.01UG438600	BmeNF-YB8			BniB02g004560.2N	BniNF-YC2
		CDY51397	BnaNF-YA32			Bmexi.01UG438500	BmeNF-YB9			BniB02g053790.2N	BniNF-YC3
		CDY53967	BnaNF-YA33			Bmexi.01UG363000	BmeNF-YB10			BniB02g060740.2N	BniNF-YC4
		CDY56623	BnaNF-YA34			Bmexi.01PG393000	BmeNF-YB11			BniB03g063690.2N	BniNF-YC5
		CDY69800	BnaNF-YA35			Bmexi.08PG015700	BmeNF-YB12			BniB04g030800.2N	BniNF-YC6
		CDY70458	BnaNF-YA36			Bmexi.08UG017200	BmeNF-YB13			BniB04g053370.2N	BniNF-YC7
Brassica nigra	19	BniB01g042760.2N	BniNF-YA1			Bmexi.02UG219500	BmeNF-YB14			BniB06g011830.2N	BniNF-YC8
		BniB02g049640.2N	BniNF-YA2			Bmexi.02PG363700	BmeNF-YB15			BniB07g025900.2N	BniNF-YC9
		BniB02g054280.2N	BniNF-YA3			Bmexi.06UG059200	BmeNF-YB16			BniB07g042240.2N	BniNF-YC10
		BniB03g027610.2N	BniNF-YA4			Bmexi.06PG072700	BmeNF-YB17			BniB07g056350.2N	BniNF-YC11
		BniB03g039480.2N	BniNF-YA5			Bmexi.03PG028700	BmeNF-YB18			BniB08g061840.2N	BniNF-YC12
		BniB03g051050.2N	BniNF-YA6			Bmexi.10PG046100	BmeNF-YB19	Brassica oleracea	16	rna-XM_013728612.1	BolNF-YC1
		BniB04g046000.2N	BniNF-YA7			Bmexi.03PG289300	BmeNF-YB20			rna-XM_013728613.1	BolNF-YC2
		BniB04g054700.2N	BniNF-YA8			Bmexi.03UG278300	BmeNF-YB21			rna-XM_013730840.1	BolNF-YC3
		BniB05g025340.2N	BniNF-YA9			Bmexi.04UG343100	BmeNF-YB22			rna-XM_013733141.1	BolNF-YC4
		BniB05g070090.2N	BniNF-YA10			Bmexi.04PG377200	BmeNF-YB23			rna-XM_013733142.1	BolNF-YC5
		BniB06g009120.2N	BniNF-YA11			Bmexi.07UG156500	BmeNF-YB24			rna-XM_013741054.1	BolNF-YC6
		BniB06g026470.2N	BniNF-YA12			Bmexi.07UG156700	BmeNF-YB25			rna-XM_013744650.1	BolNF-YC7
		BniB07g001710.2N	BniNF-YA13	Boechera stricta	13	Bostr.0597s0066.1.p	BstNF-YB1			rna-XM_013748623.1	BolNF-YC8
		BniB07g031580.2N	BniNF-YA14			Bostr.10199s0135.1.p	BstNF-YB2			rna-XM_013749373.1	BolNF-YC9
		BniB07g032740.2N	BniNF-YA15			Bostr.11793s0061.1.p	BstNF-YB3			rna-XM_013753959.1	BolNF-YC10
		BniB07g050260.2N	BniNF-YA16			Bostr.12659s0049.1.p	BstNF-YB4			rna-XM_013756014.1	BolNF-YC11
		BniB07g055160.2N	BniNF-YA17			Bostr.13083s0037.1.p	BstNF-YB5			rna-XM_013756975.1	BolNF-YC12
		BniB07g062590.2N	BniNF-YA18			Bostr.13129s0145.1.p	BstNF-YB6			rna-XM_013763836.1	BolNF-YC13
		BniB08g005970.2N	BniNF-YA19			Bostr.13208s0037.1.p	BstNF-YB7			rna-XM_013766910.1	BolNF-YC14
Brassica oleracea	49	rna-XM_013729036.1	BolNF-YA1			Bostr.14419s0057.1.p	BstNF-YB8			rna-XM_013767903.1	BolNF-YC15
		rna-XM_013729037.1	BolNF-YA2			Bostr.14419s0060.1.p	BstNF-YB9			rna-XM_013777670.1	BolNF-YC16
		rna-XM_013731844.1	BolNF-YA3			Bostr.23794s0182.1.p	BstNF-YB10	Brassica rapa	21	rna-XM_009103550.3	BraNF-YC1
		rna-XM_013731845.1	BolNF-YA4			Bostr.23794s0383.1.p	BstNF-YB11			rna-XM_009105887.3	BraNF-YC2
		rna-XM_013733208.1	BolNF-YA5			Bostr.25219s0042.1.p	BstNF-YB12			rna-XM_009112615.3	BraNF-YC3
		rna-XM_013733209.1	BolNF-YA6			Bostr.27991s0020.1.p	BstNF-YB13			rna-XM_009120084.3	BraNF-YC4
		rna-XM_013734971.1	BolNF-YA7	Botryococcus braunii	2	Bobra.0008s0010.v2.1	BbrNF-YB1			rna-XM_009120152.3	BraNF-YC5
		rna-XM_013734982.1	BolNF-YA8			Bobra.357_2s0025.v2.1	BbrNF-YB2			rna-XM_009122395.3	BraNF-YC6
		rna-XM_013734983.1	BolNF-YA9	Brachypodium distachyon	18	Bradi1g21900.1.p	BdiNF-YB1			rna-XM_009124135.3	BraNF-YC7
		rna-XM_013736221.1	BolNF-YA10			Bradi1g43460.1.p	BdiNF-YB2			rna-XM_009128117.3	BraNF-YC8
		rna-XM_013736223.1	BolNF-YA11			Bradi1g43470.3.p	BdiNF-YB3			rna-XM_009136983.3	BraNF-YC9
		rna-XM_013736224.1	BolNF-YA12			Bradi1g43480.1.p	BdiNF-YB4			rna-XM_009149799.3	BraNF-YC10
		rna-XM_013736225.1	BolNF-YA13			Bradi1g60030.1.p	BdiNF-YB5			rna-XM_009149905.3	BraNF-YC11
		rna-XM_013736226.1	BolNF-YA14			Bradi2g15800.6.p	BdiNF-YB6			rna-XM_009149906.3	BraNF-YC12
		rna-XM_013736227.1	BolNF-YA15			Bradi2g22940.1.p	BdiNF-YB7			rna-XM_009151558.3	BraNF-YC13
		rna-XM_013737362.1	BolNF-YA16			Bradi2g54200.2.p	BdiNF-YB8			rna-XM_009152152.3	BraNF-YC14
		rna-XM_013737363.1	BolNF-YA17			Bradi2g60030.3.p	BdiNF-YB9			rna-XM_018653144.2	BraNF-YC15
		rna-XM_013746349.1	BolNF-YA18			Bradi2g60050.1.p	BdiNF-YB10			rna-XM_033272754.1	BraNF-YC16
		rna-XM_013753873.1	BolNF-YA19			Bradi3g15670.1.p	BdiNF-YB11			rna-XM_033275237.1	BraNF-YC17
		rna-XM_013753874.1	BolNF-YA20			Bradi3g17346.1.p	BdiNF-YB12			rna-XM_033277787.1	BraNF-YC18
		rna-XM_013753875.1	BolNF-YA21			Bradi3g17357.3.p	BdiNF-YB13			rna-XM_033277788.1	BraNF-YC19
		rna-XM_013755770.1	BolNF-YA22			Bradi3g17981.1.p	BdiNF-YB14			rna-XM_033277789.1	BraNF-YC20
		rna-XM_013758478.1	BolNF-YA23			Bradi3g17987.1.p	BdiNF-YB15			rna-XM_033277790.1	BraNF-YC21
		rna-XM_013758482.1	BolNF-YA24			Bradi3g34930.1.p	BdiNF-YB16	Cajanus cajan	14	rna-KK1_038470	CcajNF-YC1
		rna-XM_013758489.1	BolNF-YA25			Bradi3g56400.1.p	BdiNF-YB17			rna-KK1_002888	CcajNF-YC2
		rna-XM_013758496.1	BolNF-YA26			Bradi4g38527.1.p	BdiNF-YB18			rna-KK1_005448	CcajNF-YC3
		rna-XM_013758500.1	BolNF-YA27	Brachypodium hybridum	32	Brahy.D01G0283500.1.p	BhyNF-YB1			rna-KK1_005449	CcajNF-YC4
		rna-XM_013758504.1	BolNF-YA28			Brahy.D01G0571300.1.p	BhyNF-YB2			rna-KK1_007027	CcajNF-YC5
		rna-XM_013758513.1	BolNF-YA29			Brahy.D01G0571800.1.p	BhyNF-YB3			rna-KK1_010494	CcajNF-YC6
		rna-XM_013763521.1	BolNF-YA30			Brahy.D01G0571900.1.p	BhyNF-YB4			rna-KK1_019624	CcajNF-YC7
		rna-XM_013763527.1	BolNF-YA31			Brahy.D01G0824200.1.p	BhyNF-YB5			rna-KK1_019877	CcajNF-YC8
		rna-XM_013763532.1	BolNF-YA32			Brahy.D02G0218400.1.p	BhyNF-YB6			rna-KK1_034434	CcajNF-YC9
		rna-XM_013763539.1	BolNF-YA33			Brahy.D02G0317100.1.p	BhyNF-YB7			rna-KK1_035470	CcajNF-YC10
		rna-XM_013763546.1	BolNF-YA34			Brahy.D02G0723500.1.p	BhyNF-YB8			rna-KK1_038055	CcajNF-YC11
		rna-XM_013765506.1	BolNF-YA35			Brahy.D02G0802000.1.p	BhyNF-YB9			rna-KK1_043325	CcajNF-YC12
		rna-XM_013767367.1	BolNF-YA36			Brahy.D02G0802100.1.p	BhyNF-YB10			rna-KK1_044881	CcajNF-YC13
		rna-XM_013769955.1	BolNF-YA37			Brahy.D03G0216200.1.p	BhyNF-YB11			rna-KK1_046789	CcajNF-YC14
		rna-XM_013769956.1	BolNF-YA38			Brahy.D03G0243200.1.p	BhyNF-YB12	Camelina sativa	40	rna-XM_010416624.2	CsatNF-YC1
		rna-XM_013769978.1	BolNF-YA39			Brahy.D03G0243500.1.p	BhyNF-YB13			rna-XM_010424958.2	CsatNF-YC2
		rna-XM_013769979.1	BolNF-YA40			Brahy.D03G0256500.1.p	BhyNF-YB14			rna-XM_010428054.2	CsatNF-YC3
		rna-XM_013769980.1	BolNF-YA41			Brahy.D03G0474700.1.p	BhyNF-YB15			rna-XM_010428055.1	CsatNF-YC4
		rna-XM_013775710.1	BolNF-YA42			Brahy.D03G0776700.1.p	BhyNF-YB16			rna-XM_010443749.2	CsatNF-YC5
		rna-XM_013775711.1	BolNF-YA43			Brahy.D04G0557900.1.p	BhyNF-YB17			rna-XM_010443877.2	CsatNF-YC6
		rna-XM_013775713.1	BolNF-YA44			Brahy.S01G0032900.1.p	BhyNF-YB18			rna-XM_010444236.2	CsatNF-YC7
		rna-XM_013783905.1	BolNF-YA45			Brahy.S01G0033000.1.p	BhyNF-YB19			rna-XM_010444237.2	CsatNF-YC8
		rna-XM_013783908.1	BolNF-YA46			Brahy.S01G0104200.1.p	BhyNF-YB20			rna-XM_010445942.2	CsatNF-YC9
		rna-XM_013783910.1	BolNF-YA47			Brahy.S02G0223800.1.p	BhyNF-YB21			rna-XM_010445943.2	CsatNF-YC10
		rna-XM_013783915.1	BolNF-YA48			Brahy.S03G0030900.1.p	BhyNF-YB22			rna-XM_010454351.2	CsatNF-YC11
		rna-XM_013783920.1	BolNF-YA49			Brahy.S03G0238500.1.p	BhyNF-YB23			rna-XM_010455927.2	CsatNF-YC12
Brassica rapa	68	rna-XM_009106594.3	BraNF-YA1			Brahy.S04G0051400.1.p	BhyNF-YB24			rna-XM_010455928.2	CsatNF-YC13
		rna-XM_009107701.3	BraNF-YA2			Brahy.S05G0243700.1.p	BhyNF-YB25			rna-XM_010459862.1	CsatNF-YC14
		rna-XM_009108684.3	BraNF-YA3			Brahy.S06G0061500.1.p	BhyNF-YB26			rna-XM_010459863.2	CsatNF-YC15
		rna-XM_009108816.3	BraNF-YA4			Brahy.S07G0111300.1.p	BhyNF-YB27			rna-XM_010462234.2	CsatNF-YC16
		rna-XM_009108817.3	BraNF-YA5			Brahy.S07G0111400.1.p	BhyNF-YB28			rna-XM_010462243.2	CsatNF-YC17
		rna-XM_009108819.3	BraNF-YA6			Brahy.S07G0111500.1.p	BhyNF-YB29			rna-XM_010466714.1	CsatNF-YC18
		rna-XM_009116889.3	BraNF-YA7			Brahy.S08G0016700.1.p	BhyNF-YB30			rna-XM_010474462.2	CsatNF-YC19
		rna-XM_009116890.3	BraNF-YA8			Brahy.S08G0098100.1.p	BhyNF-YB31			rna-XM_010474480.1	CsatNF-YC20
		rna-XM_009118964.2	BraNF-YA9			Brahy.S08G0102400.1.p	BhyNF-YB32			rna-XM_010477413.2	CsatNF-YC21
		rna-XM_009118968.2	BraNF-YA10	Brachypodium stacei	15	Brast01G030000.1.p	BstaNF-YB1			rna-XM_010484060.2	CsatNF-YC22
		rna-XM_009118972.2	BraNF-YA11			Brast01G030100.1.p	BstaNF-YB2			rna-XM_010485786.2	CsatNF-YC23
		rna-XM_009118978.2	BraNF-YA12			Brast01G097900.1.p	BstaNF-YB3			rna-XM_010486728.1	CsatNF-YC24
		rna-XM_009118982.3	BraNF-YA13			Brast02G212200.1.p	BstaNF-YB4			rna-XM_010486730.2	CsatNF-YC25
		rna-XM_009118983.3	BraNF-YA14			Brast03G028100.1.p	BstaNF-YB5			rna-XM_010488665.2	CsatNF-YC26
		rna-XM_009118984.3	BraNF-YA15			Brast03G216400.1.p	BstaNF-YB6			rna-XM_010491280.1	CsatNF-YC27
		rna-XM_009119403.3	BraNF-YA16			Brast04G048300.1.p	BstaNF-YB7			rna-XM_010493002.2	CsatNF-YC28
		rna-XM_009123586.3	BraNF-YA17			Brast05G221200.1.p	BstaNF-YB8			rna-XM_010494719.2	CsatNF-YC29
		rna-XM_009124007.3	BraNF-YA18			Brast06G059300.1.p	BstaNF-YB9			rna-XM_010495994.2	CsatNF-YC30
		rna-XM_009124009.3	BraNF-YA19			Brast07G102400.1.p	BstaNF-YB10			rna-XM_010495995.2	CsatNF-YC31
		rna-XM_009124010.3	BraNF-YA20			Brast07G102500.1.p	BstaNF-YB11			rna-XM_010500733.1	CsatNF-YC32
		rna-XM_009124011.3	BraNF-YA21			Brast07G102600.1.p	BstaNF-YB12			rna-XM_010505195.2	CsatNF-YC33
		rna-XM_009126616.3	BraNF-YA22			Brast08G015900.1.p	BstaNF-YB13			rna-XM_010505196.1	CsatNF-YC34
		rna-XM_009126618.3	BraNF-YA23			Brast08G092800.1.p	BstaNF-YB14			rna-XM_010512920.2	CsatNF-YC35
		rna-XM_009127616.3	BraNF-YA24			Brast08G096900.1.p	BstaNF-YB15			rna-XM_010516878.2	CsatNF-YC36
		rna-XM_009127617.3	BraNF-YA25	Brassica juncea	46	BjuV_Contig00784G00200	BjuNF-YB1			rna-XM_010516879.2	CsatNF-YC37
		rna-XM_009129706.3	BraNF-YA26			BjuV_Contig00791G00260	BjuNF-YB2			rna-XM_019233597.1	CsatNF-YC38
		rna-XM_009133041.3	BraNF-YA27			BjuV_Contig00792G00020	BjuNF-YB3			rna-XM_019239435.1	CsatNF-YC39
		rna-XM_009133042.3	BraNF-YA28			BjuVA01G39460	BjuNF-YB4			rna-XM_019239900.1	CsatNF-YC40
		rna-XM_009133048.2	BraNF-YA29			BjuVA02G37050	BjuNF-YB5	Camellia chekiangoleosa	11	GWHTBGBN009812	CchNF-YC1
		rna-XM_009136601.2	BraNF-YA30			BjuVA03G03370	BjuNF-YB6			GWHTBGBN018101	CchNF-YC2
		rna-XM_009137467.3	BraNF-YA31			BjuVA03G20010	BjuNF-YB7			GWHTBGBN021893	CchNF-YC3
		rna-XM_009137468.3	BraNF-YA32			BjuVA03G21320	BjuNF-YB8			GWHTBGBN023529	CchNF-YC4
		rna-XM_009137469.3	BraNF-YA33			BjuVA03G25540	BjuNF-YB9			GWHTBGBN029345	CchNF-YC5
		rna-XM_009137470.3	BraNF-YA34			BjuVA03G38840	BjuNF-YB10			GWHTBGBN030569	CchNF-YC6
		rna-XM_009145497.3	BraNF-YA35			BjuVA03G44430	BjuNF-YB11			GWHTBGBN038673	CchNF-YC7
		rna-XM_009145498.2	BraNF-YA36			BjuVA04G28230	BjuNF-YB12			GWHTBGBN041880	CchNF-YC8
		rna-XM_009147282.2	BraNF-YA37			BjuVA05G00220	BjuNF-YB13			GWHTBGBN053107	CchNF-YC9
		rna-XM_009147283.3	BraNF-YA38			BjuVA05G07110	BjuNF-YB14			GWHTBGBN055079	CchNF-YC10
		rna-XM_009147284.3	BraNF-YA39			BjuVA05G33580	BjuNF-YB15			GWHTBGBN063266	CchNF-YC11
		rna-XM_009149295.3	BraNF-YA40			BjuVA06G05440	BjuNF-YB16	Camellia sinensis	8	GWHGABKB007805	CsiNF-YC1
		rna-XM_009149296.3	BraNF-YA41			BjuVA06G43970	BjuNF-YB17			GWHGABKB016134	CsiNF-YC2
		rna-XM_018656216.2	BraNF-YA42			BjuVA07G15130	BjuNF-YB18			GWHGABKB020585	CsiNF-YC3
		rna-XM_018656996.2	BraNF-YA43			BjuVA09G06820	BjuNF-YB19			GWHGABKB021916	CsiNF-YC4
		rna-XM_033281873.1	BraNF-YA44			BjuVA09G10430	BjuNF-YB20			GWHGABKB022505	CsiNF-YC5
		rna-XM_033282009.1	BraNF-YA45			BjuVA09G23130	BjuNF-YB21			GWHGABKB024684	CsiNF-YC6
		rna-XM_033282010.1	BraNF-YA46			BjuVA09G23150	BjuNF-YB22			GWHGABKB026791	CsiNF-YC7
		rna-XM_033284780.1	BraNF-YA47			BjuVA09G42980	BjuNF-YB23			GWHGABKB028091	CsiNF-YC8
		rna-XM_033285001.1	BraNF-YA48			BjuVA09G50720	BjuNF-YB24	Cannabis sativa	13	rna-XM_030635279.2	CsatiNF-YC1
		rna-XM_033286199.1	BraNF-YA49			BjuVA10G28930	BjuNF-YB25			rna-XM_030636901.2	CsatiNF-YC2
		rna-XM_033286595.1	BraNF-YA50			BjuVB01G38570	BjuNF-YB26			rna-XM_030636902.2	CsatiNF-YC3
		rna-XM_033286596.1	BraNF-YA51			BjuVB02G08680	BjuNF-YB27			rna-XM_030638524.2	CsatiNF-YC4
		rna-XM_033286597.1	BraNF-YA52			BjuVB02G40830	BjuNF-YB28			rna-XM_030644862.2	CsatiNF-YC5
		rna-XM_033286598.1	BraNF-YA53			BjuVB02G50620	BjuNF-YB29			rna-XM_030650396.2	CsatiNF-YC6
		rna-XM_033286599.1	BraNF-YA54			BjuVB03G19150	BjuNF-YB30			rna-XM_030650567.2	CsatiNF-YC7
		rna-XM_033286600.1	BraNF-YA55			BjuVB03G27840	BjuNF-YB31			rna-XM_030650568.2	CsatiNF-YC8
		rna-XM_033286601.1	BraNF-YA56			BjuVB04G14020	BjuNF-YB32			rna-XM_030651889.2	CsatiNF-YC9
		rna-XM_033286602.1	BraNF-YA57			BjuVB04G14040	BjuNF-YB33			rna-XM_061107405.1	CsatiNF-YC10
		rna-XM_033286603.1	BraNF-YA58			BjuVB04G28460	BjuNF-YB34			rna-XM_061110869.1	CsatiNF-YC11
		rna-XM_033286604.1	BraNF-YA59			BjuVB04G33530	BjuNF-YB35			rna-XM_061110870.1	CsatiNF-YC12
		rna-XM_033286605.1	BraNF-YA60			BjuVB05G26630	BjuNF-YB36			rna-XM_061113252.1	CsatiNF-YC13
		rna-XM_033286606.1	BraNF-YA61			BjuVB06G06830	BjuNF-YB37	Capsella grandiflora	11	Cagra.18742s0003.1.p	CgrNF-YC1
		rna-XM_033286607.1	BraNF-YA62			BjuVB06G31690	BjuNF-YB38			Cagra.0134s0008.1.p	CgrNF-YC2
		rna-XM_033287009.1	BraNF-YA63			BjuVB06G36580	BjuNF-YB39			Cagra.0248s0024.1.p	CgrNF-YC3
		rna-XM_033287010.1	BraNF-YA64			BjuVB07G07620	BjuNF-YB40			Cagra.0445s0002.1.p	CgrNF-YC4
		rna-XM_033287011.1	BraNF-YA65			BjuVB07G19330	BjuNF-YB41			Cagra.1268s0051.1.p	CgrNF-YC5
		rna-XM_033287013.1	BraNF-YA66			BjuVB07G30020	BjuNF-YB42			Cagra.1310s0011.1.p	CgrNF-YC6
		rna-XM_033288057.1	BraNF-YA67			BjuVB08G19220	BjuNF-YB43			Cagra.1637s0006.1.p	CgrNF-YC7
		rna-XM_033292885.1	BraNF-YA68			BjuVB08G20570	BjuNF-YB44			Cagra.16435s0008.1.p	CgrNF-YC8
Cajanus cajan	13	rna-KK1_003211	CcajNF-YA1			BjuVB08G25610	BjuNF-YB45			Cagra.25491s0001.1.p	CgrNF-YC9
		rna-KK1_003851	CcajNF-YA2			BjuVB08G52410	BjuNF-YB46			Cagra.4395s0081.1.p	CgrNF-YC10
		rna-KK1_006142	CcajNF-YA3	Brassica napus	45	CDX69967	BnaNF-YB1			Cagra.5641s0011.1.p	CgrNF-YC11
		rna-KK1_013818	CcajNF-YA4			CDX71450	BnaNF-YB2	Capsella rubella	13	Carub.0001s0828.1.p	CruNF-YC1
		rna-KK1_016111	CcajNF-YA5			CDX73560	BnaNF-YB3			Carub.0001s4479.1.p	CruNF-YC2
		rna-KK1_016742	CcajNF-YA6			CDX74880	BnaNF-YB4			Carub.0002s0860.1.p	CruNF-YC3
		rna-KK1_017033	CcajNF-YA7			CDX75855	BnaNF-YB5			Carub.0003s1181.1.p	CruNF-YC4
		rna-KK1_018246	CcajNF-YA8			CDX77787	BnaNF-YB6			Carub.0004s0771.1.p	CruNF-YC5
		rna-KK1_020460	CcajNF-YA9			CDX78169	BnaNF-YB7			Carub.0005s1241.1.p	CruNF-YC6
		rna-KK1_020521	CcajNF-YA10			CDX79714	BnaNF-YB8			Carub.0005s1244.1.p	CruNF-YC7
		rna-KK1_021101	CcajNF-YA11			CDX80136	BnaNF-YB9			Carub.0005s1246.1.p	CruNF-YC8
		rna-KK1_022693	CcajNF-YA12			CDX81449	BnaNF-YB10			Carub.0005s1478.1.p	CruNF-YC9
		rna-KK1_044039	CcajNF-YA13			CDX82424	BnaNF-YB11			Carub.0006s0598.1.p	CruNF-YC10
Camelina sativa	63	rna-XM_010417749.2	CsatNF-YA1			CDX83320	BnaNF-YB12			Carub.0006s1784.1.p	CruNF-YC11
		rna-XM_010421538.2	CsatNF-YA2			CDX87185	BnaNF-YB13			Carub.0008s0545.1.p	CruNF-YC12
		rna-XM_010421539.2	CsatNF-YA3			CDX89608	BnaNF-YB14			Carub.0008s2417.1.p	CruNF-YC13
		rna-XM_010425029.2	CsatNF-YA4			CDX91501	BnaNF-YB15	Capsicum annuum	47	rna-XM_016682821.2	CanNF-YC1
		rna-XM_010425030.2	CsatNF-YA5			CDX93117	BnaNF-YB16			rna-XM_016685249.2	CanNF-YC2
		rna-XM_010425031.2	CsatNF-YA6			CDX95014	BnaNF-YB17			rna-XM_016685252.2	CanNF-YC3
		rna-XM_010429885.2	CsatNF-YA7			CDY00411	BnaNF-YB18			rna-XM_016685255.2	CanNF-YC4
		rna-XM_010429886.2	CsatNF-YA8			CDY01304	BnaNF-YB19			rna-XM_016685262.2	CanNF-YC5
		rna-XM_010432649.2	CsatNF-YA9			CDY04497	BnaNF-YB20			rna-XM_016685265.2	CanNF-YC6
		rna-XM_010432678.2	CsatNF-YA10			CDY07691	BnaNF-YB21			rna-XM_016691124.2	CanNF-YC7
		rna-XM_010444832.2	CsatNF-YA11			CDY14422	BnaNF-YB22			rna-XM_016693021.2	CanNF-YC8
		rna-XM_010444833.2	CsatNF-YA12			CDY16839	BnaNF-YB23			rna-XM_016705312.2	CanNF-YC9
		rna-XM_010454281.2	CsatNF-YA13			CDY17715	BnaNF-YB24			rna-XM_016705313.2	CanNF-YC10
		rna-XM_010454282.2	CsatNF-YA14			CDY18460	BnaNF-YB25			rna-XM_016705314.2	CanNF-YC11
		rna-XM_010455028.1	CsatNF-YA15			CDY18462	BnaNF-YB26			rna-XM_016705315.2	CanNF-YC12
		rna-XM_010455029.1	CsatNF-YA16			CDY20167	BnaNF-YB27			rna-XM_016705316.2	CanNF-YC13
		rna-XM_010462546.2	CsatNF-YA17			CDY21520	BnaNF-YB28			rna-XM_016705317.2	CanNF-YC14
		rna-XM_010462547.2	CsatNF-YA18			CDY21888	BnaNF-YB29			rna-XM_016705318.2	CanNF-YC15
		rna-XM_010464019.2	CsatNF-YA19			CDY25952	BnaNF-YB30			rna-XM_016705319.2	CanNF-YC16
		rna-XM_010464020.2	CsatNF-YA20			CDY25955	BnaNF-YB31			rna-XM_016705320.2	CanNF-YC17
		rna-XM_010464021.2	CsatNF-YA21			CDY28916	BnaNF-YB32			rna-XM_016705321.2	CanNF-YC18
		rna-XM_010465810.2	CsatNF-YA22			CDY30123	BnaNF-YB33			rna-XM_016705322.2	CanNF-YC19
		rna-XM_010466979.2	CsatNF-YA23			CDY30639	BnaNF-YB34			rna-XM_016705323.2	CanNF-YC20
		rna-XM_010466980.2	CsatNF-YA24			CDY31178	BnaNF-YB35			rna-XM_016708360.2	CanNF-YC21
		rna-XM_010468000.2	CsatNF-YA25			CDY37212	BnaNF-YB36			rna-XM_016721463.2	CanNF-YC22
		rna-XM_010473021.2	CsatNF-YA26			CDY40552	BnaNF-YB37			rna-XM_016721464.2	CanNF-YC23
		rna-XM_010480160.2	CsatNF-YA27			CDY40760	BnaNF-YB38			rna-XM_016722729.2	CanNF-YC24
		rna-XM_010480161.2	CsatNF-YA28			CDY41061	BnaNF-YB39			rna-XM_016722730.2	CanNF-YC25
		rna-XM_010481703.2	CsatNF-YA29			CDY41063	BnaNF-YB40			rna-XM_047398724.1	CanNF-YC26
		rna-XM_010481704.2	CsatNF-YA30			CDY44761	BnaNF-YB41			rna-XM_047402878.1	CanNF-YC27
		rna-XM_010481705.2	CsatNF-YA31			CDY46752	BnaNF-YB42			rna-XM_047407287.1	CanNF-YC28
		rna-XM_010487739.2	CsatNF-YA32			CDY53021	BnaNF-YB43			rna-XM_047407288.1	CanNF-YC29
		rna-XM_010487740.2	CsatNF-YA33			CDY68650	BnaNF-YB44			rna-XM_047407289.1	CanNF-YC30
		rna-XM_010488886.2	CsatNF-YA34			CDY72254	BnaNF-YB45			rna-XM_047407290.1	CanNF-YC31
		rna-XM_010489778.2	CsatNF-YA35	Brassica nigra	26	BniB01g039220.2N	BniNF-YB1			rna-XM_047407291.1	CanNF-YC32
		rna-XM_010489779.2	CsatNF-YA36			BniB01g048930.2N	BniNF-YB2			rna-XM_047407292.1	CanNF-YC33
		rna-XM_010492915.1	CsatNF-YA37			BniB02g008100.2N	BniNF-YB3			rna-XM_047407293.1	CanNF-YC34
		rna-XM_010493713.2	CsatNF-YA38			BniB02g011380.2N	BniNF-YB4			rna-XM_047407294.1	CanNF-YC35
		rna-XM_010493714.2	CsatNF-YA39			BniB02g052950.2N	BniNF-YB5			rna-XM_047407295.1	CanNF-YC36
		rna-XM_010501282.2	CsatNF-YA40			BniB02g064260.2N	BniNF-YB6			rna-XM_047407296.1	CanNF-YC37
		rna-XM_010501283.2	CsatNF-YA41			BniB03g029890.2N	BniNF-YB7			rna-XM_047407297.1	CanNF-YC38
		rna-XM_010502780.2	CsatNF-YA42			BniB04g014970.2N	BniNF-YB8			rna-XM_047407298.1	CanNF-YC39
		rna-XM_010506641.1	CsatNF-YA43			BniB04g014990.2N	BniNF-YB9			rna-XM_047407299.1	CanNF-YC40
		rna-XM_010506642.2	CsatNF-YA44			BniB04g030760.2N	BniNF-YB10			rna-XM_047407300.1	CanNF-YC41
		rna-XM_010506644.1	CsatNF-YA45			BniB04g036820.2N	BniNF-YB11			rna-XM_047409629.1	CanNF-YC42
		rna-XM_010511212.2	CsatNF-YA46			BniB05g027960.2N	BniNF-YB12			rna-XM_047409630.1	CanNF-YC43
		rna-XM_010511221.2	CsatNF-YA47			BniB06g005710.2N	BniNF-YB13			rna-XM_047409636.1	CanNF-YC44
		rna-XM_010511414.1	CsatNF-YA48			BniB06g016460.2N	BniNF-YB14			rna-XM_047409643.1	CanNF-YC45
		rna-XM_010511415.1	CsatNF-YA49			BniB06g036080.2N	BniNF-YB15			rna-XM_047413949.1	CanNF-YC46
		rna-XM_010511416.2	CsatNF-YA50			BniB06g037240.2N	BniNF-YB16			rna-XM_047413950.1	CanNF-YC47
		rna-XM_010518325.1	CsatNF-YA51			BniB06g043160.2N	BniNF-YB17	Capsicum baccatum	13	rna-gnl|WGS:MLFT|CQW23_02258_mrna	CbaNF-YC1
		rna-XM_010518326.2	CsatNF-YA52			BniB07g028560.2N	BniNF-YB18			rna-gnl|WGS:MLFT|CQW23_05133_mrna	CbaNF-YC2
		rna-XM_010518327.2	CsatNF-YA53			BniB07g040890.2N	BniNF-YB19			rna-gnl|WGS:MLFT|CQW23_08375_mrna	CbaNF-YC3
		rna-XM_019227775.1	CsatNF-YA54			BniB07g053860.2N	BniNF-YB20			rna-gnl|WGS:MLFT|CQW23_08376_mrna	CbaNF-YC4
		rna-XM_019228243.1	CsatNF-YA55			BniB08g023480.2N	BniNF-YB21			rna-gnl|WGS:MLFT|CQW23_08382_mrna	CbaNF-YC5
		rna-XM_019236587.1	CsatNF-YA56			BniB08g024930.2N	BniNF-YB22			rna-gnl|WGS:MLFT|CQW23_14400_mrna	CbaNF-YC6
		rna-XM_019240649.1	CsatNF-YA57			BniB08g030840.2N	BniNF-YB23			rna-gnl|WGS:MLFT|CQW23_15133_mrna	CbaNF-YC7
		rna-XM_019240714.1	CsatNF-YA58			BniB08g031950.2N	BniNF-YB24			rna-gnl|WGS:MLFT|CQW23_15483_mrna	CbaNF-YC8
		rna-XM_019242289.1	CsatNF-YA59			BniB08g067710.2N	BniNF-YB25			rna-gnl|WGS:MLFT|CQW23_15503_mrna	CbaNF-YC9
		rna-XM_019242290.1	CsatNF-YA60			BniS05187g130.2N	BniNF-YB26			rna-gnl|WGS:MLFT|CQW23_19849_mrna	CbaNF-YC10
		rna-XM_019244891.1	CsatNF-YA61	Brassica oleracea	40	rna-XM_013728528.1	BolNF-YB1			rna-gnl|WGS:MLFT|CQW23_26050_mrna	CbaNF-YC11
		rna-XM_019245235.1	CsatNF-YA62			rna-XM_013729693.1	BolNF-YB2			rna-gnl|WGS:MLFT|CQW23_27808_mrna	CbaNF-YC12
		rna-XM_019246185.1	CsatNF-YA63			rna-XM_013732260.1	BolNF-YB3			rna-gnl|WGS:MLFT|CQW23_32342_mrna	CbaNF-YC13
Camellia chekiangoleosa	11	GWHTBGBN013890	CchNF-YA1			rna-XM_013741075.1	BolNF-YB4	Capsicum chinense	11	rna-gnl|WGS:MCIT|BC332_02731_mrna	CchiNF-YC1
		GWHTBGBN015235	CchNF-YA2			rna-XM_013743308.1	BolNF-YB5			rna-gnl|WGS:MCIT|BC332_05498_mrna	CchiNF-YC2
		GWHTBGBN017697	CchNF-YA3			rna-XM_013744863.1	BolNF-YB6			rna-gnl|WGS:MCIT|BC332_08731_mrna	CchiNF-YC3
		GWHTBGBN022897	CchNF-YA4			rna-XM_013744864.1	BolNF-YB7			rna-gnl|WGS:MCIT|BC332_08743_mrna	CchiNF-YC4
		GWHTBGBN023894	CchNF-YA5			rna-XM_013746086.1	BolNF-YB8			rna-gnl|WGS:MCIT|BC332_12860_mrna	CchiNF-YC5
		GWHTBGBN024142	CchNF-YA6			rna-XM_013746919.1	BolNF-YB9			rna-gnl|WGS:MCIT|BC332_16760_mrna	CchiNF-YC6
		GWHTBGBN039653	CchNF-YA7			rna-XM_013746920.1	BolNF-YB10			rna-gnl|WGS:MCIT|BC332_16763_mrna	CchiNF-YC7
		GWHTBGBN039654	CchNF-YA8			rna-XM_013746921.1	BolNF-YB11			rna-gnl|WGS:MCIT|BC332_16784_mrna	CchiNF-YC8
		GWHTBGBN051503	CchNF-YA9			rna-XM_013750593.1	BolNF-YB12			rna-gnl|WGS:MCIT|BC332_16788_mrna	CchiNF-YC9
		GWHTBGBN055738	CchNF-YA10			rna-XM_013750594.1	BolNF-YB13			rna-gnl|WGS:MCIT|BC332_28163_mrna	CchiNF-YC10
		GWHTBGBN064288	CchNF-YA11			rna-XM_013755675.1	BolNF-YB14			rna-gnl|WGS:MCIT|BC332_30049_mrna	CchiNF-YC11
Camellia sinensis	8	GWHGABKB007231	CsiNF-YA1			rna-XM_013755676.1	BolNF-YB15	Carica papaya	4	rna-XM_022043924.1	CpaNF-YC1
		GWHGABKB007864	CsiNF-YA2			rna-XM_013755677.1	BolNF-YB16			rna-XM_022045298.1	CpaNF-YC2
		GWHGABKB008279	CsiNF-YA3			rna-XM_013755678.1	BolNF-YB17			rna-XM_022050015.1	CpaNF-YC3
		GWHGABKB008928	CsiNF-YA4			rna-XM_013756789.1	BolNF-YB18			rna-XM_022050016.1	CpaNF-YC4
		GWHGABKB014696	CsiNF-YA5			rna-XM_013756790.1	BolNF-YB19	Carpinus fangiana	11	rna-gnl|WGS:VIBQ|Cfa024703.t1	CfaNF-YC1
		GWHGABKB019668	CsiNF-YA6			rna-XM_013756791.1	BolNF-YB20			rna-gnl|WGS:VIBQ|Cfa006562.t1	CfaNF-YC2
		GWHGABKB022253	CsiNF-YA7			rna-XM_013756793.1	BolNF-YB21			rna-gnl|WGS:VIBQ|Cfa007885.t1	CfaNF-YC3
		GWHGABKB030818	CsiNF-YA8			rna-XM_013757007.1	BolNF-YB22			rna-gnl|WGS:VIBQ|Cfa009364.t1	CfaNF-YC4
Cannabis sativa	26	rna-XM_030634849.2	CsatiNF-YA1			rna-XM_013763573.1	BolNF-YB23			rna-gnl|WGS:VIBQ|Cfa010969.t1	CfaNF-YC5
		rna-XM_030634848.2	CsatiNF-YA2			rna-XM_013764957.1	BolNF-YB24			rna-gnl|WGS:VIBQ|Cfa011336.t1	CfaNF-YC6
		rna-XM_030624141.2	CsatiNF-YA3			rna-XM_013767350.1	BolNF-YB25			rna-gnl|WGS:VIBQ|Cfa012144.t1	CfaNF-YC7
		rna-XM_030624142.2	CsatiNF-YA4			rna-XM_013770223.1	BolNF-YB26			rna-gnl|WGS:VIBQ|Cfa012147.t1	CfaNF-YC8
		rna-XM_030624143.2	CsatiNF-YA5			rna-XM_013770224.1	BolNF-YB27			rna-gnl|WGS:VIBQ|Cfa015596.t1	CfaNF-YC9
		rna-XM_030625787.2	CsatiNF-YA6			rna-XM_013770488.1	BolNF-YB28			rna-gnl|WGS:VIBQ|Cfa019405.t1	CfaNF-YC10
		rna-XM_030633728.2	CsatiNF-YA7			rna-XM_013771522.1	BolNF-YB29			rna-gnl|WGS:VIBQ|Cfa026671.t1	CfaNF-YC11
		rna-XM_030633729.2	CsatiNF-YA8			rna-XM_013771900.1	BolNF-YB30	Castanea dentata	7	Caden.01G205200.1	CdeNF-YC1
		rna-XM_030634845.2	CsatiNF-YA9			rna-XM_013776804.1	BolNF-YB31			Caden.02G029500.1	CdeNF-YC2
		rna-XM_030634846.2	CsatiNF-YA10			rna-XM_013776805.1	BolNF-YB32			Caden.03G056400.1	CdeNF-YC3
		rna-XM_030634847.2	CsatiNF-YA11			rna-XM_013776807.1	BolNF-YB33			Caden.03G160400.1	CdeNF-YC4
		rna-XM_030634850.2	CsatiNF-YA12			rna-XM_013776808.1	BolNF-YB34			Caden.04G202500.1	CdeNF-YC5
		rna-XM_030634851.2	CsatiNF-YA13			rna-XM_013777963.1	BolNF-YB35			Caden.08G095500.1	CdeNF-YC6
		rna-XM_030634852.2	CsatiNF-YA14			rna-XM_013778532.1	BolNF-YB36			Caden.11G031700.1	CdeNF-YC7
		rna-XM_030634854.2	CsatiNF-YA15			rna-XM_013778533.1	BolNF-YB37	Castanea mollissima	9	rna-gnl|WGS:JRKL|Cm_g11975.t1	CmolNF-YC1
		rna-XM_030639724.2	CsatiNF-YA16			rna-XM_013779055.1	BolNF-YB38			rna-gnl|WGS:JRKL|Cm_g13288.t1	CmolNF-YC2
		rna-XM_030639726.2	CsatiNF-YA17			rna-XM_013781335.1	BolNF-YB39			rna-gnl|WGS:JRKL|Cm_g20789.t1	CmolNF-YC3
		rna-XM_030640058.2	CsatiNF-YA18			rna-XM_013783748.1	BolNF-YB40			rna-gnl|WGS:JRKL|Cm_g2145.t1	CmolNF-YC4
		rna-XM_061105236.1	CsatiNF-YA19	Brassica rapa	35	rna-XM_009105025.2	BraNF-YB1			rna-gnl|WGS:JRKL|Cm_g22703.t1	CmolNF-YC5
		rna-XM_061105242.1	CsatiNF-YA20			rna-XM_009105351.3	BraNF-YB2			rna-gnl|WGS:JRKL|Cm_g38340.t1	CmolNF-YC6
		rna-XM_061105257.1	CsatiNF-YA21			rna-XM_009113709.3	BraNF-YB3			rna-gnl|WGS:JRKL|Cm_g46892.t1	CmolNF-YC7
		rna-XM_061111598.1	CsatiNF-YA22			rna-XM_009113710.3	BraNF-YB4			rna-gnl|WGS:JRKL|Cm_g50051.t1	CmolNF-YC8
		rna-XM_061111599.1	CsatiNF-YA23			rna-XM_009116892.3	BraNF-YB5			rna-gnl|WGS:JRKL|Cm_g5543.t1	CmolNF-YC9
		rna-XM_061115945.1	CsatiNF-YA24			rna-XM_009117779.3	BraNF-YB6	Catharanthus roseus	12	rna-gnl|WGS:JAMLDZ|EVM0003216.1	CroNF-YC1
		rna-XM_061115953.1	CsatiNF-YA25			rna-XM_009124182.2	BraNF-YB7			rna-gnl|WGS:JAMLDZ|EVM0005401.1	CroNF-YC2
		rna-XM_061115966.1	CsatiNF-YA26			rna-XM_009130741.3	BraNF-YB8			rna-gnl|WGS:JAMLDZ|EVM0012001.1	CroNF-YC3
Capsella grandiflora	9	Cagra.0736s0041.1.p	CgrNF-YA1			rna-XM_009132796.3	BraNF-YB9			rna-gnl|WGS:JAMLDZ|EVM0013307.1	CroNF-YC4
		Cagra.1013s0019.1.p	CgrNF-YA2			rna-XM_009132797.3	BraNF-YB10			rna-gnl|WGS:JAMLDZ|EVM0014672.1	CroNF-YC5
		Cagra.10399s0005.1.p	CgrNF-YA3			rna-XM_009132800.3	BraNF-YB11			rna-gnl|WGS:JAMLDZ|EVM0015967.3	CroNF-YC6
		Cagra.1508s0155.1.p	CgrNF-YA4			rna-XM_009134867.3	BraNF-YB12			rna-gnl|WGS:JAMLDZ|EVM0022783.1	CroNF-YC7
		Cagra.1535s0021.1.p	CgrNF-YA5			rna-XM_009135061.3	BraNF-YB13			rna-gnl|WGS:JAMLDZ|EVM0025288.1	CroNF-YC8
		Cagra.20869s0002.1.p	CgrNF-YA6			rna-XM_009137218.3	BraNF-YB14			rna-gnl|WGS:JAMLDZ|EVM0025524.3	CroNF-YC9
		Cagra.2108s0005.1.p	CgrNF-YA7			rna-XM_009143378.3	BraNF-YB15			rna-gnl|WGS:JAMLDZ|EVM0027690.1	CroNF-YC10
		Cagra.2117s0012.1.p	CgrNF-YA8			rna-XM_009144252.2	BraNF-YB16			rna-gnl|WGS:JAMLDZ|EVM0035334.4	CroNF-YC11
		Cagra.3346s0024.1.p	CgrNF-YA9			rna-XM_009145104.3	BraNF-YB17			rna-gnl|WGS:JAMLDZ|EVM0036175.1	CroNF-YC12
Capsella rubella	9	Carub.0001s2872.1.p	CruNF-YA1			rna-XM_009145105.3	BraNF-YB18	Caulanthus amplexicaulis	19	Caamp.0007s0549.1.p	CamNF-YC1
		Carub.0001s4340.1.p	CruNF-YA2			rna-XM_009147137.2	BraNF-YB19			Caamp.0011s0123.1.p	CamNF-YC2
		Carub.0002s1967.1.p	CruNF-YA3			rna-XM_009147941.3	BraNF-YB20			Caamp.0024s0505.1.p	CamNF-YC3
		Carub.0003s0503.1.p	CruNF-YA4			rna-XM_018654779.2	BraNF-YB21			Caamp.0026s0373.1.p	CamNF-YC4
		Carub.0003s1360.1.p	CruNF-YA5			rna-XM_033273895.1	BraNF-YB22			Caamp.0033s0116.1.p	CamNF-YC5
		Carub.0003s2089.1.p	CruNF-YA6			rna-XM_033278265.1	BraNF-YB23			Caamp.0037s0012.1.p	CamNF-YC6
		Carub.0004s1641.1.p	CruNF-YA7			rna-XM_033280987.1	BraNF-YB24			Caamp.0046s0013.1.p	CamNF-YC7
		Carub.0006s0540.1.p	CruNF-YA8			rna-XM_033280988.1	BraNF-YB25			Caamp.0052s0025.1.p	CamNF-YC8
		Carub.0006s1103.1.p	CruNF-YA9			rna-XM_033281201.1	BraNF-YB26			Caamp.0052s0114.1.p	CamNF-YC9
Capsicum annuum	76	rna-KY47_p142	CanNF-YA1			rna-XM_033281202.1	BraNF-YB27			Caamp.0058s0168.1.p	CamNF-YC10
		rna-XM_016682211.2	CanNF-YA2			rna-XM_033281203.1	BraNF-YB28			Caamp.0064s0389.1.p	CamNF-YC11
		rna-XM_016682824.2	CanNF-YA3			rna-XM_033281204.1	BraNF-YB29			Caamp.0078s1101.1.p	CamNF-YC12
		rna-XM_016682832.2	CanNF-YA4			rna-XM_033287799.1	BraNF-YB30			Caamp.0097s0771.1.p	CamNF-YC13
		rna-XM_016690621.2	CanNF-YA5			rna-XM_033287800.1	BraNF-YB31			Caamp.0188s0079.1.p	CamNF-YC14
		rna-XM_016690625.2	CanNF-YA6			rna-XM_033288564.1	BraNF-YB32			Caamp.1035s0288.1.p	CamNF-YC15
		rna-XM_016692306.2	CanNF-YA7			rna-XM_033288849.1	BraNF-YB33			Caamp.1037s1636.1.p	CamNF-YC16
		rna-XM_016692307.2	CanNF-YA8			rna-XM_033289988.1	BraNF-YB34			Caamp.1038s0655.1.p	CamNF-YC17
		rna-XM_016699526.2	CanNF-YA9			rna-XM_033293007.1	BraNF-YB35			Caamp.1039s0466.1.p	CamNF-YC18
		rna-XM_016699527.2	CanNF-YA10	Cajanus cajan	21	rna-KK1_026049	CcajNF-YB1			Caamp.1040s1301.1.p	CamNF-YC19
		rna-XM_016701216.2	CanNF-YA11			rna-KK1_023920	CcajNF-YB2	Cerasus × kanzakura	19	KWZCAM1g0094.1	CkanNF-YC1
		rna-XM_016703891.2	CanNF-YA12			rna-KK1_003007	CcajNF-YB3			KWZCAM1g2037.1	CkanNF-YC2
		rna-XM_016703892.2	CanNF-YA13			rna-KK1_004365	CcajNF-YB4			KWZCAM2g3516.1	CkanNF-YC3
		rna-XM_016703893.2	CanNF-YA14			rna-KK1_006100	CcajNF-YB5			KWZCAM3g2398.1	CkanNF-YC4
		rna-XM_016703894.2	CanNF-YA15			rna-KK1_007001	CcajNF-YB6			KWZCAM4g1052.1	CkanNF-YC5
		rna-XM_016703895.2	CanNF-YA16			rna-KK1_010077	CcajNF-YB7			KWZCAM4g3559.1	CkanNF-YC6
		rna-XM_016703896.2	CanNF-YA17			rna-KK1_010745	CcajNF-YB8			KWZCAM5g2458.1	CkanNF-YC7
		rna-XM_016707031.2	CanNF-YA18			rna-KK1_022367	CcajNF-YB9			KWZCAM5g2994.1	CkanNF-YC8
		rna-XM_016721242.2	CanNF-YA19			rna-KK1_023155	CcajNF-YB10			KWZCAM6g1234.1	CkanNF-YC9
		rna-XM_016721257.2	CanNF-YA20			rna-KK1_024223	CcajNF-YB11			KWZSPE1g0052.1	CkanNF-YC10
		rna-XM_016721259.2	CanNF-YA21			rna-KK1_026048	CcajNF-YB12			KWZSPE1g0054.1	CkanNF-YC11
		rna-XM_016721263.2	CanNF-YA22			rna-KK1_028127	CcajNF-YB13			KWZSPE1g2352.1	CkanNF-YC12
		rna-XM_047393468.1	CanNF-YA23			rna-KK1_028474	CcajNF-YB14			KWZSPE3g0465.1	CkanNF-YC13
		rna-XM_047393492.1	CanNF-YA24			rna-KK1_028475	CcajNF-YB15			KWZSPE3g2876.1	CkanNF-YC14
		rna-XM_047393574.1	CanNF-YA25			rna-KK1_028489	CcajNF-YB16			KWZSPE5g2rna-XM_0473.1	CkanNF-YC15
		rna-XM_047393603.1	CanNF-YA26			rna-KK1_032661	CcajNF-YB17			KWZSPE5g2941.1	CkanNF-YC16
		rna-XM_047393622.1	CanNF-YA27			rna-KK1_034612	CcajNF-YB18			KWZSPE6g0967.1	CkanNF-YC17
		rna-XM_047393656.1	CanNF-YA28			rna-KK1_041148	CcajNF-YB19			KWZSPE6g3751.1	CkanNF-YC18
		rna-XM_047393719.1	CanNF-YA29			rna-KK1_042587	CcajNF-YB20			KWZSPE6g4221.1	CkanNF-YC19
		rna-XM_047393750.1	CanNF-YA30			rna-KK1_043076	CcajNF-YB21	Ceratodon purpureus R40	6	CepurR40.10G008500.1.p	CpuNF-YC1
		rna-XM_047395740.1	CanNF-YA31	Camelina sativa	60	rna-XM_010499376.1	CsatNF-YB1			CepurR40.1G139800.1.p	CpuNF-YC2
		rna-XM_047395741.1	CanNF-YA32			rna-XM_010491336.1	CsatNF-YB2			CepurR40.2G191900.1.p	CpuNF-YC3
		rna-XM_047395742.1	CanNF-YA33			rna-XM_010419583.2	CsatNF-YB3			CepurR40.4G120600.1.p	CpuNF-YC4
		rna-XM_047395743.1	CanNF-YA34			rna-XM_010419584.2	CsatNF-YB4			CepurR40.7G077600.1.p	CpuNF-YC5
		rna-XM_047395744.1	CanNF-YA35			rna-XM_010422805.2	CsatNF-YB5			CepurR40.8G068200.1.p	CpuNF-YC6
		rna-XM_047396604.1	CanNF-YA36			rna-XM_010422806.2	CsatNF-YB6	Ceratopteris richardii	5	Ceric.13G005300.1.p	CriNF-YC1
		rna-XM_047397336.1	CanNF-YA37			rna-XM_010424822.2	CsatNF-YB7			Ceric.20G056500.1.p	CriNF-YC2
		rna-XM_047397337.1	CanNF-YA38			rna-XM_010428670.1	CsatNF-YB8			Ceric.21G085100.1.p	CriNF-YC3
		rna-XM_047397338.1	CanNF-YA39			rna-XM_010436809.2	CsatNF-YB9			Ceric.29G060900.1.p	CriNF-YC4
		rna-XM_047397453.1	CanNF-YA40			rna-XM_010436810.2	CsatNF-YB10			Ceric.36G010900.1.p	CriNF-YC5
		rna-XM_047397454.1	CanNF-YA41			rna-XM_010442150.2	CsatNF-YB11	Cercis canadensis	10	Cecan.1G070700.1	CanaNF-YC1
		rna-XM_047397455.1	CanNF-YA42			rna-XM_010443122.2	CsatNF-YB12			Cecan.1G492600.1	CanaNF-YC2
		rna-XM_047397456.1	CanNF-YA43			rna-XM_010443123.2	CsatNF-YB13			Cecan.2G169600.1	CanaNF-YC3
		rna-XM_047397457.1	CanNF-YA44			rna-XM_010443125.2	CsatNF-YB14			Cecan.2G356500.1	CanaNF-YC4
		rna-XM_047397458.1	CanNF-YA45			rna-XM_010451725.2	CsatNF-YB15			Cecan.2G384800.1	CanaNF-YC5
		rna-XM_047397459.1	CanNF-YA46			rna-XM_010454494.2	CsatNF-YB16			Cecan.4G160400.1	CanaNF-YC6
		rna-XM_047397460.1	CanNF-YA47			rna-XM_010456287.2	CsatNF-YB17			Cecan.5G124800.1	CanaNF-YC7
		rna-XM_047399170.1	CanNF-YA48			rna-XM_010456288.2	CsatNF-YB18			Cecan.5G184000.1	CanaNF-YC8
		rna-XM_047399171.1	CanNF-YA49			rna-XM_010459869.1	CsatNF-YB19			Cecan.5G310900.1	CanaNF-YC9
		rna-XM_047406661.1	CanNF-YA50			rna-XM_010461619.2	CsatNF-YB20			Cecan.6G346500.1	CanaNF-YC10
		rna-XM_047406662.1	CanNF-YA51			rna-XM_010468946.1	CsatNF-YB21	Chasmanthium laxum	14	Chala.02G219800.1	ClaxNF-YC1
		rna-XM_047406663.1	CanNF-YA52			rna-XM_010468948.1	CsatNF-YB22			Chala.03G134700.1	ClaxNF-YC2
		rna-XM_047406664.1	CanNF-YA53			rna-XM_010474823.2	CsatNF-YB23			Chala.03G286700.1	ClaxNF-YC3
		rna-XM_047406665.1	CanNF-YA54			rna-XM_010477423.2	CsatNF-YB24			Chala.04G141800.1	ClaxNF-YC4
		rna-XM_047406666.1	CanNF-YA55			rna-XM_010479147.2	CsatNF-YB25			Chala.05G049900.1	ClaxNF-YC5
		rna-XM_047406667.1	CanNF-YA56			rna-XM_010479148.2	CsatNF-YB26			Chala.06G284300.1	ClaxNF-YC6
		rna-XM_047406668.1	CanNF-YA57			rna-XM_010482985.2	CsatNF-YB27			Chala.07G192000.1	ClaxNF-YC7
		rna-XM_047406669.1	CanNF-YA58			rna-XM_010482986.2	CsatNF-YB28			Chala.08G045200.1	ClaxNF-YC8
		rna-XM_047406670.1	CanNF-YA59			rna-XM_010482987.2	CsatNF-YB29			Chala.08G217300.1	ClaxNF-YC9
		rna-XM_047406671.1	CanNF-YA60			rna-XM_010490548.2	CsatNF-YB30			Chala.09G072200.1	ClaxNF-YC10
		rna-XM_047406672.1	CanNF-YA61			rna-XM_010490549.2	CsatNF-YB31			Chala.11G057600.1	ClaxNF-YC11
		rna-XM_047406673.1	CanNF-YA62			rna-XM_010493142.2	CsatNF-YB32			Chala.11G060900.1	ClaxNF-YC12
		rna-XM_047406674.1	CanNF-YA63			rna-XM_010495119.2	CsatNF-YB33			Chala.11G162500.1	ClaxNF-YC13
		rna-XM_047406675.1	CanNF-YA64			rna-XM_010495120.1	CsatNF-YB34			Chala.12G122600.1	ClaxNF-YC14
		rna-XM_047406676.1	CanNF-YA65			rna-XM_010496700.1	CsatNF-YB35	Chenopodium quinoa	11	AUR62000893-RA	CquNF-YC1
		rna-XM_047406677.1	CanNF-YA66			rna-XM_010496704.2	CsatNF-YB36			AUR62005080-RA	CquNF-YC2
		rna-XM_047406678.1	CanNF-YA67			rna-XM_010496706.2	CsatNF-YB37			AUR62005615-RA	CquNF-YC3
		rna-XM_047410188.1	CanNF-YA68			rna-XM_010499496.1	CsatNF-YB38			AUR62024115-RA	CquNF-YC4
		rna-XM_047410189.1	CanNF-YA69			rna-XM_010500354.2	CsatNF-YB39			AUR62029605-RA	CquNF-YC5
		rna-XM_047410190.1	CanNF-YA70			rna-XM_010505788.2	CsatNF-YB40			AUR62031682-RA	CquNF-YC6
		rna-XM_047410191.1	CanNF-YA71			rna-XM_010507240.2	CsatNF-YB41			AUR62032565-RA	CquNF-YC7
		rna-XM_047410192.1	CanNF-YA72			rna-XM_010508517.1	CsatNF-YB42			AUR62034836-RA	CquNF-YC8
		rna-XM_047410193.1	CanNF-YA73			rna-XM_010509549.2	CsatNF-YB43			AUR62038058-RA	CquNF-YC9
		rna-XM_047410194.1	CanNF-YA74			rna-XM_010510803.2	CsatNF-YB44			AUR62038184-RA	CquNF-YC10
		rna-XM_047410195.1	CanNF-YA75			rna-XM_010511095.2	CsatNF-YB45			AUR62039621-RA	CquNF-YC11
		rna-XM_047410196.1	CanNF-YA76			rna-XM_010511096.2	CsatNF-YB46	Chlamydomonas reinhardtii	1	Cre12.g556400_4532.1.p	CreNF-YC
Capsicum baccatum	16	rna-gnl|WGS:MLFT|CQW23_01637_mrna	CbaNF-YA1			rna-XM_010512469.2	CsatNF-YB47	Chlorella variabilis	3	rna-CHLNCDRAFT_135742	CvaNF-YC1
		rna-gnl|WGS:MLFT|CQW23_02072_mrna	CbaNF-YA2			rna-XM_010517520.2	CsatNF-YB48			rna-CHLNCDRAFT_52003	CvaNF-YC2
		rna-gnl|WGS:MLFT|CQW23_03108_mrna	CbaNF-YA3			rna-XM_010517521.2	CsatNF-YB49			rna-CHLNCDRAFT_56806	CvaNF-YC3
		rna-gnl|WGS:MLFT|CQW23_04067_mrna	CbaNF-YA4			rna-XM_010517522.2	CsatNF-YB50	Chlorokybus atmophyticus	1	Chrsp76S09206	CatNF-YC1
		rna-gnl|WGS:MLFT|CQW23_06628_mrna	CbaNF-YA5			rna-XM_010518649.1	CsatNF-YB51	Chloropicon primus	2	rna-gnl|IITBIO|A3770_02p10690_mRNA	CprNF-YC1
		rna-gnl|WGS:MLFT|CQW23_11506_mrna	CbaNF-YA6			rna-XM_010518908.2	CsatNF-YB52			rna-gnl|IITBIO|A3770_04p28060_mRNA	CprNF-YC2
		rna-gnl|WGS:MLFT|CQW23_11841_mrna	CbaNF-YA7			rna-XM_010518909.2	CsatNF-YB53	Chromochloris zofingiensis	2	Cz09g09270.t1	CzoNF-YC1
		rna-gnl|WGS:MLFT|CQW23_18663_mrna	CbaNF-YA8			rna-XM_010520132.2	CsatNF-YB54			Cz10g28030.t1	CzoNF-YC2
		rna-gnl|WGS:MLFT|CQW23_19510_mrna	CbaNF-YA9			rna-XM_010520196.1	CsatNF-YB55	Chrysanthemum nankingense	12	CHR00007952-RA	CnaNF-YC1
		rna-gnl|WGS:MLFT|CQW23_19893_mrna	CbaNF-YA10			rna-XM_019236114.1	CsatNF-YB56			CHR00018272-RA	CnaNF-YC2
		rna-gnl|WGS:MLFT|CQW23_24610_mrna	CbaNF-YA11			rna-XM_019242482.1	CsatNF-YB57			CHR00018499-RA	CnaNF-YC3
		rna-gnl|WGS:MLFT|CQW23_24932_mrna	CbaNF-YA12			rna-XM_019242544.1	CsatNF-YB58			CHR00020456-RA	CnaNF-YC4
		rna-gnl|WGS:MLFT|CQW23_25405_mrna	CbaNF-YA13			rna-XM_019243592.1	CsatNF-YB59			CHR00030957-RA	CnaNF-YC5
		rna-gnl|WGS:MLFT|CQW23_26195_mrna	CbaNF-YA14			rna-XM_019245732.1	CsatNF-YB60			CHR00044800-RA	CnaNF-YC6
		rna-gnl|WGS:MLFT|CQW23_28076_mrna	CbaNF-YA15	Camellia chekiangoleosa	23	GWHTBGBN000781	CchNF-YB1			CHR00047593-RA	CnaNF-YC7
		rna-gnl|WGS:MLFT|CQW23_32913_mrna	CbaNF-YA16			GWHTBGBN003305	CchNF-YB2			CHR00063225-RA	CnaNF-YC8
Capsicum chinense	11	rna-gnl|WGS:MCIT|BC332_01553_mrna	CchiNF-YA1			GWHTBGBN003370	CchNF-YB3			CHR00063369-RA	CnaNF-YC9
		rna-gnl|WGS:MCIT|BC332_02362_mrna	CchiNF-YA2			GWHTBGBN006768	CchNF-YB4			CHR00072928-RA	CnaNF-YC10
		rna-gnl|WGS:MCIT|BC332_04174_mrna	CchiNF-YA3			GWHTBGBN007812	CchNF-YB5			CHR00079409-RA	CnaNF-YC11
		rna-gnl|WGS:MCIT|BC332_09586_mrna	CchiNF-YA4			GWHTBGBN007813	CchNF-YB6			CHR00082598-RA	CnaNF-YC12
		rna-gnl|WGS:MCIT|BC332_21053_mrna	CchiNF-YA5			GWHTBGBN014306	CchNF-YB7	Cicer arietinum	11	Ca_00637	CariNF-YC1
		rna-gnl|WGS:MCIT|BC332_24682_mrna	CchiNF-YA6			GWHTBGBN020803	CchNF-YB8			Ca_01175	CariNF-YC2
		rna-gnl|WGS:MCIT|BC332_26798_mrna	CchiNF-YA7			GWHTBGBN023005	CchNF-YB9			Ca_01433	CariNF-YC3
		rna-gnl|WGS:MCIT|BC332_28507_mrna	CchiNF-YA8			GWHTBGBN026115	CchNF-YB10			Ca_03698	CariNF-YC4
		rna-gnl|WGS:MCIT|BC332_30220_mrna	CchiNF-YA9			GWHTBGBN032464	CchNF-YB11			Ca_06933	CariNF-YC5
		rna-gnl|WGS:MCIT|BC332_32013_mrna	CchiNF-YA10			GWHTBGBN038597	CchNF-YB12			Ca_11344	CariNF-YC6
		rna-gnl|WGS:MCIT|BC332_32802_mrna	CchiNF-YA11			GWHTBGBN038914	CchNF-YB13			Ca_13620	CariNF-YC7
Carica papaya	25	rna-XM_022035068.1	CpaNF-YA1			GWHTBGBN044929	CchNF-YB14			Ca_14578	CariNF-YC8
		rna-XM_022035069.1	CpaNF-YA2			GWHTBGBN045533	CchNF-YB15			Ca_17100	CariNF-YC9
		rna-XM_022035070.1	CpaNF-YA3			GWHTBGBN047337	CchNF-YB16			Ca_19703	CariNF-YC10
		rna-XM_022035071.1	CpaNF-YA4			GWHTBGBN050007	CchNF-YB17			Ca_20191	CariNF-YC11
		rna-XM_022035072.1	CpaNF-YA5			GWHTBGBN050160	CchNF-YB18	Cinnamomum kanehirae	13	CKAN_00037400	CkaNF-YC1
		rna-XM_022036737.1	CpaNF-YA6			GWHTBGBN057105	CchNF-YB19			CKAN_00309700	CkaNF-YC2
		rna-XM_022038429.1	CpaNF-YA7			GWHTBGBN059137	CchNF-YB20			CKAN_00447600	CkaNF-YC3
		rna-XM_022038430.1	CpaNF-YA8			GWHTBGBN059138	CchNF-YB21			CKAN_00895300	CkaNF-YC4
		rna-XM_022038431.1	CpaNF-YA9			GWHTBGBN063479	CchNF-YB22			CKAN_00899600	CkaNF-YC5
		rna-XM_022038432.1	CpaNF-YA10			GWHTBGBN063488	CchNF-YB23			CKAN_01068900	CkaNF-YC6
		rna-XM_022038433.1	CpaNF-YA11	Camellia sinensis	14	GWHGABKB001748	CsiNF-YB1			CKAN_01216200	CkaNF-YC7
		rna-XM_022047295.1	CpaNF-YA12			GWHGABKB004374	CsiNF-YB2			CKAN_01372800	CkaNF-YC8
		rna-XM_022047296.1	CpaNF-YA13			GWHGABKB012595	CsiNF-YB3			CKAN_01595200	CkaNF-YC9
		rna-XM_022047297.1	CpaNF-YA14			GWHGABKB014831	CsiNF-YB4			CKAN_01764300	CkaNF-YC10
		rna-XM_022047298.1	CpaNF-YA15			GWHGABKB016599	CsiNF-YB5			CKAN_02438400	CkaNF-YC11
		rna-XM_022047299.1	CpaNF-YA16			GWHGABKB017897	CsiNF-YB6			CKAN_02498000	CkaNF-YC12
		rna-XM_022047300.1	CpaNF-YA17			GWHGABKB018336	CsiNF-YB7			CKAN_02775100	CkaNF-YC13
		rna-XM_022047301.1	CpaNF-YA18			GWHGABKB021880	CsiNF-YB8	Citrullus lanatus	7	Cla97C02G048620.1	ClaNF-YC1
		rna-XM_022047997.1	CpaNF-YA19			GWHGABKB023323	CsiNF-YB9			Cla97C03G067230.1	ClaNF-YC2
		rna-XM_022047998.1	CpaNF-YA20			GWHGABKB023620	CsiNF-YB10			Cla97C06G127670.1	ClaNF-YC3
		rna-XM_022047999.1	CpaNF-YA21			GWHGABKB024999	CsiNF-YB11			Cla97C07G135160.1	ClaNF-YC4
		rna-XM_022048000.1	CpaNF-YA22			GWHGABKB030129	CsiNF-YB12			Cla97C08G152900.1	ClaNF-YC5
		rna-XM_022048001.1	CpaNF-YA23			GWHGABKB031033	CsiNF-YB13			Cla97C09G176240.1	ClaNF-YC6
		rna-XM_022048002.1	CpaNF-YA24			GWHGABKB032829	CsiNF-YB14			Cla97C11G218950.1	ClaNF-YC7
		rna-XM_022048003.1	CpaNF-YA25	Cannabis sativa	15	rna-XM_030633722.2	CsatiNF-YB1	Citrus sinensis	15	orange1.1g019814m	CsinNF-YC1
Carpinus fangiana	6	rna-gnl|WGS:VIBQ|Cfa009776.t1	CfaNF-YA1			rna-XM_030639592.2	CsatiNF-YB2			orange1.1g024238m	CsinNF-YC2
		rna-gnl|WGS:VIBQ|Cfa020052.t1	CfaNF-YA2			rna-XM_030621852.2	CsatiNF-YB3			orange1.1g024265m	CsinNF-YC3
		rna-gnl|WGS:VIBQ|Cfa000820.t1	CfaNF-YA3			rna-XM_030632094.2	CsatiNF-YB4			orange1.1g024719m	CsinNF-YC4
		rna-gnl|WGS:VIBQ|Cfa003034.t1	CfaNF-YA4			rna-XM_030634498.2	CsatiNF-YB5			orange1.1g024740m	CsinNF-YC5
		rna-gnl|WGS:VIBQ|Cfa010770.t1	CfaNF-YA5			rna-XM_030634755.2	CsatiNF-YB6			orange1.1g024747m	CsinNF-YC6
		rna-gnl|WGS:VIBQ|Cfa016844.t1	CfaNF-YA6			rna-XM_030634757.2	CsatiNF-YB7			orange1.1g026901m	CsinNF-YC7
Castanea dentata	6	Caden.01G235300.1	CdeNF-YA1			rna-XM_030635195.2	CsatiNF-YB8			orange1.1g028625m	CsinNF-YC8
		Caden.05G032200.1	CdeNF-YA2			rna-XM_030638184.2	CsatiNF-YB9			orange1.1g028646m	CsinNF-YC9
		Caden.05G189600.1	CdeNF-YA3			rna-XM_030638185.2	CsatiNF-YB10			orange1.1g028727m	CsinNF-YC10
		Caden.08G184600.1	CdeNF-YA4			rna-XM_030640720.2	CsatiNF-YB11			orange1.1g028748m	CsinNF-YC11
		Caden.09G121800.1	CdeNF-YA5			rna-XM_030641441.2	CsatiNF-YB12			orange1.1g028837m	CsinNF-YC12
		Caden.11G245700.1	CdeNF-YA6			rna-XM_030649304.2	CsatiNF-YB13			orange1.1g038850m	CsinNF-YC13
Castanea mollissima	5	rna-gnl|WGS:JRKL|Cm_g15848.t1	CmolNF-YA1			rna-XM_030652477.2	CsatiNF-YB14			orange1.1g045847m	CsinNF-YC14
		rna-gnl|WGS:JRKL|Cm_g25798.t1	CmolNF-YA2			rna-XM_061117732.1	CsatiNF-YB15			orange1.1g047870m	CsinNF-YC15
		rna-gnl|WGS:JRKL|Cm_g50635.t1	CmolNF-YA3	Capsella grandiflora	13	Cagra.0551s0036.1.p	CgrNF-YB1	Citrus × clementina	12	rna-gnl|WGS:AMZM|CICLE_v10002081m	CclNF-YC1
		rna-gnl|WGS:JRKL|Cm_g6463.t1	CmolNF-YA4			Cagra.0612s0059.1.p	CgrNF-YB2			rna-gnl|WGS:AMZM|CICLE_v10002189m	CclNF-YC2
		rna-gnl|WGS:JRKL|Cm_g7016.t1	CmolNF-YA5			Cagra.0666s0039.1.p	CgrNF-YB3			rna-gnl|WGS:AMZM|CICLE_v10002191m	CclNF-YC3
Catharanthus roseus	8	rna-gnl|WGS:JAMLDZ|EVM0002267.1	CroNF-YA1			Cagra.0716s0005.1.p	CgrNF-YB4			rna-gnl|WGS:AMZM|CICLE_v10002193m	CclNF-YC4
		rna-gnl|WGS:JAMLDZ|EVM0009076.1	CroNF-YA2			Cagra.1201s0002.1.p	CgrNF-YB5			rna-gnl|WGS:AMZM|CICLE_v10007003m	CclNF-YC5
		rna-gnl|WGS:JAMLDZ|EVM0020098.1	CroNF-YA3			Cagra.1365s0026.1.p	CgrNF-YB6			rna-gnl|WGS:AMZM|CICLE_v10013435m	CclNF-YC6
		rna-gnl|WGS:JAMLDZ|EVM0027522.1	CroNF-YA4			Cagra.15822s0011.1.p	CgrNF-YB7			rna-gnl|WGS:AMZM|CICLE_v10023545m	CclNF-YC7
		rna-gnl|WGS:JAMLDZ|EVM0027738.3	CroNF-YA5			Cagra.15822s0014.1.p	CgrNF-YB8			rna-gnl|WGS:AMZM|CICLE_v10030232m	CclNF-YC8
		rna-gnl|WGS:JAMLDZ|EVM0030357.6	CroNF-YA6			Cagra.1718s0015.1.p	CgrNF-YB9			rna-gnl|WGS:AMZM|CICLE_v10032641m	CclNF-YC9
		rna-gnl|WGS:JAMLDZ|EVM0033669.1	CroNF-YA7			Cagra.2412s0002.1.p	CgrNF-YB10			rna-gnl|WGS:AMZM|CICLE_v10032644m	CclNF-YC10
		rna-gnl|WGS:JAMLDZ|EVM0036811.2	CroNF-YA8			Cagra.3434s0008.1.p	CgrNF-YB11			rna-gnl|WGS:AMZM|CICLE_v10032646m	CclNF-YC11
Caulanthus amplexicaulis	19	Caamp.0006s0522.1.p	CamNF-YA1			Cagra.4395s0089.1.p	CgrNF-YB12			rna-gnl|WGS:AMZM|CICLE_v10033679m	CclNF-YC12
		Caamp.0007s0075.1.p	CamNF-YA2			Cagra.5163s0007.1.p	CgrNF-YB13	Coccomyxa subellipsoidea	2	rna-gnl|jgi|COCSUDRAFT_mRNA40465	CsubNF-YC1
		Caamp.0037s0122.1.p	CamNF-YA3	Capsella rubella	13	Carub.0001s0836.1.p	CruNF-YB1			rna-gnl|jgi|COCSUDRAFT_mRNA66996	CsubNF-YC2
		Caamp.0046s0128.1.p	CamNF-YA4			Carub.0001s2149.1.p	CruNF-YB2	Coffea arabica	31	rna-XM_027206037.1	CaraNF-YC1
		Caamp.0046s0278.1.p	CamNF-YA5			Carub.0003s2805.1.p	CruNF-YB3			rna-XM_027206235.1	CaraNF-YC2
		Caamp.0053s0120.1.p	CamNF-YA6			Carub.0004s0810.1.p	CruNF-YB4			rna-XM_027208906.1	CaraNF-YC3
		Caamp.0076s0201.1.p	CamNF-YA7			Carub.0004s1894.1.p	CruNF-YB5			rna-XM_027226237.1	CaraNF-YC4
		Caamp.0078s1224.1.p	CamNF-YA8			Carub.0004s2091.1.p	CruNF-YB6			rna-XM_027226247.1	CaraNF-YC5
		Caamp.0102s0567.1.p	CamNF-YA9			Carub.0004s3053.1.p	CruNF-YB7			rna-XM_027226256.1	CaraNF-YC6
		Caamp.0105s0500.1.p	CamNF-YA10			Carub.0005s1989.1.p	CruNF-YB8			rna-XM_027226264.1	CaraNF-YC7
		Caamp.0105s1491.1.p	CamNF-YA11			Carub.0006s0709.1.p	CruNF-YB9			rna-XM_027226273.1	CaraNF-YC8
		Caamp.0214s0475.1.p	CamNF-YA12			Carub.0006s2088.1.p	CruNF-YB10			rna-XM_027226872.1	CaraNF-YC9
		Caamp.0303s0127.1.p	CamNF-YA13			Carub.0007s2767.1.p	CruNF-YB11			rna-XM_027228120.1	CaraNF-YC10
		Caamp.1033s0683.1.p	CamNF-YA14			Carub.0008s0011.1.p	CruNF-YB12			rna-XM_027239866.1	CaraNF-YC11
		Caamp.1038s0189.1.p	CamNF-YA15			Carub.0008s0014.1.p	CruNF-YB13			rna-XM_027251483.1	CaraNF-YC12
		Caamp.1038s0704.1.p	CamNF-YA16	Capsicum annuum	24	rna-XM_016683130.2	CanNF-YB1			rna-XM_027251849.1	CaraNF-YC13
		Caamp.1039s0625.1.p	CamNF-YA17			rna-XM_016685809.2	CanNF-YB2			rna-XM_027251850.1	CaraNF-YC14
		Caamp.1039s1280.1.p	CamNF-YA18			rna-XM_016687158.2	CanNF-YB3			rna-XM_027258412.1	CaraNF-YC15
		Caamp.1041s1237.1.p	CamNF-YA19			rna-XM_016687159.2	CanNF-YB4			rna-XM_027258785.1	CaraNF-YC16
Cerasus × kanzakura	13	KWZCAM2g0856.1	CkanNF-YA1			rna-XM_016687160.2	CanNF-YB5			rna-XM_027258786.1	CaraNF-YC17
		KWZCAM2g3277.1	CkanNF-YA2			rna-XM_016687161.2	CanNF-YB6			rna-XM_027260411.1	CaraNF-YC18
		KWZCAM3g0463.1	CkanNF-YA3			rna-XM_016691998.2	CanNF-YB7			rna-XM_027260412.1	CaraNF-YC19
		KWZCAM4g0726.1	CkanNF-YA4			rna-XM_016694249.2	CanNF-YB8			rna-XM_027260413.1	CaraNF-YC20
		KWZCAM4g2702.1	CkanNF-YA5			rna-XM_016694818.2	CanNF-YB9			rna-XM_027260414.1	CaraNF-YC21
		KWZCAM7g1192.1	CkanNF-YA6			rna-XM_016695188.2	CanNF-YB10			rna-XM_027260415.1	CaraNF-YC22
		KWZCAM7g2151.1	CkanNF-YA7			rna-XM_016697458.2	CanNF-YB11			rna-XM_027260416.1	CaraNF-YC23
		KWZSPE2g2960.1	CkanNF-YA8			rna-XM_016700457.2	CanNF-YB12			rna-XM_027260417.1	CaraNF-YC24
		KWZSPE3g0502.1	CkanNF-YA9			rna-XM_016707948.2	CanNF-YB13			rna-XM_027260418.1	CaraNF-YC25
		KWZSPE4g0558.1	CkanNF-YA10			rna-XM_016712484.2	CanNF-YB14			rna-XM_027260419.1	CaraNF-YC26
		KWZSPE4g2534.1	CkanNF-YA11			rna-XM_016716548.2	CanNF-YB15			rna-XM_027265446.1	CaraNF-YC27
		KWZSPE7g0828.1	CkanNF-YA12			rna-XM_016716828.2	CanNF-YB16			rna-XM_027265447.1	CaraNF-YC28
		KWZSPE7g1742.1	CkanNF-YA13			rna-XM_016724078.2	CanNF-YB17			rna-XM_027265448.1	CaraNF-YC29
Ceratodon purpureus R40	1	CepurR40.3G150200.1.p	CpuNF-YA1			rna-XM_016725940.2	CanNF-YB18			rna-XM_027265449.1	CaraNF-YC30
Ceratopteris richardii	5	Ceric.04G086300.1.p	CriNF-YA1			rna-XM_016725941.2	CanNF-YB19			rna-XM_027265450.1	CaraNF-YC31
		Ceric.11G097900.1.p	CriNF-YA2			rna-XM_016725942.2	CanNF-YB20	Coffea canephora	7	gene-GSCOC_T00000290001	CcanNF-YC1
		Ceric.17G078100.1.p	CriNF-YA3			rna-XM_016725943.2	CanNF-YB21			gene-GSCOC_T00015398001	CcanNF-YC2
		Ceric.23G045800.1.p	CriNF-YA4			rna-XM_047400505.1	CanNF-YB22			gene-GSCOC_T00015404001	CcanNF-YC3
		Ceric.29G048400.1.p	CriNF-YA5			rna-XM_047413377.1	CanNF-YB23			gene-GSCOC_T00026004001	CcanNF-YC4
Cercis canadensis	8	Cecan.1G337900.1	CanaNF-YA1			rna-XM_047413395.1	CanNF-YB24			gene-GSCOC_T00030141001	CcanNF-YC5
		Cecan.1G356300.1	CanaNF-YA2	Capsicum baccatum	19	rna-gnl|WGS:MLFT|CQW23_06347_mrna	CbaNF-YB1			gene-GSCOC_T00030225001	CcanNF-YC6
		Cecan.2G243100.1	CanaNF-YA3			rna-gnl|WGS:MLFT|CQW23_08708_mrna	CbaNF-YB2			gene-GSCOC_T00038231001	CcanNF-YC7
		Cecan.3G105000.1	CanaNF-YA4			rna-gnl|WGS:MLFT|CQW23_11975_mrna	CbaNF-YB3	Coffea eugenioides	17	rna-XM_027298717.1	CeuNF-YC1
		Cecan.4G038100.1	CanaNF-YA5			rna-gnl|WGS:MLFT|CQW23_13444_mrna	CbaNF-YB4			rna-XM_027299117.1	CeuNF-YC2
		Cecan.4G194400.1	CanaNF-YA6			rna-gnl|WGS:MLFT|CQW23_13530_mrna	CbaNF-YB5			rna-XM_027302782.1	CeuNF-YC3
		Cecan.5G161700.1	CanaNF-YA7			rna-gnl|WGS:MLFT|CQW23_15330_mrna	CbaNF-YB6			rna-XM_027304661.1	CeuNF-YC4
		Cecan.7G245800.1	CanaNF-YA8			rna-gnl|WGS:MLFT|CQW23_18007_mrna	CbaNF-YB7			rna-XM_027304854.1	CeuNF-YC5
Chasmanthium laxum	9	Chala.03G159100.1	ClaxNF-YA1			rna-gnl|WGS:MLFT|CQW23_18008_mrna	CbaNF-YB8			rna-XM_027309183.1	CeuNF-YC6
		Chala.03G184500.1	ClaxNF-YA2			rna-gnl|WGS:MLFT|CQW23_18011_mrna	CbaNF-YB9			rna-XM_027309184.1	CeuNF-YC7
		Chala.04G048700.1	ClaxNF-YA3			rna-gnl|WGS:MLFT|CQW23_18017_mrna	CbaNF-YB10			rna-XM_027309185.1	CeuNF-YC8
		Chala.04G193000.1	ClaxNF-YA4			rna-gnl|WGS:MLFT|CQW23_20157_mrna	CbaNF-YB11			rna-XM_027309186.1	CeuNF-YC9
		Chala.05G291800.1	ClaxNF-YA5			rna-gnl|WGS:MLFT|CQW23_22093_mrna	CbaNF-YB12			rna-XM_027314316.1	CeuNF-YC10
		Chala.10G030500.1	ClaxNF-YA6			rna-gnl|WGS:MLFT|CQW23_26821_mrna	CbaNF-YB13			rna-XM_027323223.1	CeuNF-YC11
		Chala.10G183900.1	ClaxNF-YA7			rna-gnl|WGS:MLFT|CQW23_27232_mrna	CbaNF-YB14			rna-XM_027323231.1	CeuNF-YC12
		Chala.12G089800.1	ClaxNF-YA8			rna-gnl|WGS:MLFT|CQW23_28222_mrna	CbaNF-YB15			rna-XM_027323236.1	CeuNF-YC13
		Chala.12G153300.1	ClaxNF-YA9			rna-gnl|WGS:MLFT|CQW23_28297_mrna	CbaNF-YB16			rna-XM_027323244.1	CeuNF-YC14
Chenopodium quinoa	11	AUR62000125-RA	CquNF-YA1			rna-gnl|WGS:MLFT|CQW23_28352_mrna	CbaNF-YB17			rna-XM_027323253.1	CeuNF-YC15
		AUR62001502-RA	CquNF-YA2			rna-gnl|WGS:MLFT|CQW23_34434_mrna	CbaNF-YB18			rna-XM_027326288.1	CeuNF-YC16
		AUR62009388-RA	CquNF-YA3			rna-gnl|WGS:MLFT|CQW23_35383_mrna	CbaNF-YB19			rna-XM_027326676.1	CeuNF-YC17
		AUR62009868-RA	CquNF-YA4	Capsicum chinense	16	rna-gnl|WGS:MCIT|BC332_07213_mrna	CchiNF-YB1	Coffea humblotiana	9	cohum01g11680	ChuNF-YC1
		AUR62019306-RA	CquNF-YA5			rna-gnl|WGS:MCIT|BC332_08994_mrna	CchiNF-YB2			cohum01g17230	ChuNF-YC2
		AUR62023070-RA	CquNF-YA6			rna-gnl|WGS:MCIT|BC332_12515_mrna	CchiNF-YB3			cohum02g46600	ChuNF-YC3
		AUR62024413-RA	CquNF-YA7			rna-gnl|WGS:MCIT|BC332_12781_mrna	CchiNF-YB4			cohum02g46610	ChuNF-YC4
		AUR62025174-RA	CquNF-YA8			rna-gnl|WGS:MCIT|BC332_14551_mrna	CchiNF-YB5			cohum02g46710	ChuNF-YC5
		AUR62029002-RA	CquNF-YA9			rna-gnl|WGS:MCIT|BC332_16561_mrna	CchiNF-YB6			cohum03g03880	ChuNF-YC6
		AUR62034165-RA	CquNF-YA10			rna-gnl|WGS:MCIT|BC332_19866_mrna	CchiNF-YB7			cohum05g08450	ChuNF-YC7
		AUR62034487-RA	CquNF-YA11			rna-gnl|WGS:MCIT|BC332_23153_mrna	CchiNF-YB8			cohum08g20040	ChuNF-YC8
Chlamydomonas reinhardtii	0					rna-gnl|WGS:MCIT|BC332_24307_mrna	CchiNF-YB9			cohum11g01160	ChuNF-YC9
Chlorella variabilis	1	rna-CHLNCDRAFT_53340	CvaNF-YA1			rna-gnl|WGS:MCIT|BC332_28306_mrna	CchiNF-YB10	Corchorus capsularis	6	rna-gnl|WGS:AWWV|mrna.CCACVL1_05127	CcapNF-YC1
Chlorokybus atmophyticus	1	Chrsp71S07510	CatNF-YA1			rna-gnl|WGS:MCIT|BC332_28916_mrna	CchiNF-YB11			rna-gnl|WGS:AWWV|mrna.CCACVL1_05449	CcapNF-YC2
Chloropicon primus	1	rna-gnl|IITBIO|A3770_12p65320_mRNA	CprNF-YA1			rna-gnl|WGS:MCIT|BC332_29302_mrna	CchiNF-YB12			rna-gnl|WGS:AWWV|mrna.CCACVL1_10991	CcapNF-YC3
Chromochloris zofingiensis	0					rna-gnl|WGS:MCIT|BC332_30244_mrna	CchiNF-YB13			rna-gnl|WGS:AWWV|mrna.CCACVL1_13071	CcapNF-YC4
Chrysanthemum nankingense	8	CHR00007569-RA	CnaNF-YA1			rna-gnl|WGS:MCIT|BC332_30336_mrna	CchiNF-YB14			rna-gnl|WGS:AWWV|mrna.CCACVL1_14354	CcapNF-YC5
		CHR00009340-RA	CnaNF-YA2			rna-gnl|WGS:MCIT|BC332_30497_mrna	CchiNF-YB15			rna-gnl|WGS:AWWV|mrna.CCACVL1_24116	CcapNF-YC6
		CHR00034762-RA	CnaNF-YA3			rna-gnl|WGS:MCIT|BC332_33681_mrna	CchiNF-YB16	Corchorus olitorius	8	rna-gnl|WGS:AWUE|mrna.COLO4_09382	ColNF-YC1
		CHR00043667-RA	CnaNF-YA4	Carica papaya	15	rna-XM_022031762.1	CpaNF-YB1			rna-gnl|WGS:AWUE|mrna.COLO4_13502	ColNF-YC2
		CHR00051289-RA	CnaNF-YA5			rna-XM_022034334.1	CpaNF-YB2			rna-gnl|WGS:AWUE|mrna.COLO4_19754	ColNF-YC3
		CHR00064425-RA	CnaNF-YA6			rna-XM_022035867.1	CpaNF-YB3			rna-gnl|WGS:AWUE|mrna.COLO4_20391	ColNF-YC4
		CHR00064678-RA	CnaNF-YA7			rna-XM_022035869.1	CpaNF-YB4			rna-gnl|WGS:AWUE|mrna.COLO4_21328	ColNF-YC5
		CHR00067381-RA	CnaNF-YA8			rna-XM_022035870.1	CpaNF-YB5			rna-gnl|WGS:AWUE|mrna.COLO4_26625	ColNF-YC6
Cicer arietinum	8	Ca_00866	CariNF-YA1			rna-XM_022043190.1	CpaNF-YB6			rna-gnl|WGS:AWUE|mrna.COLO4_28137	ColNF-YC7
		Ca_02713	CariNF-YA2			rna-XM_022045781.1	CpaNF-YB7			rna-gnl|WGS:AWUE|mrna.COLO4_34430	ColNF-YC8
		Ca_07995	CariNF-YA3			rna-XM_022049928.1	CpaNF-YB8	Coriandrum sativum	24	Cs02G01076.1	CsaNF-YC1
		Ca_10039	CariNF-YA4			rna-XM_022049929.1	CpaNF-YB9			Cs02G01494.1	CsaNF-YC2
		Ca_11593	CariNF-YA5			rna-XM_022050300.1	CpaNF-YB10			Cs03G00126.1	CsaNF-YC3
		Ca_14455	CariNF-YA6			rna-XM_022050486.1	CpaNF-YB11			Cs03G00127.1	CsaNF-YC4
		Ca_15574	CariNF-YA7			rna-XM_022051097.1	CpaNF-YB12			Cs03G00128.1	CsaNF-YC5
		Ca_20250	CariNF-YA8			rna-XM_022054811.1	CpaNF-YB13			Cs03G00129.1	CsaNF-YC6
Cinnamomum kanehirae	8	CKAN_00090900	CkaNF-YA1			rna-XM_022055258.1	CpaNF-YB14			Cs03G00130.1	CsaNF-YC7
		CKAN_00206900	CkaNF-YA2			rna-XM_022056614.1	CpaNF-YB15			Cs04G02487.1	CsaNF-YC8
		CKAN_00625100	CkaNF-YA3	Carpinus fangiana	15	rna-gnl|WGS:VIBQ|Cfa000037.t1	CfaNF-YB1			Cs05G01922.1	CsaNF-YC9
		CKAN_00809300	CkaNF-YA4			rna-gnl|WGS:VIBQ|Cfa000040.t1	CfaNF-YB2			Cs06G00087.1	CsaNF-YC10
		CKAN_00895700	CkaNF-YA5			rna-gnl|WGS:VIBQ|Cfa002746.t1	CfaNF-YB3			Cs06G01126.1	CsaNF-YC11
		CKAN_01053900	CkaNF-YA6			rna-gnl|WGS:VIBQ|Cfa002915.t1	CfaNF-YB4			Cs06G01684.1	CsaNF-YC12
		CKAN_01083800	CkaNF-YA7			rna-gnl|WGS:VIBQ|Cfa005985.t1	CfaNF-YB5			Cs07G01096.1	CsaNF-YC13
		CKAN_01432700	CkaNF-YA8			rna-gnl|WGS:VIBQ|Cfa006607.t1	CfaNF-YB6			Cs08G00787.1	CsaNF-YC14
Citrullus lanatus	7	Cla97C01G025170.1	ClaNF-YA1			rna-gnl|WGS:VIBQ|Cfa010012.t1	CfaNF-YB7			Cs09G01216.1	CsaNF-YC15
		Cla97C02G049270.1	ClaNF-YA2			rna-gnl|WGS:VIBQ|Cfa014224.t1	CfaNF-YB8			Cs09G04554.1	CsaNF-YC16
		Cla97C03G063440.1	ClaNF-YA3			rna-gnl|WGS:VIBQ|Cfa015372.t1	CfaNF-YB9			Cs09G04556.1	CsaNF-YC17
		Cla97C04G068610.1	ClaNF-YA4			rna-gnl|WGS:VIBQ|Cfa017502.t1	CfaNF-YB10			Cs09G05213.1	CsaNF-YC18
		Cla97C09G166390.1	ClaNF-YA5			rna-gnl|WGS:VIBQ|Cfa019843.t1	CfaNF-YB11			Cs10G01275.1	CsaNF-YC19
		Cla97C10G201180.1	ClaNF-YA6			rna-gnl|WGS:VIBQ|Cfa020189.t1	CfaNF-YB12			Cs10G01276.1	CsaNF-YC20
		Cla97C11G207940.1	ClaNF-YA7			rna-gnl|WGS:VIBQ|Cfa020197.t1	CfaNF-YB13			Cs10G02149.1	CsaNF-YC21
Citrus sinensis	23	orange1.1g017825m	CsinNF-YA1			rna-gnl|WGS:VIBQ|Cfa022282.t1	CfaNF-YB14			CsUnG01884.1	CsaNF-YC22
		orange1.1g018999m	CsinNF-YA2			rna-gnl|WGS:VIBQ|Cfa026015.t1	CfaNF-YB15			CsUnG03161.1	CsaNF-YC23
		orange1.1g019001m	CsinNF-YA3	Castanea dentata	13	Caden.02G053200.1	CdeNF-YB1			CsUnG05741.1	CsaNF-YC24
		orange1.1g019003m	CsinNF-YA4			Caden.03G047800.1	CdeNF-YB2	Corylus avellana	16	rna-XM_059574306.1	CavNF-YC1
		orange1.1g019005m	CsinNF-YA5			Caden.04G064800.1	CdeNF-YB3			rna-XM_059575379.1	CavNF-YC2
		orange1.1g019036m	CsinNF-YA6			Caden.04G113500.1	CdeNF-YB4			rna-XM_059575380.1	CavNF-YC3
		orange1.1g019446m	CsinNF-YA7			Caden.05G211000.1	CdeNF-YB5			rna-XM_059583513.1	CavNF-YC4
		orange1.1g019764m	CsinNF-YA8			Caden.05G211400.1	CdeNF-YB6			rna-XM_059583514.1	CavNF-YC5
		orange1.1g019782m	CsinNF-YA9			Caden.06G022100.1	CdeNF-YB7			rna-XM_059583515.1	CavNF-YC6
		orange1.1g019806m	CsinNF-YA10			Caden.06G023300.1	CdeNF-YB8			rna-XM_059586017.1	CavNF-YC7
		orange1.1g021081m	CsinNF-YA11			Caden.06G221700.1	CdeNF-YB9			rna-XM_059586018.1	CavNF-YC8
		orange1.1g021806m	CsinNF-YA12			Caden.08G145400.1	CdeNF-YB10			rna-XM_059586019.1	CavNF-YC9
		orange1.1g021815m	CsinNF-YA13			Caden.09G019800.1	CdeNF-YB11			rna-XM_059588058.1	CavNF-YC10
		orange1.1g024014m	CsinNF-YA14			Caden.10G139800.1	CdeNF-YB12			rna-XM_059588927.1	CavNF-YC11
		orange1.1g025303m	CsinNF-YA15			Caden.11G073700.1	CdeNF-YB13			rna-XM_059592478.1	CavNF-YC12
		orange1.1g026474m	CsinNF-YA16	Castanea mollissima	13	rna-gnl|WGS:JRKL|Cm_g1353.t1	CmolNF-YB1			rna-XM_059596771.1	CavNF-YC13
		orange1.1g027709m	CsinNF-YA17			rna-gnl|WGS:JRKL|Cm_g17032.t1	CmolNF-YB2			rna-XM_059598093.1	CavNF-YC14
		orange1.1g027942m	CsinNF-YA18			rna-gnl|WGS:JRKL|Cm_g22301.t1	CmolNF-YB3			rna-XM_059598314.1	CavNF-YC15
		orange1.1g028184m	CsinNF-YA19			rna-gnl|WGS:JRKL|Cm_g23145.t1	CmolNF-YB4			rna-XM_059598323.1	CavNF-YC16
		orange1.1g028767m	CsinNF-YA20			rna-gnl|WGS:JRKL|Cm_g24945.t1	CmolNF-YB5	Crataegus pinnatifida	17	evm.model.chr0.1308	CpiNF-YC1
		orange1.1g028946m	CsinNF-YA21			rna-gnl|WGS:JRKL|Cm_g25658.t1	CmolNF-YB6			evm.model.LG01.325	CpiNF-YC2
		orange1.1g030496m	CsinNF-YA22			rna-gnl|WGS:JRKL|Cm_g30769.t1	CmolNF-YB7			evm.model.LG02.1076	CpiNF-YC3
		orange1.1g030677m	CsinNF-YA23			rna-gnl|WGS:JRKL|Cm_g30771.t1	CmolNF-YB8			evm.model.LG03.1635	CpiNF-YC4
Citrus × clementina	13	rna-gnl|WGS:AMZM|CICLE_v10005144m	CclNF-YA1			rna-gnl|WGS:JRKL|Cm_g36238.t1	CmolNF-YB9			evm.model.LG06.1224	CpiNF-YC5
		rna-gnl|WGS:AMZM|CICLE_v10012232m	CclNF-YA2			rna-gnl|WGS:JRKL|Cm_g38157.t1	CmolNF-YB10			evm.model.LG06.705	CpiNF-YC6
		rna-gnl|WGS:AMZM|CICLE_v10015805m	CclNF-YA3			rna-gnl|WGS:JRKL|Cm_g38407.t1	CmolNF-YB11			evm.model.LG07.1083	CpiNF-YC7
		rna-gnl|WGS:AMZM|CICLE_v10015806m	CclNF-YA4			rna-gnl|WGS:JRKL|Cm_g48066.t1	CmolNF-YB12			evm.model.LG07.608	CpiNF-YC8
		rna-gnl|WGS:AMZM|CICLE_v10015807m	CclNF-YA5			rna-gnl|WGS:JRKL|Cm_g7802.t1	CmolNF-YB13			evm.model.LG08.267	CpiNF-YC9
		rna-gnl|WGS:AMZM|CICLE_v10015808m	CclNF-YA6	Catharanthus roseus	14	rna-gnl|WGS:JAMLDZ|EVM0006628.1	CroNF-YB1			evm.model.LG09.332	CpiNF-YC10
		rna-gnl|WGS:AMZM|CICLE_v10016491m	CclNF-YA7			rna-gnl|WGS:JAMLDZ|EVM0007759.1	CroNF-YB2			evm.model.LG09.341	CpiNF-YC11
		rna-gnl|WGS:AMZM|CICLE_v10016617m	CclNF-YA8			rna-gnl|WGS:JAMLDZ|EVM0008184.1	CroNF-YB3			evm.model.LG11.823	CpiNF-YC12
		rna-gnl|WGS:AMZM|CICLE_v10016685m	CclNF-YA9			rna-gnl|WGS:JAMLDZ|EVM0012700.1	CroNF-YB4			evm.model.LG12.1983	CpiNF-YC13
		rna-gnl|WGS:AMZM|CICLE_v10026020m	CclNF-YA10			rna-gnl|WGS:JAMLDZ|EVM0017939.2	CroNF-YB5			evm.model.LG14.1263	CpiNF-YC14
		rna-gnl|WGS:AMZM|CICLE_v10026029m	CclNF-YA11			rna-gnl|WGS:JAMLDZ|EVM0020047.1	CroNF-YB6			evm.model.LG14.805	CpiNF-YC15
		rna-gnl|WGS:AMZM|CICLE_v10032206m	CclNF-YA12			rna-gnl|WGS:JAMLDZ|EVM0021559.1	CroNF-YB7			evm.model.LG15.1260	CpiNF-YC16
		rna-gnl|WGS:AMZM|CICLE_v10032207m	CclNF-YA13			rna-gnl|WGS:JAMLDZ|EVM0022737.1	CroNF-YB8			evm.model.LG17.1670	CpiNF-YC17
Coccomyxa subellipsoidea	1	rna-gnl|jgi|COCSUDRAFT_mRNA60947	CsubNF-YA1			rna-gnl|WGS:JAMLDZ|EVM0030243.2	CroNF-YB9	Cryptomeria japonica	14	rna-XM_057971001.2	CjaNF-YC1
Coffea arabica	39	rna-XM_027209466.1	CaraNF-YA1			rna-gnl|WGS:JAMLDZ|EVM0030839.1	CroNF-YB10			rna-XM_057971998.2	CjaNF-YC2
		rna-XM_027209641.1	CaraNF-YA2			rna-gnl|WGS:JAMLDZ|EVM0030966.1	CroNF-YB11			rna-XM_057971999.2	CjaNF-YC3
		rna-XM_027209642.1	CaraNF-YA3			rna-gnl|WGS:JAMLDZ|EVM0030981.1	CroNF-YB12			rna-XM_057972000.2	CjaNF-YC4
		rna-XM_027209643.1	CaraNF-YA4			rna-gnl|WGS:JAMLDZ|EVM0031123.1	CroNF-YB13			rna-XM_057972001.2	CjaNF-YC5
		rna-XM_027209644.1	CaraNF-YA5			rna-gnl|WGS:JAMLDZ|EVM0033792.1	CroNF-YB14			rna-XM_057979341.2	CjaNF-YC6
		rna-XM_027209917.1	CaraNF-YA6	Caulanthus amplexicaulis	24	Caamp.0018s0342.1.p	CamNF-YB1			rna-XM_057979343.2	CjaNF-YC7
		rna-XM_027210314.1	CaraNF-YA7			Caamp.0034s0116.1.p	CamNF-YB2			rna-XM_057983565.2	CjaNF-YC8
		rna-XM_027210315.1	CaraNF-YA8			Caamp.0035s0094.1.p	CamNF-YB3			rna-XM_057997516.1	CjaNF-YC9
		rna-XM_027210316.1	CaraNF-YA9			Caamp.0037s0324.1.p	CamNF-YB4			rna-XM_057997517.2	CjaNF-YC10
		rna-XM_027210317.1	CaraNF-YA10			Caamp.0052s0120.1.p	CamNF-YB5			rna-XM_057998193.2	CjaNF-YC11
		rna-XM_027210318.1	CaraNF-YA11			Caamp.0076s0865.1.p	CamNF-YB6			rna-XM_058001546.2	CjaNF-YC12
		rna-XM_027210326.1	CaraNF-YA12			Caamp.0076s0867.1.p	CamNF-YB7			rna-XM_059209092.1	CjaNF-YC13
		rna-XM_027214134.1	CaraNF-YA13			Caamp.0078s0502.1.p	CamNF-YB8			rna-XM_059209093.1	CjaNF-YC14
		rna-XM_027214135.1	CaraNF-YA14			Caamp.0080s0041.1.p	CamNF-YB9	Cucumis hystrix	5	Chy1G003050.1	ChyNF-YC1
		rna-XM_027214136.1	CaraNF-YA15			Caamp.0085s0038.1.p	CamNF-YB10			Chy2G049330.1	ChyNF-YC2
		rna-XM_027214137.1	CaraNF-YA16			Caamp.0085s0041.1.p	CamNF-YB11			Chy3G056590.1	ChyNF-YC3
		rna-XM_027214139.1	CaraNF-YA17			Caamp.0095s0297.1.p	CamNF-YB12			Chy7G140400.1	ChyNF-YC4
		rna-XM_027214140.1	CaraNF-YA18			Caamp.0095s0900.1.p	CamNF-YB13			Chy8G156080.1	ChyNF-YC5
		rna-XM_027214141.1	CaraNF-YA19			Caamp.0102s0159.1.p	CamNF-YB14	Cucumis melo	7	transcript:MELO3C011458.2.1	CmeNF-YC1
		rna-XM_027214501.1	CaraNF-YA20			Caamp.0102s0347.1.p	CamNF-YB15			transcript:MELO3C011797.2.1	CmeNF-YC2
		rna-XM_027214506.1	CaraNF-YA21			Caamp.0105s0081.1.p	CamNF-YB16			transcript:MELO3C014530.2.1	CmeNF-YC3
		rna-XM_027223956.1	CaraNF-YA22			Caamp.0105s0716.1.p	CamNF-YB17			transcript:MELO3C015332.2.1	CmeNF-YC4
		rna-XM_027223957.1	CaraNF-YA23			Caamp.0188s0085.1.p	CamNF-YB18			transcript:MELO3C016347.2.1	CmeNF-YC5
		rna-XM_027227260.1	CaraNF-YA24			Caamp.1031s0124.1.p	CamNF-YB19			transcript:MELO3C018689.2.1	CmeNF-YC6
		rna-XM_027227261.1	CaraNF-YA25			Caamp.1031s0914.1.p	CamNF-YB20			transcript:MELO3C026204.2.1	CmeNF-YC7
		rna-XM_027227262.1	CaraNF-YA26			Caamp.1033s0041.1.p	CamNF-YB21	Cucumis sativus	6	Csa1G570150	CsasNF-YC1
		rna-XM_027227263.1	CaraNF-YA27			Caamp.1038s0549.1.p	CamNF-YB22			Csa4G049050	CsasNF-YC2
		rna-XM_027227882.1	CaraNF-YA28			Caamp.1039s0817.1.p	CamNF-YB23			Csa5G583350	CsasNF-YC3
		rna-XM_027232015.1	CaraNF-YA29			Caamp.1041s0276.1.p	CamNF-YB24			Csa6G294440	CsasNF-YC4
		rna-XM_027251065.1	CaraNF-YA30	Cerasus × kanzakura	25	KWZCAM2g5739.1	CkanNF-YB1			Csa6G365140	CsasNF-YC5
		rna-XM_027251066.1	CaraNF-YA31			KWZCAM3g2759.1	CkanNF-YB2			Csa7G051420	CsasNF-YC6
		rna-XM_027251067.1	CaraNF-YA32			KWZCAM4g0168.1	CkanNF-YB3	Cucurbita argyrosperma	7	Carg09295-RA	CarNF-YC1
		rna-XM_027257930.1	CaraNF-YA33			KWZCAM4g2602.1	CkanNF-YB4			Carg10279-RA	CarNF-YC2
		rna-XM_027257931.1	CaraNF-YA34			KWZCAM4g2612.1	CkanNF-YB5			Carg22207-RA	CarNF-YC3
		rna-XM_027257937.1	CaraNF-YA35			KWZCAM4g2614.1	CkanNF-YB6			Carg23996-RA	CarNF-YC4
		rna-XM_027257938.1	CaraNF-YA36			KWZCAM5g3611.1	CkanNF-YB7			Carg24539-RA	CarNF-YC5
		rna-XM_027269042.1	CaraNF-YA37			KWZCAM6g1845.1	CkanNF-YB8			Carg24587-RA	CarNF-YC6
		rna-XM_027269327.1	CaraNF-YA38			KWZCAM6g2680.1	CkanNF-YB9			Carg27604-RA	CarNF-YC7
		rna-XM_027270290.1	CaraNF-YA39			KWZCAM6g4144.1	CkanNF-YB10	Cucurbita maxima	12	CmaCh02G008860	CmaNF-YC1
Coffea canephora	8	gene-GSCOC_T00003796001	CcanNF-YA1			KWZCAM6g4639.1	CkanNF-YB11			CmaCh04G013020	CmaNF-YC2
		gene-GSCOC_T00004149001	CcanNF-YA2			KWZCAM8g4423.1	CkanNF-YB12			CmaCh05G004250	CmaNF-YC3
		gene-GSCOC_T00007627001	CcanNF-YA3			KWZSPE1g0205.1	CkanNF-YB13			CmaCh10G000580	CmaNF-YC4
		gene-GSCOC_T00009770001	CcanNF-YA4			KWZSPE2g3834.1	CkanNF-YB14			CmaCh10G010760	CmaNF-YC5
		gene-GSCOC_T00021802001	CcanNF-YA5			KWZSPE3g3558.1	CkanNF-YB15			CmaCh11G000300	CmaNF-YC6
		gene-GSCOC_T00025167001	CcanNF-YA6			KWZSPE4g2389.1	CkanNF-YB16			CmaCh11G011240	CmaNF-YC7
		gene-GSCOC_T00031349001	CcanNF-YA7			KWZSPE4g2398.1	CkanNF-YB17			CmaCh11G016190	CmaNF-YC8
		gene-GSCOC_T00038395001	CcanNF-YA8			KWZSPE4g2414.1	CkanNF-YB18			CmaCh18G008300	CmaNF-YC9
Coffea eugenioides	10	rna-XM_027294359.1	CeuNF-YA1			KWZSPE4g2427.1	CkanNF-YB19			CmaCh19G002860	CmaNF-YC10
		rna-XM_027307326.1	CeuNF-YA2			KWZSPE4g4169.1	CkanNF-YB20			CmaCh20G001360	CmaNF-YC11
		rna-XM_027311615.1	CeuNF-YA3			KWZSPE5g3464.1	CkanNF-YB21			CmaCh20G004790	CmaNF-YC12
		rna-XM_027317892.1	CeuNF-YA4			KWZSPE6g2458.1	CkanNF-YB22	Cucurbita moschata	13	CmoCh02G008860	CmoNF-YC1
		rna-XM_027320570.1	CeuNF-YA5			KWZSPE6g3709.1	CkanNF-YB23			CmoCh04G013690	CmoNF-YC2
		rna-XM_027321402.1	CeuNF-YA6			KWZSPE8g2658.1	CkanNF-YB24			CmoCh05G004430	CmoNF-YC3
		rna-XM_027327134.1	CeuNF-YA7			KWZSPE8g4969.1	CkanNF-YB25			CmoCh10G000530	CmoNF-YC4
		rna-XM_027327135.1	CeuNF-YA8	Ceratodon purpureus R40	6	CepurR40.1G294300.1.p	CpuNF-YB1			CmoCh10G011560	CmoNF-YC5
		rna-XM_027327136.1	CeuNF-YA9			CepurR40.3G120400.1.p	CpuNF-YB2			CmoCh11G000310	CmoNF-YC6
		rna-XM_027329007.1	CeuNF-YA10			CepurR40.4G174000.1.p	CpuNF-YB3			CmoCh11G011600	CmoNF-YC7
Coffea humblotiana	7	cohum01g07540	ChuNF-YA1			CepurR40.4G174300.1.p	CpuNF-YB4			CmoCh11G015110	CmoNF-YC8
		cohum02g33940	ChuNF-YA2			CepurR40.7G083500.1.p	CpuNF-YB5			CmoCh12G000590	CmoNF-YC9
		cohum04g01700	ChuNF-YA3			CepurR40.7G083700.1.p	CpuNF-YB6			CmoCh18G008330	CmoNF-YC10
		cohum06g07820	ChuNF-YA4	Ceratopteris richardii	9	Ceric.03G085200.1.p	CriNF-YB1			CmoCh19G003130	CmoNF-YC11
		cohum06g13990	ChuNF-YA5			Ceric.08G068900.1.p	CriNF-YB2			CmoCh20G001520	CmoNF-YC12
		cohum08g01740	ChuNF-YA6			Ceric.13G019400.1.p	CriNF-YB3			CmoCh20G005140	CmoNF-YC13
		cohum09g10180	ChuNF-YA7			Ceric.13G084800.1.p	CriNF-YB4	Cucurbita pepo subsp. pepo	21	rna-XM_023655695.1	CsuNF-YC1
Corchorus capsularis	8	rna-gnl|WGS:AWWV|mrna.CCACVL1_02817	CcapNF-YA1			Ceric.14G040000.1.p	CriNF-YB5			rna-XM_023656287.1	CsuNF-YC2
		rna-gnl|WGS:AWWV|mrna.CCACVL1_03874	CcapNF-YA2			Ceric.18G000500.1.p	CriNF-YB6			rna-XM_023656288.1	CsuNF-YC3
		rna-gnl|WGS:AWWV|mrna.CCACVL1_11479	CcapNF-YA3			Ceric.18G000600.1.p	CriNF-YB7			rna-XM_023656401.1	CsuNF-YC4
		rna-gnl|WGS:AWWV|mrna.CCACVL1_12289	CcapNF-YA4			Ceric.32G017700.1.p	CriNF-YB8			rna-XM_023656402.1	CsuNF-YC5
		rna-gnl|WGS:AWWV|mrna.CCACVL1_18766	CcapNF-YA5			Ceric.39G026100.1.p	CriNF-YB9			rna-XM_023660200.1	CsuNF-YC6
		rna-gnl|WGS:AWWV|mrna.CCACVL1_19288	CcapNF-YA6	Cercis canadensis	17	Cecan.1G008600.1	CanaNF-YB1			rna-XM_023660936.1	CsuNF-YC7
		rna-gnl|WGS:AWWV|mrna.CCACVL1_20692	CcapNF-YA7			Cecan.1G394300.1	CanaNF-YB2			rna-XM_023660937.1	CsuNF-YC8
		rna-gnl|WGS:AWWV|mrna.CCACVL1_23581	CcapNF-YA8			Cecan.1G444900.1	CanaNF-YB3			rna-XM_023661086.1	CsuNF-YC9
Corchorus olitorius	7	rna-gnl|WGS:AWUE|mrna.COLO4_04857	ColNF-YA1			Cecan.1G489000.1	CanaNF-YB4			rna-XM_023673482.1	CsuNF-YC10
		rna-gnl|WGS:AWUE|mrna.COLO4_07580	ColNF-YA2			Cecan.2G001600.1	CanaNF-YB5			rna-XM_023673483.1	CsuNF-YC11
		rna-gnl|WGS:AWUE|mrna.COLO4_18138	ColNF-YA3			Cecan.2G014600.1	CanaNF-YB6			rna-XM_023674510.1	CsuNF-YC12
		rna-gnl|WGS:AWUE|mrna.COLO4_26832	ColNF-YA4			Cecan.2G188200.1	CanaNF-YB7			rna-XM_023674511.1	CsuNF-YC13
		rna-gnl|WGS:AWUE|mrna.COLO4_28203	ColNF-YA5			Cecan.2G304800.1	CanaNF-YB8			rna-XM_023674512.1	CsuNF-YC14
		rna-gnl|WGS:AWUE|mrna.COLO4_29540	ColNF-YA6			Cecan.3G248200.1	CanaNF-YB9			rna-XM_023675518.1	CsuNF-YC15
		rna-gnl|WGS:AWUE|mrna.COLO4_30783	ColNF-YA7			Cecan.3G250200.1	CanaNF-YB10			rna-XM_023675519.1	CsuNF-YC16
Coriandrum sativum	9	Cs03G01016.1	CsaNF-YA1			Cecan.3G347200.1	CanaNF-YB11			rna-XM_023675520.1	CsuNF-YC17
		Cs03G02658.1	CsaNF-YA2			Cecan.4G113500.1	CanaNF-YB12			rna-XM_023678722.1	CsuNF-YC18
		Cs05G00316.1	CsaNF-YA3			Cecan.4G205100.1	CanaNF-YB13			rna-XM_023687140.1	CsuNF-YC19
		Cs06G01523.1	CsaNF-YA4			Cecan.4G205900.1	CanaNF-YB14			rna-XM_023691475.1	CsuNF-YC20
		Cs07G00093.1	CsaNF-YA5			Cecan.4G206000.1	CanaNF-YB15			rna-XM_023697226.1	CsuNF-YC21
		Cs07G03180.1	CsaNF-YA6			Cecan.5G291000.1	CanaNF-YB16	Cuscuta australis	3	C018N0205E0.1	CauNF-YC1
		Cs09G01993.1	CsaNF-YA7			Cecan.6G068900.1	CanaNF-YB17			C021N0242E0.1	CauNF-YC2
		CsUnG03232.1	CsaNF-YA8	Chasmanthium laxum	14	Chala.01G008700.1	ClaxNF-YB1			C061N0067E0.1	CauNF-YC3
		CsUnG03897.1	CsaNF-YA9			Chala.01G271300.1	ClaxNF-YB2	Cyanidiococcus yangmingshanensis	2	rna-gnl|WGS:VWRR|F1559_004472-T1_mrna	CyaNF-YC1
Corylus avellana	15	rna-XM_059572407.1	CavNF-YA1			Chala.01G335700.1	ClaxNF-YB3			rna-gnl|WGS:VWRR|F1559_004840-T1_mrna	CyaNF-YC2
		rna-XM_059572408.1	CavNF-YA2			Chala.01G335800.1	ClaxNF-YB4	Cycas panzhihuaensis	7	CYCAS_005469	CpanNF-YC1
		rna-XM_059572409.1	CavNF-YA3			Chala.02G107700.1	ClaxNF-YB5			CYCAS_006231	CpanNF-YC2
		rna-XM_059572410.1	CavNF-YA4			Chala.02G107800.1	ClaxNF-YB6			CYCAS_008435	CpanNF-YC3
		rna-XM_059573992.1	CavNF-YA5			Chala.04G047500.1	ClaxNF-YB7			CYCAS_014263	CpanNF-YC4
		rna-XM_059577243.1	CavNF-YA6			Chala.05G099200.1	ClaxNF-YB8			CYCAS_024762	CpanNF-YC5
		rna-XM_059577244.1	CavNF-YA7			Chala.05G257900.1	ClaxNF-YB9			CYCAS_031026	CpanNF-YC6
		rna-XM_059577245.1	CavNF-YA8			Chala.05G258000.1	ClaxNF-YB10			CYCAS_032018	CpanNF-YC7
		rna-XM_059577246.1	CavNF-YA9			Chala.07G173500.1	ClaxNF-YB11	Cynara cardunculus	9	rna-gnl|WGS:LEKV|Ccrd_000540.mRNA.1_mrna	CcaNF-YC1
		rna-XM_059577247.1	CavNF-YA10			Chala.07G242900.1	ClaxNF-YB12			rna-gnl|WGS:LEKV|Ccrd_004375.mRNA.1_mrna	CcaNF-YC2
		rna-XM_059578893.1	CavNF-YA11			Chala.10G182800.1	ClaxNF-YB13			rna-gnl|WGS:LEKV|Ccrd_006105.mRNA.1_mrna	CcaNF-YC3
		rna-XM_059578894.1	CavNF-YA12			Chala.11G049100.1	ClaxNF-YB14			rna-gnl|WGS:LEKV|Ccrd_006455.mRNA.1_mrna	CcaNF-YC4
		rna-XM_059584003.1	CavNF-YA13	Chenopodium quinoa	24	AUR62000800-RA	CquNF-YB1			rna-gnl|WGS:LEKV|Ccrd_013137.mRNA.1_mrna	CcaNF-YC5
		rna-XM_059607058.1	CavNF-YA14			AUR62004422-RA	CquNF-YB2			rna-gnl|WGS:LEKV|Ccrd_017496.mRNA.1_mrna	CcaNF-YC6
		rna-XM_059607059.1	CavNF-YA15			AUR62005168-RA	CquNF-YB3			rna-gnl|WGS:LEKV|Ccrd_020106.mRNA.1_mrna	CcaNF-YC7
Crataegus pinnatifida	13	evm.model.chr0.827	CpiNF-YA1			AUR62012833-RA	CquNF-YB4			rna-gnl|WGS:LEKV|Ccrd_020950.mRNA.1_mrna	CcaNF-YC8
		evm.model.LG02.759	CpiNF-YA2			AUR62012847-RA	CquNF-YB5			rna-gnl|WGS:LEKV|Ccrd_021545.mRNA.1_mrna	CcaNF-YC9
		evm.model.LG03.1975	CpiNF-YA3			AUR62017094-RA	CquNF-YB6	Daucus carota subsp. sativus	32	rna-XM_017360011.2	DcasNF-YC1
		evm.model.LG04.1034	CpiNF-YA4			AUR62017107-RA	CquNF-YB7			rna-XM_017363119.2	DcasNF-YC2
		evm.model.LG05.81	CpiNF-YA5			AUR62020662-RA	CquNF-YB8			rna-XM_017365681.2	DcasNF-YC3
		evm.model.LG08.883	CpiNF-YA6			AUR62021813-RA	CquNF-YB9			rna-XM_017365685.1	DcasNF-YC4
		evm.model.LG09.1661	CpiNF-YA7			AUR62021825-RA	CquNF-YB10			rna-XM_017365686.2	DcasNF-YC5
		evm.model.LG09.77	CpiNF-YA8			AUR62022628-RA	CquNF-YB11			rna-XM_017365689.2	DcasNF-YC6
		evm.model.LG11.1252	CpiNF-YA9			AUR62026373-RA	CquNF-YB12			rna-XM_017365922.1	DcasNF-YC7
		evm.model.LG12.2192	CpiNF-YA10			AUR62028068-RA	CquNF-YB13			rna-XM_017367602.2	DcasNF-YC8
		evm.model.LG13.1467	CpiNF-YA11			AUR62033188-RA	CquNF-YB14			rna-XM_017368808.2	DcasNF-YC9
		evm.model.LG15.358	CpiNF-YA12			AUR62034734-RA	CquNF-YB15			rna-XM_017371182.2	DcasNF-YC10
		evm.model.LG17.329	CpiNF-YA13			AUR62034735-RA	CquNF-YB16			rna-XM_017371183.2	DcasNF-YC11
Cryptomeria japonica	20	rna-XM_057964404.2	CjaNF-YA1			AUR62036449-RA	CquNF-YB17			rna-XM_017376382.2	DcasNF-YC12
		rna-XM_057964405.2	CjaNF-YA2			AUR62036460-RA	CquNF-YB18			rna-XM_017378140.1	DcasNF-YC13
		rna-XM_057964406.2	CjaNF-YA3			AUR62041943-RA	CquNF-YB19			rna-XM_017378141.1	DcasNF-YC14
		rna-XM_057966073.2	CjaNF-YA4			AUR62042610-RA	CquNF-YB20			rna-XM_017388221.2	DcasNF-YC15
		rna-XM_057966074.2	CjaNF-YA5			AUR62043264-RA	CquNF-YB21			rna-XM_017389451.2	DcasNF-YC16
		rna-XM_057966075.2	CjaNF-YA6			AUR62044128-RA	CquNF-YB22			rna-XM_017389452.2	DcasNF-YC17
		rna-XM_057966076.2	CjaNF-YA7			AUR62044392-RA	CquNF-YB23			rna-XM_017395225.1	DcasNF-YC18
		rna-XM_057980672.2	CjaNF-YA8			AUR62044671-RA	CquNF-YB24			rna-XM_017398361.2	DcasNF-YC19
		rna-XM_057980682.2	CjaNF-YA9	Chlamydomonas reinhardtii	3	Cre07.g341800_4532.1.p	CreNF-YB1			rna-XM_017398362.2	DcasNF-YC20
		rna-XM_057988563.2	CjaNF-YA10			Cre02.g079200_4532.1.p	CreNF-YB2			rna-XM_017399469.2	DcasNF-YC21
		rna-XM_057988564.2	CjaNF-YA11			Cre17.g739450_4532.1.p	CreNF-YB3			rna-XM_017401156.1	DcasNF-YC22
		rna-XM_057988565.2	CjaNF-YA12	Chlorella variabilis	2	rna-CHLNCDRAFT_14485	CvaNF-YB1			rna-XM_017401306.2	DcasNF-YC23
		rna-XM_057988566.2	CjaNF-YA13			rna-CHLNCDRAFT_17734	CvaNF-YB2			rna-XM_017401308.2	DcasNF-YC24
		rna-XM_057998883.2	CjaNF-YA14	Chlorokybus atmophyticus	3	Chrsp119S00077	CatNF-YB1			rna-XM_017401310.2	DcasNF-YC25
		rna-XM_057998884.2	CjaNF-YA15			Chrsp17S02740	CatNF-YB2			rna-XM_064080227.1	DcasNF-YC26
		rna-XM_058000793.2	CjaNF-YA16			Chrsp29S04514	CatNF-YB3			rna-XM_064080228.1	DcasNF-YC27
		rna-XM_058000794.2	CjaNF-YA17	Chloropicon primus	2	rna-gnl|IITBIO|A3770_03p23360_mRNA	CprNF-YB1			rna-XM_064082352.1	DcasNF-YC28
		rna-XM_058000795.2	CjaNF-YA18			rna-gnl|IITBIO|A3770_04p35150_mRNA	CprNF-YB2			rna-XM_064083017.1	DcasNF-YC29
		rna-XM_058000796.2	CjaNF-YA19	Chromochloris zofingiensis	2	Cz04g37130.t1	CzoNF-YB1			rna-XM_064083018.1	DcasNF-YC30
		rna-XM_058000797.2	CjaNF-YA20			Cz10g08040.t1	CzoNF-YB2			rna-XM_064083019.1	DcasNF-YC31
Cucumis hystrix	6	Chy1G018610.1	ChyNF-YA1	Chrysanthemum nankingense	20	CHR00014185-RA	CnaNF-YB1			rna-XM_064084366.1	DcasNF-YC32
		Chy2G023600.1	ChyNF-YA2			CHR00025182-RA	CnaNF-YB2	Dendrobium catenatum	30	rna-XM_020816455.1	DcatNF-YC1
		Chy2G037180.1	ChyNF-YA3			CHR00025383-RA	CnaNF-YB3			rna-XM_020817781.2	DcatNF-YC2
		Chy4G085650.1	ChyNF-YA4			CHR00026583-RA	CnaNF-YB4			rna-XM_020824214.2	DcatNF-YC3
		Chy5G091830.1	ChyNF-YA5			CHR00028122-RA	CnaNF-YB5			rna-XM_020824216.2	DcatNF-YC4
		Chy8G150390.1	ChyNF-YA6			CHR00032613-RA	CnaNF-YB6			rna-XM_020824217.2	DcatNF-YC5
Cucumis melo	5	transcript:MELO3C007077.2.1	CmeNF-YA1			CHR00032823-RA	CnaNF-YB7			rna-XM_020828362.2	DcatNF-YC6
		transcript:MELO3C009551.2.1	CmeNF-YA2			CHR00041679-RA	CnaNF-YB8			rna-XM_020829166.2	DcatNF-YC7
		transcript:MELO3C014590.2.1	CmeNF-YA3			CHR00044629-RA	CnaNF-YB9			rna-XM_020829167.2	DcatNF-YC8
		transcript:MELO3C015196.2.1	CmeNF-YA4			CHR00048278-RA	CnaNF-YB10			rna-XM_020829171.2	DcatNF-YC9
		transcript:MELO3C023554.2.1	CmeNF-YA5			CHR00048282-RA	CnaNF-YB11			rna-XM_020829536.2	DcatNF-YC10
Cucumis sativus	7	Csa1G613580	CsasNF-YA1			CHR00051286-RA	CnaNF-YB12			rna-XM_020829537.2	DcatNF-YC11
		Csa3G644810	CsasNF-YA2			CHR00060239-RA	CnaNF-YB13			rna-XM_020829538.2	DcatNF-YC12
		Csa3G782710	CsasNF-YA3			CHR00060657-RA	CnaNF-YB14			rna-XM_020830051.2	DcatNF-YC13
		Csa4G159320	CsasNF-YA4			CHR00060923-RA	CnaNF-YB15			rna-XM_020834667.2	DcatNF-YC14
		Csa6G439960	CsasNF-YA5			CHR00062557-RA	CnaNF-YB16			rna-XM_020834669.2	DcatNF-YC15
		Csa6G525440	CsasNF-YA6			CHR00074813-RA	CnaNF-YB17			rna-XM_020834672.2	DcatNF-YC16
		Csa7G428130	CsasNF-YA7			CHR00079896-RA	CnaNF-YB18			rna-XM_020836369.2	DcatNF-YC17
Cucurbita argyrosperma	13	Carg02706-RA	CarNF-YA1			CHR00090528-RA	CnaNF-YB19			rna-XM_020842388.2	DcatNF-YC18
		Carg03617-RA	CarNF-YA2			CHR00091008-RA	CnaNF-YB20			rna-XM_020842389.2	DcatNF-YC19
		Carg06900-RA	CarNF-YA3	Cicer arietinum	18	Ca_03440	CariNF-YB1			rna-XM_020843404.2	DcatNF-YC20
		Carg10787-RA	CarNF-YA4			Ca_06596	CariNF-YB2			rna-XM_020843430.2	DcatNF-YC21
		Carg13440-RA	CarNF-YA5			Ca_06841	CariNF-YB3			rna-XM_020843433.2	DcatNF-YC22
		Carg14966-RA	CarNF-YA6			Ca_07860	CariNF-YB4			rna-XM_020845470.2	DcatNF-YC23
		Carg16222-RA	CarNF-YA7			Ca_07906	CariNF-YB5			rna-XM_020849654.2	DcatNF-YC24
		Carg16939-RA	CarNF-YA8			Ca_09605	CariNF-YB6			rna-XM_028691767.1	DcatNF-YC25
		Carg17969-RA	CarNF-YA9			Ca_09721	CariNF-YB7			rna-XM_028692595.1	DcatNF-YC26
		Carg18640-RA	CarNF-YA10			Ca_09724	CariNF-YB8			rna-XM_028692596.1	DcatNF-YC27
		Carg18672-RA	CarNF-YA11			Ca_12013	CariNF-YB9			rna-XM_028694195.1	DcatNF-YC28
		Carg19313-RA	CarNF-YA12			Ca_13089	CariNF-YB10			rna-XM_028699035.1	DcatNF-YC29
		Carg22465-RA	CarNF-YA13			Ca_13093	CariNF-YB11			rna-XM_028699036.1	DcatNF-YC30
Cucurbita maxima	13	CmaCh02G012530	CmaNF-YA1			Ca_16491	CariNF-YB12	Dichanthelium oligosanthes	10	rna-gnl|WGS:LWDX|Do000733.1_mrna	DolNF-YC1
		CmaCh03G000770	CmaNF-YA2			Ca_20009	CariNF-YB13			rna-gnl|WGS:LWDX|Do004021.1_mrna	DolNF-YC2
		CmaCh03G014470	CmaNF-YA3			Ca_20238	CariNF-YB14			rna-gnl|WGS:LWDX|Do004023.1_mrna	DolNF-YC3
		CmaCh05G014130	CmaNF-YA4			Ca_20300	CariNF-YB15			rna-gnl|WGS:LWDX|Do010669.1_mrna	DolNF-YC4
		CmaCh06G005310	CmaNF-YA5			Ca_20790	CariNF-YB16			rna-gnl|WGS:LWDX|Do014779.1_mrna	DolNF-YC5
		CmaCh07G000620	CmaNF-YA6			Ca_20798	CariNF-YB17			rna-gnl|WGS:LWDX|Do017346.1_mrna	DolNF-YC6
		CmaCh08G005260	CmaNF-YA7			Ca_22468	CariNF-YB18			rna-gnl|WGS:LWDX|Do022874.1_mrna	DolNF-YC7
		CmaCh10G009280	CmaNF-YA8	Cinnamomum kanehirae	18	CKAN_00108800	CkaNF-YB1			rna-gnl|WGS:LWDX|Do024494.1_mrna	DolNF-YC8
		CmaCh11G008480	CmaNF-YA9			CKAN_00497600	CkaNF-YB2			rna-gnl|WGS:LWDX|Do026803.1_mrna	DolNF-YC9
		CmaCh12G013170	CmaNF-YA10			CKAN_00537200	CkaNF-YB3			rna-gnl|WGS:LWDX|Do027609.1_mrna	DolNF-YC10
		CmaCh14G003670	CmaNF-YA11			CKAN_00564900	CkaNF-YB4	Dionaea muscipula	5	Av_00000571-RA	DmuNF-YC1
		CmaCh17G009550	CmaNF-YA12			CKAN_00695700	CkaNF-YB5			Av_00002461-RA	DmuNF-YC2
		CmaCh20G000890	CmaNF-YA13			CKAN_01048200	CkaNF-YB6			Av_00003133-RA	DmuNF-YC3
Cucurbita moschata	13	CmoCh02G012930	CmoNF-YA1			CKAN_01070400	CkaNF-YB7			Av_00011612-RA	DmuNF-YC4
		CmoCh03G000780	CmoNF-YA2			CKAN_01198900	CkaNF-YB8			Av_00015861-RA	DmuNF-YC5
		CmoCh03G014430	CmoNF-YA3			CKAN_01213600	CkaNF-YB9	Dioscorea alata	10	Dioal.0125s0035.1.p	DalNF-YC1
		CmoCh05G014120	CmoNF-YA4			CKAN_01213800	CkaNF-YB10			Dioal.0162s0014.1.p	DalNF-YC2
		CmoCh06G005330	CmoNF-YA5			CKAN_01447300	CkaNF-YB11			Dioal.0397s0004.1.p	DalNF-YC3
		CmoCh07G000640	CmoNF-YA6			CKAN_01892600	CkaNF-YB12			Dioal.0687s0001.1.p	DalNF-YC4
		CmoCh08G005170	CmoNF-YA7			CKAN_02200700	CkaNF-YB13			Dioal.0722s0004.1.p	DalNF-YC5
		CmoCh10G009720	CmoNF-YA8			CKAN_02230500	CkaNF-YB14			Dioal.0817s0005.1.p	DalNF-YC6
		CmoCh11G008590	CmoNF-YA9			CKAN_02326600	CkaNF-YB15			Dioal.0994s0076.1.p	DalNF-YC7
		CmoCh12G013480	CmoNF-YA10			CKAN_02341800	CkaNF-YB16			Dioal.1049s0004.1.p	DalNF-YC8
		CmoCh14G003650	CmoNF-YA11			CKAN_02464900	CkaNF-YB17			Dioal.1443s0002.1.p	DalNF-YC9
		CmoCh17G009310	CmoNF-YA12			CKAN_02489700	CkaNF-YB18			Dioal.1595s0001.1.p	DalNF-YC10
		CmoCh20G000920	CmoNF-YA13	Citrullus lanatus	10	Cla97C02G035590.1	ClaNF-YB1	Dioscorea cayenensis subsp. rotundata	23	rna-XM_039262293.1	DcrNF-YC1
Cucurbita pepo subsp. pepo	31	rna-XM_023656925.1	CsuNF-YA1			Cla97C02G039490.1	ClaNF-YB2			rna-XM_039263199.1	DcrNF-YC2
		rna-XM_023656926.1	CsuNF-YA2			Cla97C02G048360.1	ClaNF-YB3			rna-XM_039269871.1	DcrNF-YC3
		rna-XM_023656927.1	CsuNF-YA3			Cla97C03G067370.1	ClaNF-YB4			rna-XM_039269913.1	DcrNF-YC4
		rna-XM_023659452.1	CsuNF-YA4			Cla97C06G124610.1	ClaNF-YB5			rna-XM_039270988.1	DcrNF-YC5
		rna-XM_023659453.1	CsuNF-YA5			Cla97C07G136140.1	ClaNF-YB6			rna-XM_039271862.1	DcrNF-YC6
		rna-XM_023660774.1	CsuNF-YA6			Cla97C09G168740.1	ClaNF-YB7			rna-XM_039273018.1	DcrNF-YC7
		rna-XM_023660775.1	CsuNF-YA7			Cla97C10G188720.1	ClaNF-YB8			rna-XM_039273021.1	DcrNF-YC8
		rna-XM_023662470.1	CsuNF-YA8			Cla97C10G188900.1	ClaNF-YB9			rna-XM_039275313.1	DcrNF-YC9
		rna-XM_023662471.1	CsuNF-YA9			Cla97C10G203800.1	ClaNF-YB10			rna-XM_039275314.1	DcrNF-YC10
		rna-XM_023671860.1	CsuNF-YA10	Citrus sinensis	23	orange1.1g026469m	CsinNF-YB1			rna-XM_039275315.1	DcrNF-YC11
		rna-XM_023671861.1	CsuNF-YA11			orange1.1g027605m	CsinNF-YB2			rna-XM_039275316.1	DcrNF-YC12
		rna-XM_023674660.1	CsuNF-YA12			orange1.1g030547m	CsinNF-YB3			rna-XM_039275317.1	DcrNF-YC13
		rna-XM_023674661.1	CsuNF-YA13			orange1.1g030627m	CsinNF-YB4			rna-XM_039277182.1	DcrNF-YC14
		rna-XM_023678104.1	CsuNF-YA14			orange1.1g030647m	CsinNF-YB5			rna-XM_039284078.1	DcrNF-YC15
		rna-XM_023678105.1	CsuNF-YA15			orange1.1g030670m	CsinNF-YB6			rna-XM_039287320.1	DcrNF-YC16
		rna-XM_023681625.1	CsuNF-YA16			orange1.1g030714m	CsinNF-YB7			rna-XM_039287356.1	DcrNF-YC17
		rna-XM_023681626.1	CsuNF-YA17			orange1.1g030812m	CsinNF-YB8			rna-XM_039290019.1	DcrNF-YC18
		rna-XM_023681627.1	CsuNF-YA18			orange1.1g031569m	CsinNF-YB9			rna-XM_039290020.1	DcrNF-YC19
		rna-XM_023681628.1	CsuNF-YA19			orange1.1g031591m	CsinNF-YB10			rna-XM_039290021.1	DcrNF-YC20
		rna-XM_023683919.1	CsuNF-YA20			orange1.1g031594m	CsinNF-YB11			rna-XM_039290022.1	DcrNF-YC21
		rna-XM_023687824.1	CsuNF-YA21			orange1.1g031627m	CsinNF-YB12			rna-XM_039290023.1	DcrNF-YC22
		rna-XM_023688594.1	CsuNF-YA22			orange1.1g031641m	CsinNF-YB13			rna-XM_039290561.1	DcrNF-YC23
		rna-XM_023688595.1	CsuNF-YA23			orange1.1g033282m	CsinNF-YB14	Diospyros lotus	14	Dlo_alt0004F-024-01.1_g00120	DloNF-YC1
		rna-XM_023691210.1	CsuNF-YA24			orange1.1g033283m	CsinNF-YB15			Dlo_alt0006F-030-01.1_g00020	DloNF-YC2
		rna-XM_023691211.1	CsuNF-YA25			orange1.1g034435m	CsinNF-YB16			Dlo_alt0324F-004-01.1_g00160	DloNF-YC3
		rna-XM_023692056.1	CsuNF-YA26			orange1.1g036580m	CsinNF-YB17			Dlo_alt0497F-002-01.1_g00130	DloNF-YC4
		rna-XM_023692057.1	CsuNF-YA27			orange1.1g038014m	CsinNF-YB18			Dlo_pri0004F.1_g00840	DloNF-YC5
		rna-XM_023692058.1	CsuNF-YA28			orange1.1g038325m	CsinNF-YB19			Dlo_pri0006F.1_g03280	DloNF-YC6
		rna-XM_023692059.1	CsuNF-YA29			orange1.1g044287m	CsinNF-YB20			Dlo_pri0016F.1_g01540	DloNF-YC7
		rna-XM_023696580.1	CsuNF-YA30			orange1.1g045194m	CsinNF-YB21			Dlo_pri0016F.1_g01570	DloNF-YC8
		rna-XM_023696581.1	CsuNF-YA31			orange1.1g045289m	CsinNF-YB22			Dlo_pri0034F.1_g00560	DloNF-YC9
Cuscuta australis	3	C003N0256E0.1	CauNF-YA1			orange1.1g047516m	CsinNF-YB23			Dlo_pri0097F.1_g00090	DloNF-YC10
		C007N0229E0.1	CauNF-YA2	Citrus × clementina	17	rna-gnl|WGS:AMZM|CICLE_v10003157m	CclNF-YB1			Dlo_pri0324F.1_g00950	DloNF-YC11
		C023N0263E0.1	CauNF-YA3			rna-gnl|WGS:AMZM|CICLE_v10003558m	CclNF-YB2			Dlo_pri0383F.1_g01030	DloNF-YC12
Cyanidiococcus yangmingshanensis	0					rna-gnl|WGS:AMZM|CICLE_v10006769m	CclNF-YB3			Dlo_pri0462F.1_g00160	DloNF-YC13
Cycas panzhihuaensis	6	CYCAS_006241	CpanNF-YA1			rna-gnl|WGS:AMZM|CICLE_v10009623m	CclNF-YB4			Dlo_pri0497F.1_g00510	DloNF-YC14
		CYCAS_008761	CpanNF-YA2			rna-gnl|WGS:AMZM|CICLE_v10010391m	CclNF-YB5	Diphasiastrum complanatum	11	Dicom.04G121500.1.p	DcoNF-YC1
		CYCAS_013735	CpanNF-YA3			rna-gnl|WGS:AMZM|CICLE_v10012920m	CclNF-YB6			Dicom.11G009100.1.p	DcoNF-YC2
		CYCAS_014735	CpanNF-YA4			rna-gnl|WGS:AMZM|CICLE_v10013121m	CclNF-YB7			Dicom.11G049500.1.p	DcoNF-YC3
		CYCAS_030760	CpanNF-YA5			rna-gnl|WGS:AMZM|CICLE_v10016498m	CclNF-YB8			Dicom.13G070600.1.p	DcoNF-YC4
		CYCAS_031144	CpanNF-YA6			rna-gnl|WGS:AMZM|CICLE_v10022641m	CclNF-YB9			Dicom.15G013100.1.p	DcoNF-YC5
Cynara cardunculus	7	rna-gnl|WGS:LEKV|Ccrd_000569.mRNA.1_mrna	CcaNF-YA1			rna-gnl|WGS:AMZM|CICLE_v10022643m	CclNF-YB10			Dicom.15G013300.1.p	DcoNF-YC6
		rna-gnl|WGS:LEKV|Ccrd_007411.mRNA.1_mrna	CcaNF-YA2			rna-gnl|WGS:AMZM|CICLE_v10022645m	CclNF-YB11			Dicom.17G027100.1.p	DcoNF-YC7
		rna-gnl|WGS:LEKV|Ccrd_012211.mRNA.1_mrna	CcaNF-YA3			rna-gnl|WGS:AMZM|CICLE_v10027508m	CclNF-YB12			Dicom.18G000300.1.p	DcoNF-YC8
		rna-gnl|WGS:LEKV|Ccrd_013337.mRNA.1_mrna	CcaNF-YA4			rna-gnl|WGS:AMZM|CICLE_v10029525m	CclNF-YB13			Dicom.Y225100.1.p	DcoNF-YC9
		rna-gnl|WGS:LEKV|Ccrd_020575.mRNA.1_mrna	CcaNF-YA5			rna-gnl|WGS:AMZM|CICLE_v10032893m	CclNF-YB14			Dicom.Y436700.1.p	DcoNF-YC10
		rna-gnl|WGS:LEKV|Ccrd_020990.mRNA.1_mrna	CcaNF-YA6			rna-gnl|WGS:AMZM|CICLE_v10032905m	CclNF-YB15			Dicom.Y543600.1.p	DcoNF-YC11
		rna-gnl|WGS:LEKV|Ccrd_023848.mRNA.1_mrna	CcaNF-YA7			rna-gnl|WGS:AMZM|CICLE_v10033066m	CclNF-YB16	Dorcoceras hygrometricum	10	rna-gnl|WGS:LVEL|mrna.F511_02911	DhyNF-YC1
Daucus carota subsp. sativus	25	rna-XM_017360937.2	DcasNF-YA1			rna-gnl|WGS:AMZM|CICLE_v10033068m	CclNF-YB17			rna-gnl|WGS:LVEL|mrna.F511_05919	DhyNF-YC2
		rna-XM_017360938.2	DcasNF-YA2	Coccomyxa subellipsoidea	2	rna-gnl|jgi|COCSUDRAFT_mRNA11556	CsubNF-YB1			rna-gnl|WGS:LVEL|mrna.F511_16112	DhyNF-YC3
		rna-XM_017360939.2	DcasNF-YA3			rna-gnl|jgi|COCSUDRAFT_mRNA53049	CsubNF-YB2			rna-gnl|WGS:LVEL|mrna.F511_36376	DhyNF-YC4
		rna-XM_017360940.2	DcasNF-YA4	Coffea arabica	42	rna-XM_027206203.1	CaraNF-YB1			rna-gnl|WGS:LVEL|mrna.F511_06276	DhyNF-YC5
		rna-XM_017365895.2	DcasNF-YA5			rna-XM_027208654.1	CaraNF-YB2			rna-gnl|WGS:LVEL|mrna.F511_40389	DhyNF-YC6
		rna-XM_017372113.2	DcasNF-YA6			rna-XM_027209316.1	CaraNF-YB3			rna-gnl|WGS:LVEL|mrna.F511_14287	DhyNF-YC7
		rna-XM_017375085.2	DcasNF-YA7			rna-XM_027209941.1	CaraNF-YB4			rna-gnl|WGS:LVEL|mrna.F511_11336	DhyNF-YC8
		rna-XM_017376957.2	DcasNF-YA8			rna-XM_027209942.1	CaraNF-YB5			rna-gnl|WGS:LVEL|mrna.F511_42099	DhyNF-YC9
		rna-XM_017376958.2	DcasNF-YA9			rna-XM_027209943.1	CaraNF-YB6			rna-gnl|WGS:LVEL|mrna.F511_12404	DhyNF-YC10
		rna-XM_017391365.2	DcasNF-YA10			rna-XM_027209944.1	CaraNF-YB7	Dunaliella salina	2	Dusal.0303s00007.v1.0	DsaNF-YC1
		rna-XM_017391366.2	DcasNF-YA11			rna-XM_027209945.1	CaraNF-YB8			Dusal.0399s00006.v1.0	DsaNF-YC2
		rna-XM_017391367.2	DcasNF-YA12			rna-XM_027213979.1	CaraNF-YB9	Elaeis guineensis	27	rna-NM_001319907.1	EguiNF-YC1
		rna-XM_017399275.2	DcasNF-YA13			rna-XM_027213980.1	CaraNF-YB10			rna-XM_010908110.3	EguiNF-YC2
		rna-XM_017399276.2	DcasNF-YA14			rna-XM_027213981.1	CaraNF-YB11			rna-XM_010908111.3	EguiNF-YC3
		rna-XM_017399277.2	DcasNF-YA15			rna-XM_027213982.1	CaraNF-YB12			rna-XM_010911913.3	EguiNF-YC4
		rna-XM_017402755.2	DcasNF-YA16			rna-XM_027213983.1	CaraNF-YB13			rna-XM_010914707.3	EguiNF-YC5
		rna-XM_017402764.2	DcasNF-YA17			rna-XM_027213984.1	CaraNF-YB14			rna-XM_010914989.1	EguiNF-YC6
		rna-XM_064079565.1	DcasNF-YA18			rna-XM_027213985.1	CaraNF-YB15			rna-XM_010918273.2	EguiNF-YC7
		rna-XM_064079566.1	DcasNF-YA19			rna-XM_027213986.1	CaraNF-YB16			rna-XM_010918274.3	EguiNF-YC8
		rna-XM_064079576.1	DcasNF-YA20			rna-XM_027213987.1	CaraNF-YB17			rna-XM_010925568.3	EguiNF-YC9
		rna-XM_064079581.1	DcasNF-YA21			rna-XM_027215811.1	CaraNF-YB18			rna-XM_010927044.3	EguiNF-YC10
		rna-XM_064080302.1	DcasNF-YA22			rna-XM_027220016.1	CaraNF-YB19			rna-XM_010927045.3	EguiNF-YC11
		rna-XM_064082151.1	DcasNF-YA23			rna-XM_027220833.1	CaraNF-YB20			rna-XM_010928123.3	EguiNF-YC12
		rna-XM_064082436.1	DcasNF-YA24			rna-XM_027220975.1	CaraNF-YB21			rna-XM_010928124.3	EguiNF-YC13
		rna-XM_064085788.1	DcasNF-YA25			rna-XM_027229911.1	CaraNF-YB22			rna-XM_010930705.1	EguiNF-YC14
Dendrobium catenatum	18	rna-XM_020820066.2	DcatNF-YA1			rna-XM_027229996.1	CaraNF-YB23			rna-XM_010930706.3	EguiNF-YC15
		rna-XM_020828493.2	DcatNF-YA2			rna-XM_027231978.1	CaraNF-YB24			rna-XM_010933244.3	EguiNF-YC16
		rna-XM_020828501.2	DcatNF-YA3			rna-XM_027231979.1	CaraNF-YB25			rna-XM_010933245.3	EguiNF-YC17
		rna-XM_020834290.2	DcatNF-YA4			rna-XM_027232603.1	CaraNF-YB26			rna-XM_010936432.3	EguiNF-YC18
		rna-XM_020834292.2	DcatNF-YA5			rna-XM_027234629.1	CaraNF-YB27			rna-XM_010942453.3	EguiNF-YC19
		rna-XM_020834293.2	DcatNF-YA6			rna-XM_027237916.1	CaraNF-YB28			rna-XM_010943375.3	EguiNF-YC20
		rna-XM_020834294.2	DcatNF-YA7			rna-XM_027237917.1	CaraNF-YB29			rna-XM_010944215.3	EguiNF-YC21
		rna-XM_020834295.2	DcatNF-YA8			rna-XM_027237918.1	CaraNF-YB30			rna-XM_010944217.3	EguiNF-YC22
		rna-XM_020842678.2	DcatNF-YA9			rna-XM_027246476.1	CaraNF-YB31			rna-XM_010944218.3	EguiNF-YC23
		rna-XM_020842679.2	DcatNF-YA10			rna-XM_027246506.1	CaraNF-YB32			rna-XM_010944219.3	EguiNF-YC24
		rna-XM_020842682.2	DcatNF-YA11			rna-XM_027247489.1	CaraNF-YB33			rna-XM_019847020.2	EguiNF-YC25
		rna-XM_020845808.2	DcatNF-YA12			rna-XM_027250181.1	CaraNF-YB34			rna-XM_019849471.2	EguiNF-YC26
		rna-XM_020845809.2	DcatNF-YA13			rna-XM_027253717.1	CaraNF-YB35			rna-XM_029262653.1	EguiNF-YC27
		rna-XM_020845810.2	DcatNF-YA14			rna-XM_027255626.1	CaraNF-YB36	Eleusine coracana	21	ELECO.r07.1AG0012390.1	EcoNF-YC1
		rna-XM_028693531.1	DcatNF-YA15			rna-XM_027262351.1	CaraNF-YB37			ELECO.r07.1BG0051470.1	EcoNF-YC2
		rna-XM_028693532.1	DcatNF-YA16			rna-XM_027265026.1	CaraNF-YB38			ELECO.r07.1BG0061070.1	EcoNF-YC3
		rna-XM_028698746.1	DcatNF-YA17			rna-XM_027265713.1	CaraNF-YB39			ELECO.r07.2AG0102940.1	EcoNF-YC4
		rna-XM_028698747.1	DcatNF-YA18			rna-XM_027267719.1	CaraNF-YB40			ELECO.r07.2BG0156290.1	EcoNF-YC5
Dichanthelium oligosanthes	8	rna-gnl|WGS:LWDX|Do000495.1_mrna	DolNF-YA1			rna-XM_027268730.1	CaraNF-YB41			ELECO.r07.3AG0241250.1	EcoNF-YC6
		rna-gnl|WGS:LWDX|Do002532.1_mrna	DolNF-YA2			rna-XM_027271434.1	CaraNF-YB42			ELECO.r07.3BG0286830.1	EcoNF-YC7
		rna-gnl|WGS:LWDX|Do003461.1_mrna	DolNF-YA3	Coffea canephora	12	gene-GSCOC_T00001822001	CcanNF-YB1			ELECO.r07.4AG0299000.1	EcoNF-YC8
		rna-gnl|WGS:LWDX|Do004812.1_mrna	DolNF-YA4			gene-GSCOC_T00015347001	CcanNF-YB2			ELECO.r07.4BG0329660.1	EcoNF-YC9
		rna-gnl|WGS:LWDX|Do007424.1_mrna	DolNF-YA5			gene-GSCOC_T00015920001	CcanNF-YB3			ELECO.r07.5AG0393460.1	EcoNF-YC10
		rna-gnl|WGS:LWDX|Do010819.1_mrna	DolNF-YA6			gene-GSCOC_T00016635001	CcanNF-YB4			ELECO.r07.6AG0516800.1	EcoNF-YC11
		rna-gnl|WGS:LWDX|Do014235.1_mrna	DolNF-YA7			gene-GSCOC_T00017074001	CcanNF-YB5			ELECO.r07.6AG0539090.1	EcoNF-YC12
		rna-gnl|WGS:LWDX|Do022443.1_mrna	DolNF-YA8			gene-GSCOC_T00017653001	CcanNF-YB6			ELECO.r07.6AG0547610.1	EcoNF-YC13
Dionaea muscipula	4	Av_00005103-RA	DmuNF-YA1			gene-GSCOC_T00017962001	CcanNF-YB7			ELECO.r07.6BG0468520.1	EcoNF-YC14
		Av_00007855-RA	DmuNF-YA2			gene-GSCOC_T00018687001	CcanNF-YB8			ELECO.r07.6BG0492410.1	EcoNF-YC15
		Av_00010164-RA	DmuNF-YA3			gene-GSCOC_T00022605001	CcanNF-YB9			ELECO.r07.6BG0501240.1	EcoNF-YC16
		Av_00016295-RA	DmuNF-YA4			gene-GSCOC_T00023635001	CcanNF-YB10			ELECO.r07.8AG0620240.1	EcoNF-YC17
Dioscorea alata	5	Dioal.0173s0001.1.p	DalNF-YA1			gene-GSCOC_T00037613001	CcanNF-YB11			ELECO.r07.8AG0620250.1	EcoNF-YC18
		Dioal.0440s0024.1.p	DalNF-YA2			gene-GSCOC_T00038762001	CcanNF-YB12			ELECO.r07.8AG0621600.1	EcoNF-YC19
		Dioal.3449s0021.1.p	DalNF-YA3	Coffea eugenioides	28	rna-XM_027294598.1	CeuNF-YB1			ELECO.r07.8BG0647960.1	EcoNF-YC20
		Dioal.4300s0004.1.p	DalNF-YA4			rna-XM_027299307.1	CeuNF-YB2			ELECO.r07.8BG0664580.1	EcoNF-YC21
		Dioal.5526s0003.1.p	DalNF-YA5			rna-XM_027299347.1	CeuNF-YB3	Entodon seductrix	5	jg10332.t1	EseNF-YC1
Dioscorea cayenensis subsp. rotundata	14	rna-XM_039258655.1	DcrNF-YA1			rna-XM_027302792.1	CeuNF-YB4			jg17464.t1	EseNF-YC2
		rna-XM_039263804.1	DcrNF-YA2			rna-XM_027308987.1	CeuNF-YB5			jg17531.t1	EseNF-YC3
		rna-XM_039263806.1	DcrNF-YA3			rna-XM_027309828.1	CeuNF-YB6			jg22199.t1	EseNF-YC4
		rna-XM_039270690.1	DcrNF-YA4			rna-XM_027312309.1	CeuNF-YB7			jg4620.t1	EseNF-YC5
		rna-XM_039270691.1	DcrNF-YA5			rna-XM_027314637.1	CeuNF-YB8	Erigeron breviscapus	2	evm.model.opera_scaffold_3096.4	EbrNF-YC1
		rna-XM_039270692.1	DcrNF-YA6			rna-XM_027315629.1	CeuNF-YB9			evm.model.opera_scaffold_39878.1	EbrNF-YC2
		rna-XM_039270693.1	DcrNF-YA7			rna-XM_027317709.1	CeuNF-YB10	Erigeron canadensis	8	rna-XM_043749927.1	EcaNF-YC1
		rna-XM_039284814.1	DcrNF-YA8			rna-XM_027317710.1	CeuNF-YB11			rna-XM_043767905.1	EcaNF-YC2
		rna-XM_039284815.1	DcrNF-YA9			rna-XM_027317711.1	CeuNF-YB12			rna-XM_043769003.1	EcaNF-YC3
		rna-XM_039290736.1	DcrNF-YA10			rna-XM_027317712.1	CeuNF-YB13			rna-XM_043774532.1	EcaNF-YC4
		rna-XM_039290737.1	DcrNF-YA11			rna-XM_027317713.1	CeuNF-YB14			rna-XM_043774598.1	EcaNF-YC5
		rna-XM_039290739.1	DcrNF-YA12			rna-XM_027317714.1	CeuNF-YB15			rna-XM_043776272.1	EcaNF-YC6
		rna-XM_039290740.1	DcrNF-YA13			rna-XM_027317716.1	CeuNF-YB16			rna-XM_043778272.1	EcaNF-YC7
		rna-XM_039290741.1	DcrNF-YA14			rna-XM_027317717.1	CeuNF-YB17			rna-XM_043779131.1	EcaNF-YC8
Diospyros lotus	13	Dlo_alt0116F-012-01.1_g00030	DloNF-YA1			rna-XM_027317718.1	CeuNF-YB18	Eriobotrya japonica	13	EVM0002458.2	EjaNF-YC1
		Dlo_alt0117F-013-01.1_g00060	DloNF-YA2			rna-XM_027317719.1	CeuNF-YB19			EVM0003187.1	EjaNF-YC2
		Dlo_alt0335F-006-01.1_g00040	DloNF-YA3			rna-XM_027318213.1	CeuNF-YB20			EVM0005385.1	EjaNF-YC3
		Dlo_pri0002F.1_g05140	DloNF-YA4			rna-XM_027323978.1	CeuNF-YB21			EVM0012741.1	EjaNF-YC4
		Dlo_pri0040F.1_g00480	DloNF-YA5			rna-XM_027324154.1	CeuNF-YB22			EVM0016521.1	EjaNF-YC5
		Dlo_pri0046F.1_g03820	DloNF-YA6			rna-XM_027325721.1	CeuNF-YB23			EVM0017071.2	EjaNF-YC6
		Dlo_pri0055F.1_g00920	DloNF-YA7			rna-XM_027327776.1	CeuNF-YB24			EVM0017656.1	EjaNF-YC7
		Dlo_pri0065F.1_g00150	DloNF-YA8			rna-XM_027327777.1	CeuNF-YB25			EVM0017690.2	EjaNF-YC8
		Dlo_pri0112F.1_g00740	DloNF-YA9			rna-XM_027327791.1	CeuNF-YB26			EVM0033753.1	EjaNF-YC9
		Dlo_pri0116F.1_g02120	DloNF-YA10			rna-XM_027327792.1	CeuNF-YB27			EVM0035656.1	EjaNF-YC10
		Dlo_pri0117F.1_g02410	DloNF-YA11			rna-XM_027327825.1	CeuNF-YB28			EVM0036048.1	EjaNF-YC11
		Dlo_pri0140F.1_g01590	DloNF-YA12	Coffea humblotiana	10	cohum01g28010	ChuNF-YB1			EVM0036348.1	EjaNF-YC12
		Dlo_pri0335F.1_g00350	DloNF-YA13			cohum02g47210	ChuNF-YB2			EVM0043238.1	EjaNF-YC13
Diphasiastrum complanatum	13	Dicom.03G068000.1.p	DcoNF-YA1			cohum03g02350	ChuNF-YB3	Erythranthe guttata	13	rna-XM_012975121.1	EguNF-YC1
		Dicom.06G088300.1.p	DcoNF-YA2			cohum04g09050	ChuNF-YB4			rna-XM_012975216.1	EguNF-YC2
		Dicom.06G088300.2.p	DcoNF-YA3			cohum05g00660	ChuNF-YB5			rna-XM_012977023.1	EguNF-YC3
		Dicom.10G033200.1.p	DcoNF-YA4			cohum05g22220	ChuNF-YB6			rna-XM_012982688.1	EguNF-YC4
		Dicom.10G033600.1.p	DcoNF-YA5			cohum06g04030	ChuNF-YB7			rna-XM_012982887.1	EguNF-YC5
		Dicom.10G033800.1.p	DcoNF-YA6			cohum09g00370	ChuNF-YB8			rna-XM_012985867.1	EguNF-YC6
		Dicom.10G034300.1.p	DcoNF-YA7			cohum09g03170	ChuNF-YB9			rna-XM_012985874.1	EguNF-YC7
		Dicom.11G088300.1.p	DcoNF-YA8			cohum10g18530	ChuNF-YB10			rna-XM_012991069.1	EguNF-YC8
		Dicom.12G088400.1.p	DcoNF-YA9	Corchorus capsularis	11	rna-gnl|WGS:AWWV|mrna.CCACVL1_11223	CcapNF-YB1			rna-XM_012993693.1	EguNF-YC9
		Dicom.12G089000.1.p	DcoNF-YA10			rna-gnl|WGS:AWWV|mrna.CCACVL1_11232	CcapNF-YB2			rna-XM_012995693.1	EguNF-YC10
		Dicom.Y048100.1.p	DcoNF-YA11			rna-gnl|WGS:AWWV|mrna.CCACVL1_15251	CcapNF-YB3			rna-XM_012995985.1	EguNF-YC11
		Dicom.Y137900.1.p	DcoNF-YA12			rna-gnl|WGS:AWWV|mrna.CCACVL1_17702	CcapNF-YB4			rna-XM_012996049.1	EguNF-YC12
		Dicom.Y492300.1.p	DcoNF-YA13			rna-gnl|WGS:AWWV|mrna.CCACVL1_19831	CcapNF-YB5			rna-XM_012999144.1	EguNF-YC13
Dorcoceras hygrometricum	3	rna-gnl|WGS:LVEL|mrna.F511_04109	DhyNF-YA1			rna-gnl|WGS:AWWV|mrna.CCACVL1_22291	CcapNF-YB6	Eucalyptus grandis	6	Eucgr.B00106.1.p	EgrNF-YC1
		rna-gnl|WGS:LVEL|mrna.F511_29022	DhyNF-YA2			rna-gnl|WGS:AWWV|mrna.CCACVL1_25589	CcapNF-YB7			Eucgr.D01871.1.p	EgrNF-YC2
		rna-gnl|WGS:LVEL|mrna.F511_31200	DhyNF-YA3			rna-gnl|WGS:AWWV|mrna.CCACVL1_26865	CcapNF-YB8			Eucgr.E00570.1.p	EgrNF-YC3
Dunaliella salina	0					rna-gnl|WGS:AWWV|mrna.CCACVL1_28441	CcapNF-YB9			Eucgr.F01474.1.p	EgrNF-YC4
Elaeis guineensis	48	rna-XM_010907120.3	EguiNF-YA1			rna-gnl|WGS:AWWV|mrna.CCACVL1_29475	CcapNF-YB10			Eucgr.H04476.1.p	EgrNF-YC5
		rna-XM_010907122.3	EguiNF-YA2			rna-gnl|WGS:AWWV|mrna.CCACVL1_30944	CcapNF-YB11			Eucgr.K02714.1.p	EgrNF-YC6
		rna-XM_010907123.3	EguiNF-YA3	Corchorus olitorius	11	rna-gnl|WGS:AWUE|mrna.COLO4_07994	ColNF-YB1	Euphorbia lathyris	7	rna-XM_065997656.1	ElaNF-YC1
		rna-XM_010907728.3	EguiNF-YA4			rna-gnl|WGS:AWUE|mrna.COLO4_09824	ColNF-YB2			rna-XM_066007340.1	ElaNF-YC2
		rna-XM_010907729.3	EguiNF-YA5			rna-gnl|WGS:AWUE|mrna.COLO4_09835	ColNF-YB3			rna-XM_066007341.1	ElaNF-YC3
		rna-XM_010907730.3	EguiNF-YA6			rna-gnl|WGS:AWUE|mrna.COLO4_10486	ColNF-YB4			rna-XM_066007342.1	ElaNF-YC4
		rna-XM_010909407.3	EguiNF-YA7			rna-gnl|WGS:AWUE|mrna.COLO4_11019	ColNF-YB5			rna-XM_066008861.1	ElaNF-YC5
		rna-XM_010909408.3	EguiNF-YA8			rna-gnl|WGS:AWUE|mrna.COLO4_13894	ColNF-YB6			rna-XM_066010600.1	ElaNF-YC6
		rna-XM_010910737.3	EguiNF-YA9			rna-gnl|WGS:AWUE|mrna.COLO4_19615	ColNF-YB7			rna-XM_066016943.1	ElaNF-YC7
		rna-XM_010910738.3	EguiNF-YA10			rna-gnl|WGS:AWUE|mrna.COLO4_23757	ColNF-YB8	Euryale ferox	7	g02690	EfeNF-YC1
		rna-XM_010910739.3	EguiNF-YA11			rna-gnl|WGS:AWUE|mrna.COLO4_31940	ColNF-YB9			g06724	EfeNF-YC2
		rna-XM_010910740.3	EguiNF-YA12			rna-gnl|WGS:AWUE|mrna.COLO4_32191	ColNF-YB10			g08359	EfeNF-YC3
		rna-XM_010910741.3	EguiNF-YA13			rna-gnl|WGS:AWUE|mrna.COLO4_35793	ColNF-YB11			g15363	EfeNF-YC4
		rna-XM_010910743.3	EguiNF-YA14	Coriandrum sativum	26	Cs01G00688.1	CsaNF-YB1			g18888	EfeNF-YC5
		rna-XM_010910744.3	EguiNF-YA15			Cs01G00689.1	CsaNF-YB2			g20020	EfeNF-YC6
		rna-XM_010912073.3	EguiNF-YA16			Cs01G00690.1	CsaNF-YB3			g27237	EfeNF-YC7
		rna-XM_010912074.3	EguiNF-YA17			Cs01G00691.1	CsaNF-YB4	Eutrema salsugineum	12	Thhalv10003290m.g.v1.0	EsaNF-YC1
		rna-XM_010912075.3	EguiNF-YA18			Cs01G00830.1	CsaNF-YB5			Thhalv10004831m.g.v1.0	EsaNF-YC2
		rna-XM_010918938.3	EguiNF-YA19			Cs02G02114.1	CsaNF-YB6			Thhalv10008649m.g.v1.0	EsaNF-YC3
		rna-XM_010925372.3	EguiNF-YA20			Cs03G01485.1	CsaNF-YB7			Thhalv10008787m.g.v1.0	EsaNF-YC4
		rna-XM_010925373.3	EguiNF-YA21			Cs03G02038.1	CsaNF-YB8			Thhalv10010679m.g.v1.0	EsaNF-YC5
		rna-XM_010938679.3	EguiNF-YA22			Cs04G01122.1	CsaNF-YB9			Thhalv10011820m.g.v1.0	EsaNF-YC6
		rna-XM_010941629.3	EguiNF-YA23			Cs04G02002.1	CsaNF-YB10			Thhalv10014248m.g.v1.0	EsaNF-YC7
		rna-XM_010941630.3	EguiNF-YA24			Cs05G00854.1	CsaNF-YB11			Thhalv10015323m.g.v1.0	EsaNF-YC8
		rna-XM_010941632.3	EguiNF-YA25			Cs05G01963.1	CsaNF-YB12			Thhalv10021246m.g.v1.0	EsaNF-YC9
		rna-XM_019846363.2	EguiNF-YA26			Cs05G01965.1	CsaNF-YB13			Thhalv10023684m.g.v1.0	EsaNF-YC10
		rna-XM_019846364.2	EguiNF-YA27			Cs05G01967.1	CsaNF-YB14			Thhalv10028056m.g.v1.0	EsaNF-YC11
		rna-XM_019846365.2	EguiNF-YA28			Cs06G00687.1	CsaNF-YB15			Thhalv10028081m.g.v1.0	EsaNF-YC12
		rna-XM_019846366.2	EguiNF-YA29			Cs06G01058.1	CsaNF-YB16	Ficus carica	10	s00003g00621.t1	FcaNF-YC1
		rna-XM_019846367.2	EguiNF-YA30			Cs08G01298.1	CsaNF-YB17			s00013g01980.t1	FcaNF-YC2
		rna-XM_019846368.2	EguiNF-YA31			Cs08G02534.1	CsaNF-YB18			s00044g04756.t2	FcaNF-YC3
		rna-XM_019846370.2	EguiNF-YA32			Cs09G04932.1	CsaNF-YB19			s00067g06384.t1	FcaNF-YC4
		rna-XM_019846520.2	EguiNF-YA33			Cs10G01197.1	CsaNF-YB20			s00094g07971.t1	FcaNF-YC5
		rna-XM_019846522.2	EguiNF-YA34			Cs11G00587.1	CsaNF-YB21			s00109g08679.t1	FcaNF-YC6
		rna-XM_019846523.2	EguiNF-YA35			CsUnG01223.1	CsaNF-YB22			s00190g12028.t1	FcaNF-YC7
		rna-XM_029261073.1	EguiNF-YA36			CsUnG04435.1	CsaNF-YB23			s00262g14241.t1	FcaNF-YC8
		rna-XM_029261074.1	EguiNF-YA37			CsUnG06121.1	CsaNF-YB24			s00647g22069.t1	FcaNF-YC9
		rna-XM_029261075.1	EguiNF-YA38			CsUnG06122.1	CsaNF-YB25			s01039g26377.t1	FcaNF-YC10
		rna-XM_029262178.1	EguiNF-YA39			CsUnG06123.1	CsaNF-YB26	Fragaria vesca subsp. Vesca	15	rna-XM_004296882.1	FveNF-YC1
		rna-XM_029263584.1	EguiNF-YA40	Corylus avellana	18	rna-XM_059574567.1	CavNF-YB1			rna-XM_004296883.1	FveNF-YC2
		rna-XM_029263585.1	EguiNF-YA41			rna-XM_059576150.1	CavNF-YB2			rna-XM_004296884.1	FveNF-YC3
		rna-XM_029263586.1	EguiNF-YA42			rna-XM_059577216.1	CavNF-YB3			rna-XM_004296885.1	FveNF-YC4
		rna-XM_029263587.1	EguiNF-YA43			rna-XM_059577219.1	CavNF-YB4			rna-XM_004296886.1	FveNF-YC5
		rna-XM_029263588.1	EguiNF-YA44			rna-XM_059579602.1	CavNF-YB5			rna-XM_004296887.1	FveNF-YC6
		rna-XM_029263589.1	EguiNF-YA45			rna-XM_059580193.1	CavNF-YB6			rna-XM_004296888.1	FveNF-YC7
		rna-XM_029267961.1	EguiNF-YA46			rna-XM_059583221.1	CavNF-YB7			rna-XM_004296889.1	FveNF-YC8
		rna-XM_029267962.1	EguiNF-YA47			rna-XM_059584418.1	CavNF-YB8			rna-XM_004297531.1	FveNF-YC9
		rna-XM_029267963.1	EguiNF-YA48			rna-XM_059585279.1	CavNF-YB9			rna-XM_004300726.1	FveNF-YC10
Eleusine coracana	17	ELECO.r07.2AG0147810.1	EcoNF-YA1			rna-XM_059587460.1	CavNF-YB10			rna-XM_004302396.1	FveNF-YC11
		ELECO.r07.2BG0203220.1	EcoNF-YA2			rna-XM_059594079.1	CavNF-YB11			rna-XM_004302397.1	FveNF-YC12
		ELECO.r07.3AG0220400.1	EcoNF-YA3			rna-XM_059594080.1	CavNF-YB12			rna-XM_004306518.1	FveNF-YC13
		ELECO.r07.3AG0223950.1	EcoNF-YA4			rna-XM_059598696.1	CavNF-YB13			rna-XM_004306519.1	FveNF-YC14
		ELECO.r07.3AG0235660.1	EcoNF-YA5			rna-XM_059598697.1	CavNF-YB14			rna-XM_004310166.1	FveNF-YC15
		ELECO.r07.3AG0251930.1	EcoNF-YA6			rna-XM_059601718.1	CavNF-YB15	Galdieria sulphuraria	2	rna-gnl|AndreasHHUD|Gasu_mrna52260.1	GsuNF-YA1
		ELECO.r07.3BG0265500.1	EcoNF-YA7			rna-XM_059601832.1	CavNF-YB16			rna-gnl|AndreasHHUD|Gasu_mrna60760.1	GsuNF-YA2
		ELECO.r07.3BG0268940.1	EcoNF-YA8			rna-XM_059602473.1	CavNF-YB17	Gastrolobium bilobum	18	rna-XM_061482702.1	GbiNF-YC1
		ELECO.r07.3BG0276110.1	EcoNF-YA9			rna-XM_059607615.1	CavNF-YB18			rna-XM_061483423.1	GbiNF-YC2
		ELECO.r07.3BG0292400.1	EcoNF-YA10	Crataegus pinnatifida	24	evm.model.chr0.1071	CpiNF-YB1			rna-XM_061488707.1	GbiNF-YC3
		ELECO.r07.5AG0397870.1	EcoNF-YA11			evm.model.LG01.1687	CpiNF-YB2			rna-XM_061488708.1	GbiNF-YC4
		ELECO.r07.5AG0398390.1	EcoNF-YA12			evm.model.LG01.372	CpiNF-YB3			rna-XM_061488709.1	GbiNF-YC5
		ELECO.r07.5BG0446430.1	EcoNF-YA13			evm.model.LG02.19	CpiNF-YB4			rna-XM_061491866.1	GbiNF-YC6
		ELECO.r07.5BG0447020.1	EcoNF-YA14			evm.model.LG02.22	CpiNF-YB5			rna-XM_061492460.1	GbiNF-YC7
		ELECO.r07.7AG0576540.1	EcoNF-YA15			evm.model.LG03.2734	CpiNF-YB6			rna-XM_061493038.1	GbiNF-YC8
		ELECO.r07.7BG0587020.1	EcoNF-YA16			evm.model.LG04.1687	CpiNF-YB7			rna-XM_061493409.1	GbiNF-YC9
		ELECO.r07.7BG0607990.1	EcoNF-YA17			evm.model.LG04.774	CpiNF-YB8			rna-XM_061493410.1	GbiNF-YC10
Entodon seductrix	1	jg18923.t1	EseNF-YA1			evm.model.LG05.106	CpiNF-YB9			rna-XM_061493411.1	GbiNF-YC11
Erigeron breviscapus	12	evm.model.opera_scaffold_1415.1	EbrNF-YA1			evm.model.LG05.111	CpiNF-YB10			rna-XM_061494008.1	GbiNF-YC12
		evm.model.opera_scaffold_16496.2	EbrNF-YA2			evm.model.LG05.2141	CpiNF-YB11			rna-XM_061497485.1	GbiNF-YC13
		evm.model.opera_scaffold_16887.1	EbrNF-YA3			evm.model.LG05.893	CpiNF-YB12			rna-XM_061500455.1	GbiNF-YC14
		evm.model.opera_scaffold_19438.1	EbrNF-YA4			evm.model.LG07.716	CpiNF-YB13			rna-XM_061500456.1	GbiNF-YC15
		evm.model.opera_scaffold_19813.1	EbrNF-YA5			evm.model.LG08.1206	CpiNF-YB14			rna-XM_061500457.1	GbiNF-YC16
		evm.model.opera_scaffold_242.8	EbrNF-YA6			evm.model.LG08.1239	CpiNF-YB15			rna-XM_061501640.1	GbiNF-YC17
		evm.model.opera_scaffold_2880.7	EbrNF-YA7			evm.model.LG11.1286	CpiNF-YB16			rna-XM_061519132.1	GbiNF-YC18
		evm.model.opera_scaffold_4465.3	EbrNF-YA8			evm.model.LG11.2016	CpiNF-YB17	Ginkgo biloba	3	Gb_00256	GbilNF-YC1
		evm.model.opera_scaffold_6842.2	EbrNF-YA9			evm.model.LG12.969	CpiNF-YB18			Gb_04199	GbilNF-YC2
		evm.model.opera_scaffold_71.21	EbrNF-YA10			evm.model.LG13.1034	CpiNF-YB19			Gb_13087	GbilNF-YC3
		evm.model.opera_scaffold_759.1	EbrNF-YA11			evm.model.LG14.269	CpiNF-YB20	Glebionis coronaria	12	Gcor.h2tg000013l.g389.t1	GcoNF-YC1
		evm.model.opera_scaffold_8893.3	EbrNF-YA12			evm.model.LG15.1777	CpiNF-YB21			Gcor.h2tg000045l.g802.t1	GcoNF-YC2
Erigeron canadensis	16	rna-XM_043755393.1	EcaNF-YA1			evm.model.LG16.791	CpiNF-YB22			Gcor.h2tg000072l.g301.t1	GcoNF-YC3
		rna-XM_043755394.1	EcaNF-YA2			evm.model.LG17.1629	CpiNF-YB23			Gcor.h2tg000172l.g339.t1	GcoNF-YC4
		rna-XM_043755395.1	EcaNF-YA3			evm.model.LG17.914	CpiNF-YB24			Gcor.h2tg000406l.g257.t1	GcoNF-YC5
		rna-XM_043757219.1	EcaNF-YA4	Cryptomeria japonica	24	rna-XM_057962992.2	CjaNF-YB1			Gcor.h2tg000718l.g80.t1	GcoNF-YC6
		rna-XM_043757220.1	EcaNF-YA5			rna-XM_057980195.2	CjaNF-YB2			Gcor.h2tg001170l.g56.t1	GcoNF-YC7
		rna-XM_043769374.1	EcaNF-YA6			rna-XM_057984173.2	CjaNF-YB3			Gcor.h2tg001170l.g58.t1	GcoNF-YC8
		rna-XM_043769375.1	EcaNF-YA7			rna-XM_057984174.2	CjaNF-YB4			Gcor.h2tg001456l.g9.t1	GcoNF-YC9
		rna-XM_043773499.1	EcaNF-YA8			rna-XM_057987102.2	CjaNF-YB5			Gcor.h2tg001585l.g182.t1	GcoNF-YC10
		rna-XM_043773500.1	EcaNF-YA9			rna-XM_057987103.2	CjaNF-YB6			Gcor.h2tg001949l.g293.t1	GcoNF-YC11
		rna-XM_043773501.1	EcaNF-YA10			rna-XM_057993418.2	CjaNF-YB7			Gcor.h2tg002166l.g362.t1	GcoNF-YC12
		rna-XM_043779256.1	EcaNF-YA11			rna-XM_058003391.2	CjaNF-YB8	Glycine max	22	Glyma.02G277000.1.p	GmaNF-YC1
		rna-XM_043779257.1	EcaNF-YA12			rna-XM_058009262.2	CjaNF-YB9			Glyma.03G239400.1.p	GmaNF-YC2
		rna-XM_043780776.1	EcaNF-YA13			rna-XM_058009264.2	CjaNF-YB10			Glyma.04G196200.1.p	GmaNF-YC3
		rna-XM_043780777.1	EcaNF-YA14			rna-XM_058009265.2	CjaNF-YB11			Glyma.06G038200.1.p	GmaNF-YC4
		rna-XM_043780778.1	EcaNF-YA15			rna-XM_058009266.2	CjaNF-YB12			Glyma.06G169600.1.p	GmaNF-YC5
		rna-XM_043783530.1	EcaNF-YA16			rna-XM_058010095.2	CjaNF-YB13			Glyma.06G311400.1.p	GmaNF-YC6
Eriobotrya japonica	12	EVM0001120.2	EjaNF-YA1			rna-XM_058010364.2	CjaNF-YB14			Glyma.08G148200.1.p	GmaNF-YC7
		EVM0003719.5	EjaNF-YA2			rna-XM_058010365.2	CjaNF-YB15			Glyma.08G165700.2.p	GmaNF-YC8
		EVM0005874.1	EjaNF-YA3			rna-XM_058010366.2	CjaNF-YB16			Glyma.10G155900.1.p	GmaNF-YC9
		EVM0006746.1	EjaNF-YA4			rna-XM_058010382.1	CjaNF-YB17			Glyma.11G250000.1.p	GmaNF-YC10
		EVM0008631.2	EjaNF-YA5			rna-XM_058010383.2	CjaNF-YB18			Glyma.12G217200.1.p	GmaNF-YC11
		EVM0009251.1	EjaNF-YA6			rna-XM_058010384.1	CjaNF-YB19			Glyma.13G189400.1.p	GmaNF-YC12
		EVM0010642.1	EjaNF-YA7			rna-XM_058016992.2	CjaNF-YB20			Glyma.13G207500.1.p	GmaNF-YC13
		EVM0011088.1	EjaNF-YA8			rna-XM_058016993.2	CjaNF-YB21			Glyma.13G207600.2.p	GmaNF-YC14
		EVM0020872.2	EjaNF-YA9			rna-XM_058016994.2	CjaNF-YB22			Glyma.13G207700.1.p	GmaNF-YC15
		EVM0022174.1	EjaNF-YA10			rna-XM_059211235.1	CjaNF-YB23			Glyma.13G284000.1.p	GmaNF-YC16
		EVM0041134.1	EjaNF-YA11			rna-XM_059211898.1	CjaNF-YB24			Glyma.14G038800.1.p	GmaNF-YC17
		EVM0044703.1	EjaNF-YA12	Cucumis hystrix	8	Chy10G178160.1	ChyNF-YB1			Glyma.15G227300.1.p	GmaNF-YC18
Erythranthe guttata	15	rna-XM_012972005.1	EguNF-YA1			Chy1G016620.1	ChyNF-YB2			Glyma.15G261300.1.p	GmaNF-YC19
		rna-XM_012972006.1	EguNF-YA2			Chy2G046590.1	ChyNF-YB3			Glyma.18G007100.1.p	GmaNF-YC20
		rna-XM_012972710.1	EguNF-YA3			Chy5G092620.1	ChyNF-YB4			Glyma.19G236400.1.p	GmaNF-YC21
		rna-XM_012972861.1	EguNF-YA4			Chy6G124160.1	ChyNF-YB5			Glyma.20G232400.1.p	GmaNF-YC22
		rna-XM_012972936.1	EguNF-YA5			Chy6G124300.1	ChyNF-YB6	Glycine soja	21	GlysoPI483463.03G198500.v1.1	GsoNF-YC1
		rna-XM_012973011.1	EguNF-YA6			Chy7G141330.1	ChyNF-YB7			GlysoPI483463.04G156600.v1.1	GsoNF-YC2
		rna-XM_012973181.1	EguNF-YA7			Chy8G156200.1	ChyNF-YB8			GlysoPI483463.06G156100.v1.1	GsoNF-YC3
		rna-XM_012980708.1	EguNF-YA8	Cucumis melo	9	transcript:MELO3C011726.2.1	CmeNF-YB1			GlysoPI483463.06G265100.v1.1	GsoNF-YC4
		rna-XM_012980709.1	EguNF-YA9			transcript:MELO3C009309.2.1	CmeNF-YB2			GlysoPI483463.08G137200.v1.1	GsoNF-YC5
		rna-XM_012989205.1	EguNF-YA10			transcript:MELO3C025951.2.1	CmeNF-YB3			GlysoPI483463.08G152700.v1.1	GsoNF-YC6
		rna-XM_012989206.1	EguNF-YA11			transcript:MELO3C017568.2.1	CmeNF-YB4			GlysoPI483463.10G126900.v1.1	GsoNF-YC7
		rna-XM_012991596.1	EguNF-YA12			transcript:MELO3C014103.2.1	CmeNF-YB5			GlysoPI483463.11G162600.v1.1	GsoNF-YC8
		rna-XM_012991912.1	EguNF-YA13			transcript:MELO3C016042.2.1	CmeNF-YB6			GlysoPI483463.12G062800.v1.1	GsoNF-YC9
		rna-XM_012995891.1	EguNF-YA14			transcript:MELO3C014120.2.1	CmeNF-YB7			GlysoPI483463.12G181000.v1.1	GsoNF-YC10
		rna-XM_012995892.1	EguNF-YA15			transcript:MELO3C017276.2.1	CmeNF-YB8			GlysoPI483463.13G151600.v1.1	GsoNF-YC11
Eucalyptus grandis	8	Eucgr.A02381.1.p	EgrNF-YA1			transcript:MELO3C014503.2.1	CmeNF-YB9			GlysoPI483463.13G166700.v1.1	GsoNF-YC12
		Eucgr.A02570.1.p	EgrNF-YA2	Cucumis sativus	13	Csa1G015800	CsasNF-YB1			GlysoPI483463.13G166800.v1.1	GsoNF-YC13
		Eucgr.C00842.1.p	EgrNF-YA3			Csa1G569510	CsasNF-YB2			GlysoPI483463.13G166900.v1.1	GsoNF-YC14
		Eucgr.F03169.1.p	EgrNF-YA4			Csa1G569530	CsasNF-YB3			GlysoPI483463.13G237500.v1.1	GsoNF-YC15
		Eucgr.G03377.1.p	EgrNF-YA5			Csa3G047800	CsasNF-YB4			GlysoPI483463.14G034600.v1.1	GsoNF-YC16
		Eucgr.J00764.1.p	EgrNF-YA6			Csa3G048940	CsasNF-YB5			GlysoPI483463.15G194400.v1.1	GsoNF-YC17
		Eucgr.K01921.1.p	EgrNF-YA7			Csa3G049440	CsasNF-YB6			GlysoPI483463.15G218100.v1.1	GsoNF-YC18
		Eucgr.K01943.1.p	EgrNF-YA8			Csa3G055940	CsasNF-YB7			GlysoPI483463.18G006400.v1.1	GsoNF-YC19
Euphorbia lathyris	16	rna-XM_065990869.1	ElaNF-YA1			Csa3G736780	CsasNF-YB8			GlysoPI483463.19G195600.v1.1	GsoNF-YC20
		rna-XM_065990875.1	ElaNF-YA2			Csa4G037610	CsasNF-YB9			GlysoPI483463.20G193700.v1.1	GsoNF-YC21
		rna-XM_065990881.1	ElaNF-YA3			Csa5G175930	CsasNF-YB10	Gossypium arboreum	22	rna-XM_017747968.2	GarNF-YC1
		rna-XM_065990885.1	ElaNF-YA4			Csa6G112490	CsasNF-YB11			rna-XM_017748464.2	GarNF-YC2
		rna-XM_065990886.1	ElaNF-YA5			Csa6G425700	CsasNF-YB12			rna-XM_017751104.2	GarNF-YC3
		rna-XM_065990889.1	ElaNF-YA6			Csa7G395250	CsasNF-YB13			rna-XM_017751106.2	GarNF-YC4
		rna-XM_065990894.1	ElaNF-YA7	Cucurbita argyrosperma	5	Carg01010-RA	CarNF-YB1			rna-XM_017760552.2	GarNF-YC5
		rna-XM_066000730.1	ElaNF-YA8			Carg02642-RA	CarNF-YB2			rna-XM_017760553.2	GarNF-YC6
		rna-XM_066000731.1	ElaNF-YA9			Carg09159-RA	CarNF-YB3			rna-XM_017761296.2	GarNF-YC7
		rna-XM_066001590.1	ElaNF-YA10			Carg14187-RA	CarNF-YB4			rna-XM_017767945.2	GarNF-YC8
		rna-XM_066001591.1	ElaNF-YA11			Carg17898-RA	CarNF-YB5			rna-XM_017768524.2	GarNF-YC9
		rna-XM_066001592.1	ElaNF-YA12	Cucurbita maxima	17	CmaCh02G002340	CmaNF-YB1			rna-XM_017768525.2	GarNF-YC10
		rna-XM_066001593.1	ElaNF-YA13			CmaCh02G013190	CmaNF-YB2			rna-XM_017768528.2	GarNF-YC11
		rna-XM_066011074.1	ElaNF-YA14			CmaCh04G002630	CmaNF-YB3			rna-XM_017768529.2	GarNF-YC12
		rna-XM_066013194.1	ElaNF-YA15			CmaCh04G007910	CmaNF-YB4			rna-XM_017769186.2	GarNF-YC13
		rna-XM_066013195.1	ElaNF-YA16			CmaCh04G012390	CmaNF-YB5			rna-XM_017778155.2	GarNF-YC14
Euryale ferox	10	g02322	EfeNF-YA1			CmaCh06G003500	CmaNF-YB6			rna-XM_017779467.2	GarNF-YC15
		g03485	EfeNF-YA2			CmaCh06G006740	CmaNF-YB7			rna-XM_017779892.2	GarNF-YC16
		g05881	EfeNF-YA3			CmaCh06G006780	CmaNF-YB8			rna-XM_017781253.2	GarNF-YC17
		g05935	EfeNF-YA4			CmaCh10G002600	CmaNF-YB9			rna-XM_017783479.2	GarNF-YC18
		g08107	EfeNF-YA5			CmaCh10G010880	CmaNF-YB10			rna-XM_017787437.2	GarNF-YC19
		g09071	EfeNF-YA6			CmaCh11G002510	CmaNF-YB11			rna-XM_053026019.1	GarNF-YC20
		g12945	EfeNF-YA7			CmaCh14G001880	CmaNF-YB12			rna-XM_053031720.1	GarNF-YC21
		g20594	EfeNF-YA8			CmaCh16G006660	CmaNF-YB13			rna-XM_053031721.1	GarNF-YC22
		g26125	EfeNF-YA9			CmaCh16G009620	CmaNF-YB14	Gossypium barbadense	29	Gobar.1Z048000.1.p	GbaNF-YC1
		g26961	EfeNF-YA10			CmaCh16G009650	CmaNF-YB15			Gobar.1Z075600.1.p	GbaNF-YC2
Eutrema salsugineum	9	Thhalv10009032m.g.v1.0	EsaNF-YA1			CmaCh17G011110	CmaNF-YB16			Gobar.A01G101100.1.p	GbaNF-YC3
		Thhalv10011685m.g.v1.0	EsaNF-YA2			CmaCh20G006860	CmaNF-YB17			Gobar.A02G034700.1.p	GbaNF-YC4
		Thhalv10014346m.g.v1.0	EsaNF-YA3	Cucurbita moschata	18	CmoCh02G002370	CmoNF-YB1			Gobar.A03G138600.1.p	GbaNF-YC5
		Thhalv10014364m.g.v1.0	EsaNF-YA4			CmoCh02G013580	CmoNF-YB2			Gobar.A05G076000.1.p	GbaNF-YC6
		Thhalv10017261m.g.v1.0	EsaNF-YA5			CmoCh04G002710	CmoNF-YB3			Gobar.A05G415300.1.p	GbaNF-YC7
		Thhalv10018869m.g.v1.0	EsaNF-YA6			CmoCh04G008470	CmoNF-YB4			Gobar.A06G191800.1.p	GbaNF-YC8
		Thhalv10021240m.g.v1.0	EsaNF-YA7			CmoCh04G013120	CmoNF-YB5			Gobar.A07G057700.1.p	GbaNF-YC9
		Thhalv10021244m.g.v1.0	EsaNF-YA8			CmoCh06G003460	CmoNF-YB6			Gobar.A07G128100.1.p	GbaNF-YC10
		Thhalv10021250m.g.v1.0	EsaNF-YA9			CmoCh06G006820	CmoNF-YB7			Gobar.A08G191100.1.p	GbaNF-YC11
Ficus carica	7	s00014g02086.t2	FcaNF-YA1			CmoCh06G006830	CmoNF-YB8			Gobar.A08G223600.1.p	GbaNF-YC12
		s00091g07828.t1	FcaNF-YA2			CmoCh06G006870	CmoNF-YB9			Gobar.A11G282200.1.p	GbaNF-YC13
		s00098g08146.t1	FcaNF-YA3			CmoCh10G002780	CmoNF-YB10			Gobar.A11G315300.1.p	GbaNF-YC14
		s00485g19387.t1	FcaNF-YA4			CmoCh10G011650	CmoNF-YB11			Gobar.A12G056700.1.p	GbaNF-YC15
		s00520g20059.t1	FcaNF-YA5			CmoCh11G002570	CmoNF-YB12			Gobar.D01G104500.1.p	GbaNF-YC16
		s00544g20473.t1	FcaNF-YA6			CmoCh14G001780	CmoNF-YB13			Gobar.D02G041500.1.p	GbaNF-YC17
		s00679g22491.t1	FcaNF-YA7			CmoCh16G007260	CmoNF-YB14			Gobar.D02G172900.1.p	GbaNF-YC18
Fragaria vesca subsp. Vesca	8	rna-XM_004287554.1	FveNF-YA1			CmoCh16G010030	CmoNF-YB15			Gobar.D04G020900.1.p	GbaNF-YC19
		rna-XM_004287555.1	FveNF-YA2			CmoCh16G010060	CmoNF-YB16			Gobar.D05G075200.1.p	GbaNF-YC20
		rna-XM_004291735.1	FveNF-YA3			CmoCh17G010870	CmoNF-YB17			Gobar.D06G218100.1.p	GbaNF-YC21
		rna-XM_004291736.1	FveNF-YA4			CmoCh20G006820	CmoNF-YB18			Gobar.D07G057700.1.p	GbaNF-YC22
		rna-XM_004293940.1	FveNF-YA5	Cucurbita pepo subsp. pepo	35	rna-XM_023657623.1	CsuNF-YB1			Gobar.D07G130400.1.p	GbaNF-YC23
		rna-XM_004303363.1	FveNF-YA6			rna-XM_023660778.1	CsuNF-YB2			Gobar.D08G217300.1.p	GbaNF-YC24
		rna-XM_004303623.1	FveNF-YA7			rna-XM_023660779.1	CsuNF-YB3			Gobar.D08G249800.1.p	GbaNF-YC25
		rna-XM_004306490.1	FveNF-YA8			rna-XM_023667207.1	CsuNF-YB4			Gobar.D11G299100.1.p	GbaNF-YC26
Galdieria sulphuraria	1	rna-gnl|AndreasHHUD|Gasu_mrna09630.1	GsuNF-YA1			rna-XM_023673344.1	CsuNF-YB5			Gobar.D11G338800.1.p	GbaNF-YC27
Gastrolobium bilobum	19	rna-XM_061482775.1	GbiNF-YA1			rna-XM_023673345.1	CsuNF-YB6			Gobar.D12G059300.1.p	GbaNF-YC28
		rna-XM_061483705.1	GbiNF-YA2			rna-XM_023673346.1	CsuNF-YB7			Gobar.D12G214500.1.p	GbaNF-YC29
		rna-XM_061494440.1	GbiNF-YA3			rna-XM_023675024.1	CsuNF-YB8	Gossypium darwinii	26	Godar.D07G060900.v1.1	GdaNF-YC1
		rna-XM_061494441.1	GbiNF-YA4			rna-XM_023675025.1	CsuNF-YB9			Godar.A01G110400.v1.1	GdaNF-YC2
		rna-XM_061505548.1	GbiNF-YA5			rna-XM_023676735.1	CsuNF-YB10			Godar.A02G037000.v1.1	GdaNF-YC3
		rna-XM_061505549.1	GbiNF-YA6			rna-XM_023677168.1	CsuNF-YB11			Godar.A03G156000.v1.1	GdaNF-YC4
		rna-XM_061506480.1	GbiNF-YA7			rna-XM_023677177.1	CsuNF-YB12			Godar.A05G443400.v1.1	GdaNF-YC5
		rna-XM_061506481.1	GbiNF-YA8			rna-XM_023677184.1	CsuNF-YB13			Godar.A06G215400.v1.1	GdaNF-YC6
		rna-XM_061507497.1	GbiNF-YA9			rna-XM_023677900.1	CsuNF-YB14			Godar.A07G060000.v1.1	GdaNF-YC7
		rna-XM_061509165.1	GbiNF-YA10			rna-XM_023677901.1	CsuNF-YB15			Godar.A07G137000.v1.1	GdaNF-YC8
		rna-XM_061509166.1	GbiNF-YA11			rna-XM_023684742.1	CsuNF-YB16			Godar.A08G211100.v1.1	GdaNF-YC9
		rna-XM_061509167.1	GbiNF-YA12			rna-XM_023684743.1	CsuNF-YB17			Godar.A08G247200.v1.1	GdaNF-YC10
		rna-XM_061511414.1	GbiNF-YA13			rna-XM_023684763.1	CsuNF-YB18			Godar.A11G308300.v1.1	GdaNF-YC11
		rna-XM_061511415.1	GbiNF-YA14			rna-XM_023684878.1	CsuNF-YB19			Godar.A11G343500.v1.1	GdaNF-YC12
		rna-XM_061516518.1	GbiNF-YA15			rna-XM_023684879.1	CsuNF-YB20			Godar.A12G060300.v1.1	GdaNF-YC13
		rna-XM_061516525.1	GbiNF-YA16			rna-XM_023686356.1	CsuNF-YB21			Godar.A12G217500.v1.1	GdaNF-YC14
		rna-XM_061516532.1	GbiNF-YA17			rna-XM_023686361.1	CsuNF-YB22			Godar.D01G114100.v1.1	GdaNF-YC15
		rna-XM_061516539.1	GbiNF-YA18			rna-XM_023686370.1	CsuNF-YB23			Godar.D02G046000.v1.1	GdaNF-YC16
		rna-XM_061516546.1	GbiNF-YA19			rna-XM_023686375.1	CsuNF-YB24			Godar.D02G186600.v1.1	GdaNF-YC17
Ginkgo biloba	5	Gb_13327	GbilNF-YA1			rna-XM_023686380.1	CsuNF-YB25			Godar.D04G022200.v1.1	GdaNF-YC18
		Gb_14803	GbilNF-YA2			rna-XM_023686387.1	CsuNF-YB26			Godar.D06G231000.v1.1	GdaNF-YC19
		Gb_27081	GbilNF-YA3			rna-XM_023686394.1	CsuNF-YB27			Godar.D07G138300.v1.1	GdaNF-YC20
		Gb_31427	GbilNF-YA4			rna-XM_023686401.1	CsuNF-YB28			Godar.D08G229100.v1.1	GdaNF-YC21
		Gb_32704	GbilNF-YA5			rna-XM_023686407.1	CsuNF-YB29			Godar.D08G261800.v1.1	GdaNF-YC22
Glebionis coronaria	9	Gcor.h2tg000103l.g72.t1	GcoNF-YA1			rna-XM_023686414.1	CsuNF-YB30			Godar.D11G317000.v1.1	GdaNF-YC23
		Gcor.h2tg000196l.g405.t1	GcoNF-YA2			rna-XM_023690702.1	CsuNF-YB31			Godar.D11G358200.v1.1	GdaNF-YC24
		Gcor.h2tg000501l.g317.t1	GcoNF-YA3			rna-XM_023693377.1	CsuNF-YB32			Godar.D12G061800.v1.1	GdaNF-YC25
		Gcor.h2tg000801l.g5.t1	GcoNF-YA4			rna-XM_023696785.1	CsuNF-YB33			Godar.D12G225700.v1.1	GdaNF-YC26
		Gcor.h2tg000885l.g364.t1	GcoNF-YA5			rna-XM_023697608.1	CsuNF-YB34	Gossypium hirsutum	29	Gohir.D04G018800.1.p	GhiNF-YC1
		Gcor.h2tg001041l.g576.t1	GcoNF-YA6			rna-XM_023697622.1	CsuNF-YB35			Gohir.A05G072900.1.p	GhiNF-YC2
		Gcor.h2tg001111l.g328.t1	GcoNF-YA7	Cuscuta australis	8	C008N0007E0.1	CauNF-YB1			Gohir.D05G075800.1.p	GhiNF-YC3
		Gcor.h2tg001838l.g78.t1	GcoNF-YA8			C011N0126E0.1	CauNF-YB2			Gohir.D06G183800.1.p	GhiNF-YC4
		Gcor.h2tg001889l.g14.t1	GcoNF-YA9			C020N0312E0.1	CauNF-YB3			Gohir.A06G173800.1.p	GhiNF-YC5
Glycine max	21	Glyma.02G195000.1.p	GmaNF-YA1			C021N0175E0.1	CauNF-YB4			Gohir.A05G396200.2.p	GhiNF-YC6
		Glyma.02G303800.5.p	GmaNF-YA2			C023N0365E0.1	CauNF-YB5			Gohir.A03G126600.1.p	GhiNF-YC7
		Glyma.03G203000.2.p	GmaNF-YA3			C026N0464E0.1	CauNF-YB6			Gohir.D08G199100.1.p	GhiNF-YC8
		Glyma.05G166100.1.p	GmaNF-YA4			C049N0085E0.1	CauNF-YB7			Gohir.D02G150000.1.p	GhiNF-YC9
		Glyma.07G036200.2.p	GmaNF-YA5			C061N0031E0.1	CauNF-YB8			Gohir.D11G274000.4.p	GhiNF-YC10
		Glyma.08G124200.2.p	GmaNF-YA6	Cyanidiococcus yangmingshanensis	2	rna-gnl|WGS:VWRR|F1559_000849-T1_mrna	CyaNF-YB1			Gohir.A11G263900.2.p	GhiNF-YC11
		Glyma.08G335900.4.p	GmaNF-YA7			rna-gnl|WGS:VWRR|F1559_002207-T1_mrna	CyaNF-YB2			Gohir.A08G211200.2.p	GhiNF-YC12
		Glyma.09G023800.1.p	GmaNF-YA8	Cycas panzhihuaensis	14	CYCAS_003002	CpanNF-YB1			Gohir.D08G228000.1.p	GhiNF-YC13
		Glyma.09G068400.3.p	GmaNF-YA9			CYCAS_003555	CpanNF-YB2			Gohir.D02G037000.1.p	GhiNF-YC14
		Glyma.10G082800.7.p	GmaNF-YA10			CYCAS_006358	CpanNF-YB3			Gohir.A02G029200.1.p	GhiNF-YC15
		Glyma.12G236800.2.p	GmaNF-YA11			CYCAS_006674	CpanNF-YB4			Gohir.A12G190000.1.p	GhiNF-YC16
		Glyma.13G107900.1.p	GmaNF-YA12			CYCAS_008607	CpanNF-YB5			Gohir.D12G192400.1.p	GhiNF-YC17
		Glyma.13G202300.1.p	GmaNF-YA13			CYCAS_009283	CpanNF-YB6			Gohir.D07G055300.1.p	GhiNF-YC18
		Glyma.14G010000.1.p	GmaNF-YA14			CYCAS_015376	CpanNF-YB7			Gohir.A07G050801.1.p	GhiNF-YC19
		Glyma.15G027400.2.p	GmaNF-YA15			CYCAS_015504	CpanNF-YB8			Gohir.1Z049609.1.p	GhiNF-YC20
		Glyma.15G129900.2.p	GmaNF-YA16			CYCAS_020878	CpanNF-YB9			Gohir.D01G084500.2.p	GhiNF-YC21
		Glyma.15G173300.2.p	GmaNF-YA17			CYCAS_022345	CpanNF-YB10			Gohir.A01G100000.1.p	GhiNF-YC22
		Glyma.16G005500.1.p	GmaNF-YA18			CYCAS_023714	CpanNF-YB11			Gohir.A11G292200.1.p	GhiNF-YC23
		Glyma.17G051400.1.p	GmaNF-YA19			CYCAS_024431	CpanNF-YB12			Gohir.D11G300200.1.p	GhiNF-YC24
		Glyma.18G071000.2.p	GmaNF-YA20			CYCAS_030347	CpanNF-YB13			Gohir.D12G054700.2.p	GhiNF-YC25
		Glyma.19G200800.1.p	GmaNF-YA21			CYCAS_031803	CpanNF-YB14			Gohir.A12G055300.1.p	GhiNF-YC26
Glycine soja	21	GlysoPI483463.02G161000.v1.1	GsoNF-YA1	Cynara cardunculus	20	rna-gnl|WGS:LEKV|Ccrd_001207.mRNA.1_mrna	CcaNF-YB1			Gohir.A07G117400.1.p	GhiNF-YC27
		GlysoPI483463.02G257700.v1.1	GsoNF-YA2			rna-gnl|WGS:LEKV|Ccrd_003477.mRNA.1_mrna	CcaNF-YB2			Gohir.D07G121800.1.p	GhiNF-YC28
		GlysoPI483463.03G163800.v1.1	GsoNF-YA3			rna-gnl|WGS:LEKV|Ccrd_004384.mRNA.1_mrna	CcaNF-YB3			Gohir.A08G180300.1.p	GhiNF-YC29
		GlysoPI483463.05G139200.v1.1	GsoNF-YA4			rna-gnl|WGS:LEKV|Ccrd_004773.mRNA.1_mrna	CcaNF-YB4	Gossypium raimondii	10	Gorai.001G058500.1	GraNF-YC1
		GlysoPI483463.07G032300.v1.1	GsoNF-YA5			rna-gnl|WGS:LEKV|Ccrd_008173.mRNA.1_mrna	CcaNF-YB5			Gorai.002G110200.1	GraNF-YC2
		GlysoPI483463.08G114500.v1.1	GsoNF-YA6			rna-gnl|WGS:LEKV|Ccrd_010981.mRNA.1_mrna	CcaNF-YB6			Gorai.004G209900.1	GraNF-YC3
		GlysoPI483463.08G295300.v1.1	GsoNF-YA7			rna-gnl|WGS:LEKV|Ccrd_011863.mRNA.1_mrna	CcaNF-YB7			Gorai.004G242200.1	GraNF-YC4
		GlysoPI483463.09G022500.v1.1	GsoNF-YA8			rna-gnl|WGS:LEKV|Ccrd_012090.mRNA.1_mrna	CcaNF-YB8			Gorai.005G040900.1	GraNF-YC5
		GlysoPI483463.09G061800.v1.1	GsoNF-YA9			rna-gnl|WGS:LEKV|Ccrd_013105.mRNA.1_mrna	CcaNF-YB9			Gorai.005G168300.1	GraNF-YC6
		GlysoPI483463.10G073500.v1.1	GsoNF-YA10			rna-gnl|WGS:LEKV|Ccrd_013445.mRNA.1_mrna	CcaNF-YB10			Gorai.007G295600.1	GraNF-YC7
		GlysoPI483463.12G198200.v1.1	GsoNF-YA11			rna-gnl|WGS:LEKV|Ccrd_014738.mRNA.1_mrna	CcaNF-YB11			Gorai.007G336800.1	GraNF-YC8
		GlysoPI483463.13G077000.v1.1	GsoNF-YA12			rna-gnl|WGS:LEKV|Ccrd_015170.mRNA.1_mrna	CcaNF-YB12			Gorai.008G057500.1	GraNF-YC9
		GlysoPI483463.13G162000.v1.1	GsoNF-YA13			rna-gnl|WGS:LEKV|Ccrd_019975.mRNA.1_mrna	CcaNF-YB13			Gorai.008G206700.1	GraNF-YC10
		GlysoPI483463.14G009200.v1.1	GsoNF-YA14			rna-gnl|WGS:LEKV|Ccrd_021218.mRNA.1_mrna	CcaNF-YB14	Gracilariopsis chorda	2	rna-gnl|WGS:NBIV|mrna.BWQ96_09009	GchNF-YC1
		GlysoPI483463.15G025500.v1.1	GsoNF-YA15			rna-gnl|WGS:LEKV|Ccrd_022590.mRNA.1_mrna	CcaNF-YB15			rna-gnl|WGS:NBIV|mrna.BWQ96_02562	GchNF-YC2
		GlysoPI483463.15G119100.v1.1	GsoNF-YA16			rna-gnl|WGS:LEKV|Ccrd_023321.mRNA.1_mrna	CcaNF-YB16	Handroanthus impetiginosus	12	rna-gnl_WGS:NKXS_mrna.CDL12_02344	HimNF-YC1
		GlysoPI483463.15G156000.v1.1	GsoNF-YA17			rna-gnl|WGS:LEKV|Ccrd_025045.mRNA.1_mrna	CcaNF-YB17			rna-gnl_WGS:NKXS_mrna.CDL12_04815	HimNF-YC2
		GlysoPI483463.16G004500.v1.1	GsoNF-YA18			rna-gnl|WGS:LEKV|Ccrd_026572.mRNA.1_mrna	CcaNF-YB18			rna-gnl_WGS:NKXS_mrna.CDL12_05095	HimNF-YC3
		GlysoPI483463.17G047500.v1.1	GsoNF-YA19			rna-gnl|WGS:LEKV|Ccrd_026601.mRNA.1_mrna	CcaNF-YB19			rna-gnl_WGS:NKXS_mrna.CDL12_08264	HimNF-YC4
		GlysoPI483463.18G064200.v1.1	GsoNF-YA20			rna-gnl|WGS:LEKV|Ccrd_026679.mRNA.1_mrna	CcaNF-YB20			rna-gnl_WGS:NKXS_mrna.CDL12_13074	HimNF-YC5
		GlysoPI483463.19G163000.v1.1	GsoNF-YA21	Daucus carota subsp. sativus	25	rna-XM_017361726.1	DcasNF-YB1			rna-gnl_WGS:NKXS_mrna.CDL12_13299	HimNF-YC6
Gossypium arboreum	42	rna-XM_017747814.2	GarNF-YA1			rna-XM_017365565.2	DcasNF-YB2			rna-gnl_WGS:NKXS_mrna.CDL12_16600	HimNF-YC7
		rna-XM_017747815.2	GarNF-YA2			rna-XM_017366228.1	DcasNF-YB3			rna-gnl_WGS:NKXS_mrna.CDL12_18073	HimNF-YC8
		rna-XM_017752145.2	GarNF-YA3			rna-XM_017366812.2	DcasNF-YB4			rna-gnl_WGS:NKXS_mrna.CDL12_21392	HimNF-YC9
		rna-XM_017752146.2	GarNF-YA4			rna-XM_017369581.1	DcasNF-YB5			rna-gnl_WGS:NKXS_mrna.CDL12_22525	HimNF-YC10
		rna-XM_017752147.2	GarNF-YA5			rna-XM_017376342.2	DcasNF-YB6			rna-gnl_WGS:NKXS_mrna.CDL12_23210	HimNF-YC11
		rna-XM_017757428.2	GarNF-YA6			rna-XM_017377990.1	DcasNF-YB7			rna-gnl_WGS:NKXS_mrna.CDL12_27107	HimNF-YC12
		rna-XM_017757429.2	GarNF-YA7			rna-XM_017377991.1	DcasNF-YB8	Helianthus annuus	14	HanXRQChr01g0005521	HanNF-YC1
		rna-XM_017757430.2	GarNF-YA8			rna-XM_017377992.1	DcasNF-YB9			HanXRQChr01g0018341	HanNF-YC2
		rna-XM_017757431.2	GarNF-YA9			rna-XM_017377993.1	DcasNF-YB10			HanXRQChr03g0086551	HanNF-YC3
		rna-XM_017758921.2	GarNF-YA10			rna-XM_017377994.1	DcasNF-YB11			HanXRQChr05g0155141	HanNF-YC4
		rna-XM_017761780.2	GarNF-YA11			rna-XM_017377995.2	DcasNF-YB12			HanXRQChr08g0236821	HanNF-YC5
		rna-XM_017761781.2	GarNF-YA12			rna-XM_017385360.2	DcasNF-YB13			HanXRQChr09g0247811	HanNF-YC6
		rna-XM_017761782.2	GarNF-YA13			rna-XM_017391796.2	DcasNF-YB14			HanXRQChr09g0258281	HanNF-YC7
		rna-XM_017763080.2	GarNF-YA14			rna-XM_017391818.2	DcasNF-YB15			HanXRQChr10g0310981	HanNF-YC8
		rna-XM_017763081.2	GarNF-YA15			rna-XM_017393933.2	DcasNF-YB16			HanXRQChr11g0341281	HanNF-YC9
		rna-XM_017766973.2	GarNF-YA16			rna-XM_017394377.2	DcasNF-YB17			HanXRQChr12g0359321	HanNF-YC10
		rna-XM_017768123.2	GarNF-YA17			rna-XM_017394517.2	DcasNF-YB18			HanXRQChr13g0401251	HanNF-YC11
		rna-XM_017768124.2	GarNF-YA18			rna-XM_017397176.1	DcasNF-YB19			HanXRQChr13g0416521	HanNF-YC12
		rna-XM_017770909.2	GarNF-YA19			rna-XM_064079351.1	DcasNF-YB20			HanXRQChr14g0446411	HanNF-YC13
		rna-XM_017771945.2	GarNF-YA20			rna-XM_064081547.1	DcasNF-YB21			HanXRQChr17g0564021	HanNF-YC14
		rna-XM_017771946.2	GarNF-YA21			rna-XM_064087502.1	DcasNF-YB22	Hevea brasiliensis	41	rna-XM_021783724.2	HbrNF-YC1
		rna-XM_017771947.2	GarNF-YA22			rna-XM_064089758.1	DcasNF-YB23			rna-XM_021784108.2	HbrNF-YC2
		rna-XM_017774107.2	GarNF-YA23			rna-XM_064093613.1	DcasNF-YB24			rna-XM_021784116.2	HbrNF-YC3
		rna-XM_017786043.2	GarNF-YA24			rna-XM_064094058.1	DcasNF-YB25			rna-XM_021784117.2	HbrNF-YC4
		rna-XM_017786044.2	GarNF-YA25	Dendrobium catenatum	17	rna-XM_020819069.2	DcatNF-YB1			rna-XM_021784118.2	HbrNF-YC5
		rna-XM_017790874.2	GarNF-YA26			rna-XM_020819285.2	DcatNF-YB2			rna-XM_021788646.2	HbrNF-YC6
		rna-XM_017790883.2	GarNF-YA27			rna-XM_020824561.2	DcatNF-YB3			rna-XM_021795419.2	HbrNF-YC7
		rna-XM_017791277.2	GarNF-YA28			rna-XM_020824565.2	DcatNF-YB4			rna-XM_021795894.2	HbrNF-YC8
		rna-XM_017791630.2	GarNF-YA29			rna-XM_020824573.2	DcatNF-YB5			rna-XM_021798597.2	HbrNF-YC9
		rna-XM_053018365.1	GarNF-YA30			rna-XM_020824582.2	DcatNF-YB6			rna-XM_021813074.2	HbrNF-YC10
		rna-XM_053020743.1	GarNF-YA31			rna-XM_020829373.2	DcatNF-YB7			rna-XM_021813077.2	HbrNF-YC11
		rna-XM_053021274.1	GarNF-YA32			rna-XM_020831075.2	DcatNF-YB8			rna-XM_021815508.2	HbrNF-YC12
		rna-XM_053026480.1	GarNF-YA33			rna-XM_020831950.2	DcatNF-YB9			rna-XM_021815509.2	HbrNF-YC13
		rna-XM_053026861.1	GarNF-YA34			rna-XM_020834909.2	DcatNF-YB10			rna-XM_021816823.2	HbrNF-YC14
		rna-XM_053026862.1	GarNF-YA35			rna-XM_020839574.2	DcatNF-YB11			rna-XM_021816824.2	HbrNF-YC15
		rna-XM_053028955.1	GarNF-YA36			rna-XM_020840785.2	DcatNF-YB12			rna-XM_021816825.2	HbrNF-YC16
		rna-XM_053029177.1	GarNF-YA37			rna-XM_020844834.2	DcatNF-YB13			rna-XM_021819722.2	HbrNF-YC17
		rna-XM_053029199.1	GarNF-YA38			rna-XM_028692854.1	DcatNF-YB14			rna-XM_021821199.2	HbrNF-YC18
		rna-XM_053029200.1	GarNF-YA39			rna-XM_028693119.1	DcatNF-YB15			rna-XM_021821800.2	HbrNF-YC19
		rna-XM_053030472.1	GarNF-YA40			rna-XM_028700529.1	DcatNF-YB16			rna-XM_021827836.2	HbrNF-YC20
		rna-XM_053030473.1	GarNF-YA41			rna-XM_028700530.1	DcatNF-YB17			rna-XM_021828351.2	HbrNF-YC21
		rna-XM_053030474.1	GarNF-YA42	Dichanthelium oligosanthes	11	rna-gnl|WGS:LWDX|Do001484.1_mrna	DolNF-YB1			rna-XM_021828352.2	HbrNF-YC22
Gossypium barbadense	30	Gobar.A01G137200.1.p	GbaNF-YA1			rna-gnl|WGS:LWDX|Do005043.1_mrna	DolNF-YB2			rna-XM_021828353.2	HbrNF-YC23
		Gobar.A01G212900.1.p	GbaNF-YA2			rna-gnl|WGS:LWDX|Do006484.1_mrna	DolNF-YB3			rna-XM_021833221.2	HbrNF-YC24
		Gobar.A02G123500.1.p	GbaNF-YA3			rna-gnl|WGS:LWDX|Do009003.1_mrna	DolNF-YB4			rna-XM_021833222.2	HbrNF-YC25
		Gobar.A05G115500.1.p	GbaNF-YA4			rna-gnl|WGS:LWDX|Do010268.1_mrna	DolNF-YB5			rna-XM_021834531.2	HbrNF-YC26
		Gobar.A05G143600.1.p	GbaNF-YA5			rna-gnl|WGS:LWDX|Do012058.1_mrna	DolNF-YB6			rna-XM_058138088.1	HbrNF-YC27
		Gobar.A05G426900.1.p	GbaNF-YA6			rna-gnl|WGS:LWDX|Do018895.1_mrna	DolNF-YB7			rna-XM_058139553.1	HbrNF-YC28
		Gobar.A06G082100.1.p	GbaNF-YA7			rna-gnl|WGS:LWDX|Do021084.1_mrna	DolNF-YB8			rna-XM_058139554.1	HbrNF-YC29
		Gobar.A07G015000.1.p	GbaNF-YA8			rna-gnl|WGS:LWDX|Do025868.1_mrna	DolNF-YB9			rna-XM_058139556.1	HbrNF-YC30
		Gobar.A08G060500.1.p	GbaNF-YA9			rna-gnl|WGS:LWDX|Do026600.1_mrna	DolNF-YB10			rna-XM_058140095.1	HbrNF-YC31
		Gobar.A08G154700.1.p	GbaNF-YA10			rna-gnl|WGS:LWDX|Do028068.1_mrna	DolNF-YB11			rna-XM_058145058.1	HbrNF-YC32
		Gobar.A10G004100.1.p	GbaNF-YA11	Dionaea muscipula	9	Av_00000593-RA	DmuNF-YB1			rna-XM_058145059.1	HbrNF-YC33
		Gobar.A10G056200.1.p	GbaNF-YA12			Av_00002673-RA	DmuNF-YB2			rna-XM_058145060.1	HbrNF-YC34
		Gobar.A11G345300.1.p	GbaNF-YA13			Av_00003098-RA	DmuNF-YB3			rna-XM_058145062.1	HbrNF-YC35
		Gobar.A13G213500.1.p	GbaNF-YA14			Av_00003149-RA	DmuNF-YB4			rna-XM_058145063.1	HbrNF-YC36
		Gobar.A13G237100.1.p	GbaNF-YA15			Av_00003282-RA	DmuNF-YB5			rna-XM_058145064.1	HbrNF-YC37
		Gobar.D01G145200.1.p	GbaNF-YA16			Av_00003868-RA	DmuNF-YB6			rna-XM_058145065.1	HbrNF-YC38
		Gobar.D01G228100.1.p	GbaNF-YA17			Av_00004472-RA	DmuNF-YB7			rna-XM_058149170.1	HbrNF-YC39
		Gobar.D03G080900.1.p	GbaNF-YA18			Av_00004902-RA	DmuNF-YB8			rna-XM_058149171.1	HbrNF-YC40
		Gobar.D04G009500.1.p	GbaNF-YA19			Av_00019288-RA	DmuNF-YB9			rna-XM_058149599.1	HbrNF-YC41
		Gobar.D05G112500.1.p	GbaNF-YA20	Dioscorea alata	13	Dioal.0060s0126.1.p	DalNF-YB1	Hibiscus cannabinus	18	GWHPACDB000804.1	HcaNF-YC1
		Gobar.D05G143200.1.p	GbaNF-YA21			Dioal.0260s0035.1.p	DalNF-YB2			GWHPACDB003685.1	HcaNF-YC2
		Gobar.D06G085200.1.p	GbaNF-YA22			Dioal.0412s0023.1.p	DalNF-YB3			GWHPACDB004521.1	HcaNF-YC3
		Gobar.D07G013400.1.p	GbaNF-YA23			Dioal.0421s0001.1.p	DalNF-YB4			GWHPACDB004824.1	HcaNF-YC4
		Gobar.D08G065900.1.p	GbaNF-YA24			Dioal.0421s0002.1.p	DalNF-YB5			GWHPACDB006089.1	HcaNF-YC5
		Gobar.D08G179100.1.p	GbaNF-YA25			Dioal.0550s0008.1.p	DalNF-YB6			GWHPACDB006980.1	HcaNF-YC6
		Gobar.D10G004700.1.p	GbaNF-YA26			Dioal.0776s0135.1.p	DalNF-YB7			GWHPACDB010979.1	HcaNF-YC7
		Gobar.D10G057100.1.p	GbaNF-YA27			Dioal.0791s0033.1.p	DalNF-YB8			GWHPACDB015293.1	HcaNF-YC8
		Gobar.D11G372600.1.p	GbaNF-YA28			Dioal.1136s0046.1.p	DalNF-YB9			GWHPACDB017728.1	HcaNF-YC9
		Gobar.D13G227200.1.p	GbaNF-YA29			Dioal.14234s0006.1.p	DalNF-YB10			GWHPACDB021636.1	HcaNF-YC10
		Gobar.D13G251900.1.p	GbaNF-YA30			Dioal.15257s0031.1.p	DalNF-YB11			GWHPACDB028926.1	HcaNF-YC11
Gossypium darwinii	32	Godar.A01G149300.v1.1	GdaNF-YA1			Dioal.3653s0007.1.p	DalNF-YB12			GWHPACDB036028.1	HcaNF-YC12
		Godar.A01G230100.v1.1	GdaNF-YA2			Dioal.3714s0016.1.p	DalNF-YB13			GWHPACDB036305.1	HcaNF-YC13
		Godar.A02G136700.v1.1	GdaNF-YA3	Dioscorea cayenensis subsp. rotundata	19	rna-XM_039262263.1	DcrNF-YB1			GWHPACDB037709.1	HcaNF-YC14
		Godar.A05G117500.v1.1	GdaNF-YA4			rna-XM_039262264.1	DcrNF-YB2			GWHPACDB042324.1	HcaNF-YC15
		Godar.A05G146400.v1.1	GdaNF-YA5			rna-XM_039265330.1	DcrNF-YB3			GWHPACDB048720.1	HcaNF-YC16
		Godar.A05G455400.v1.1	GdaNF-YA6			rna-XM_039265331.1	DcrNF-YB4			GWHPACDB057729.1	HcaNF-YC17
		Godar.A06G091900.v1.1	GdaNF-YA7			rna-XM_039267654.1	DcrNF-YB5			GWHPACDB060798.1	HcaNF-YC18
		Godar.A07G014400.v1.1	GdaNF-YA8			rna-XM_039268531.1	DcrNF-YB6	Hibiscus syriacus	35	rna-gnl|WGS:VEPZ|F3Y22_tig00010533pilon.HSYR.T00153	HsyNF-YC1
		Godar.A08G064500.v1.1	GdaNF-YA9			rna-XM_039273426.1	DcrNF-YB7			rna-gnl|WGS:VEPZ|F3Y22_tig00110187pilon.HSYR.T00017	HsyNF-YC2
		Godar.A08G170300.v1.1	GdaNF-YA10			rna-XM_039273427.1	DcrNF-YB8			rna-gnl|WGS:VEPZ|F3Y22_tig00110332pilon.HSYR.T00726	HsyNF-YC3
		Godar.A10G060200.v1.1	GdaNF-YA11			rna-XM_039275197.1	DcrNF-YB9			rna-gnl|WGS:VEPZ|F3Y22_tig00110933pilon.HSYR.T00067	HsyNF-YC4
		Godar.A11G377000.v1.1	GdaNF-YA12			rna-XM_039275358.1	DcrNF-YB10			rna-gnl|WGS:VEPZ|F3Y22_tig00012104pilon.HSYR.T00091	HsyNF-YC5
		Godar.A13G227100.v1.1	GdaNF-YA13			rna-XM_039275359.1	DcrNF-YB11			rna-gnl|WGS:VEPZ|F3Y22_tig00110332pilon.HSYR.T01073	HsyNF-YC6
		Godar.A13G252500.v1.1	GdaNF-YA14			rna-XM_039279685.1	DcrNF-YB12			rna-gnl|WGS:VEPZ|F3Y22_tig00117021pilon.HSYR.T00129	HsyNF-YC7
		Godar.D01G158200.v1.1	GdaNF-YA15			rna-XM_039279686.1	DcrNF-YB13			rna-gnl|WGS:VEPZ|F3Y22_tig00000715pilon.HSYR.T00199	HsyNF-YC8
		Godar.D01G244100.v1.1	GdaNF-YA16			rna-XM_039280511.1	DcrNF-YB14			rna-gnl|WGS:VEPZ|F3Y22_tig00110429pilon.HSYR.T01410	HsyNF-YC9
		Godar.D03G087400.v1.1	GdaNF-YA17			rna-XM_039280632.1	DcrNF-YB15			rna-gnl|WGS:VEPZ|F3Y22_tig00109936pilon.HSYR.T00134	HsyNF-YC10
		Godar.D04G010700.v1.1	GdaNF-YA18			rna-XM_039281022.1	DcrNF-YB16			rna-gnl|WGS:VEPZ|F3Y22_tig00110114pilon.HSYR.T00405	HsyNF-YC11
		Godar.D04G115900.v1.1	GdaNF-YA19			rna-XM_039284085.1	DcrNF-YB17			rna-gnl|WGS:VEPZ|F3Y22_tig00020944pilon.HSYR.T00009	HsyNF-YC12
		Godar.D05G118200.v1.1	GdaNF-YA20			rna-XM_039290263.1	DcrNF-YB18			rna-gnl|WGS:VEPZ|F3Y22_tig00116962pilon.HSYR.T00164	HsyNF-YC13
		Godar.D05G150000.v1.1	GdaNF-YA21			rna-XM_039290264.1	DcrNF-YB19			rna-gnl|WGS:VEPZ|F3Y22_tig00110777pilon.HSYR.T00074	HsyNF-YC14
		Godar.D06G091200.v1.1	GdaNF-YA22	Diospyros lotus	45	Dlo_alt0006F-014-01.1_g00030	DloNF-YB1			rna-gnl|WGS:VEPZ|F3Y22_tig00109908pilon.HSYR.T00043	HsyNF-YC15
		Godar.D07G014800.v1.1	GdaNF-YA23			Dlo_alt0015F-018-01.1_g00050	DloNF-YB2			rna-gnl|WGS:VEPZ|F3Y22_tig00112044pilon.HSYR.T00013	HsyNF-YC16
		Godar.D08G070500.v1.1	GdaNF-YA24			Dlo_alt0086F-016-01.1_g00080	DloNF-YB3			rna-gnl|WGS:VEPZ|F3Y22_tig00110469pilon.HSYR.T00265	HsyNF-YC17
		Godar.D08G190200.v1.1	GdaNF-YA25			Dlo_alt0158F-001-01.1_g00210	DloNF-YB4			rna-gnl|WGS:VEPZ|F3Y22_tig00116996pilon.HSYR.T00046	HsyNF-YC18
		Godar.D09G161500.v1.1	GdaNF-YA26			Dlo_alt0176F-001-01.1_g00030	DloNF-YB5			rna-gnl|WGS:VEPZ|F3Y22_tig00002840pilon.HSYR.T01395	HsyNF-YC19
		Godar.D10G004800.v1.1	GdaNF-YA27			Dlo_alt0176F-001-01.1_g00040	DloNF-YB6			rna-gnl|WGS:VEPZ|F3Y22_tig00117056pilon.HSYR.T00925	HsyNF-YC20
		Godar.D10G059300.v1.1	GdaNF-YA28			Dlo_alt0176F-005-01.1_g00040	DloNF-YB7			rna-gnl|WGS:VEPZ|F3Y22_tig00116925pilon.HSYR.T00022	HsyNF-YC21
		Godar.D10G245300.v1.1	GdaNF-YA29			Dlo_alt0176F-005-01.1_g00050	DloNF-YB8			rna-gnl|WGS:VEPZ|F3Y22_tig00111498pilon.HSYR.T00024	HsyNF-YC22
		Godar.D11G390600.v1.1	GdaNF-YA30			Dlo_alt0383F-008-01.1_g00090	DloNF-YB9			rna-gnl|WGS:VEPZ|F3Y22_tig00006992pilon.HSYR.T00006	HsyNF-YC23
		Godar.D13G240200.v1.1	GdaNF-YA31			Dlo_alt0393F-005-01.1_g00030	DloNF-YB10			rna-gnl|WGS:VEPZ|F3Y22_tig00116959pilon.HSYR.T00505	HsyNF-YC24
		Godar.D13G265600.v1.1	GdaNF-YA32			Dlo_alt0402F-002-01.1_g00020	DloNF-YB11			rna-gnl|WGS:VEPZ|F3Y22_tig00001731pilon.HSYR.T00011	HsyNF-YC25
Gossypium hirsutum	29	Gohir.A01G134000.1.p	GhiNF-YA1			Dlo_alt1041F-001-01.1_g00010	DloNF-YB12			rna-gnl|WGS:VEPZ|F3Y22_tig00110287pilon.HSYR.T00031	HsyNF-YC26
		Gohir.A01G200600.1.p	GhiNF-YA2			Dlo_pri0004F.1_g03220	DloNF-YB13			rna-gnl|WGS:VEPZ|F3Y22_tig00110890pilon.HSYR.T00474	HsyNF-YC27
		Gohir.A02G107105.1.p	GhiNF-YA3			Dlo_pri0006F.1_g07880	DloNF-YB14			rna-gnl|WGS:VEPZ|F3Y22_tig00111503pilon.HSYR.T00041	HsyNF-YC28
		Gohir.A05G110300.3.p	GhiNF-YA4			Dlo_pri0015F.1_g02680	DloNF-YB15			rna-gnl|WGS:VEPZ|F3Y22_tig00111671pilon.HSYR.T00057	HsyNF-YC29
		Gohir.A05G137400.1.p	GhiNF-YA5			Dlo_pri0032F.1_g00820	DloNF-YB16			rna-gnl|WGS:VEPZ|F3Y22_tig00000778pilon.HSYR.T00154	HsyNF-YC30
		Gohir.A05G406500.1.p	GhiNF-YA6			Dlo_pri0032F.1_g00830	DloNF-YB17			rna-gnl|WGS:VEPZ|F3Y22_tig00011718pilon.HSYR.T00169	HsyNF-YC31
		Gohir.A06G075000.8.p	GhiNF-YA7			Dlo_pri0032F.1_g00840	DloNF-YB18			rna-gnl|WGS:VEPZ|F3Y22_tig00111504pilon.HSYR.T00124	HsyNF-YC32
		Gohir.A07G013700.2.p	GhiNF-YA8			Dlo_pri0032F.1_g00850	DloNF-YB19			rna-gnl|WGS:VEPZ|F3Y22_tig00110195pilon.HSYR.T00210	HsyNF-YC33
		Gohir.A08G054200.2.p	GhiNF-YA9			Dlo_pri0032F.1_g00860	DloNF-YB20			rna-gnl|WGS:VEPZ|F3Y22_tig00110257pilon.HSYR.T00172	HsyNF-YC34
		Gohir.A08G144100.1.p	GhiNF-YA10			Dlo_pri0032F.1_g00870	DloNF-YB21			rna-gnl|WGS:VEPZ|F3Y22_tig00110480pilon.HSYR.T00015	HsyNF-YC35
		Gohir.A10G004000.1.p	GhiNF-YA11			Dlo_pri0032F.1_g00880	DloNF-YB22	Hordeum vulgare subsp.vulgare	11	rna-XM_045093636.1	HvusNF-YC1
		Gohir.A10G052400.2.p	GhiNF-YA12			Dlo_pri0086F.1_g00330	DloNF-YB23			rna-XM_045093637.1	HvusNF-YC2
		Gohir.A11G315666.1.p	GhiNF-YA13			Dlo_pri0095F.1_g01280	DloNF-YB24			rna-XM_045095367.1	HvusNF-YC3
		Gohir.A13G192100.4.p	GhiNF-YA14			Dlo_pri0126F.1_g02370	DloNF-YB25			rna-XM_045095493.1	HvusNF-YC4
		Gohir.A13G216700.1.p	GhiNF-YA15			Dlo_pri0144F.1_g00990	DloNF-YB26			rna-XM_045101942.1	HvusNF-YC5
		Gohir.D01G121300.2.p	GhiNF-YA16			Dlo_pri0158F.1_g01220	DloNF-YB27			rna-XM_045103751.1	HvusNF-YC6
		Gohir.D01G190600.1.p	GhiNF-YA17			Dlo_pri0176F.1_g00970	DloNF-YB28			rna-XM_045104024.1	HvusNF-YC7
		Gohir.D03G067300.1.p	GhiNF-YA18			Dlo_pri0176F.1_g00980	DloNF-YB29			rna-XM_045104025.1	HvusNF-YC8
		Gohir.D04G009100.1.p	GhiNF-YA19			Dlo_pri0176F.1_g01320	DloNF-YB30			rna-XM_045106176.1	HvusNF-YC9
		Gohir.D05G110600.2.p	GhiNF-YA20			Dlo_pri0176F.1_g01330	DloNF-YB31			rna-XM_045119145.1	HvusNF-YC10
		Gohir.D05G139400.1.p	GhiNF-YA21			Dlo_pri0226F.1_g01520	DloNF-YB32			rna-XM_045126246.1	HvusNF-YC11
		Gohir.D06G073800.1.p	GhiNF-YA22			Dlo_pri0253F.1_g00680	DloNF-YB33	Humulus lupulus	14	rna-XM_062226373.1	HluNF-YC1
		Gohir.D07G013500.1.p	GhiNF-YA23			Dlo_pri0362F.1_g01040	DloNF-YB34			rna-XM_062237030.1	HluNF-YC2
		Gohir.D08G165100.2.p	GhiNF-YA24			Dlo_pri0383F.1_g00460	DloNF-YB35			rna-XM_062254681.1	HluNF-YC3
		Gohir.D10G004000.1.p	GhiNF-YA25			Dlo_pri0393F.1_g00880	DloNF-YB36			rna-XM_062226074.1	HluNF-YC4
		Gohir.D10G054100.1.p	GhiNF-YA26			Dlo_pri0395F.1_g00870	DloNF-YB37			rna-XM_062263571.1	HluNF-YC5
		Gohir.D11G332800.3.p	GhiNF-YA27			Dlo_pri0402F.1_g01210	DloNF-YB38			rna-XM_062259951.1	HluNF-YC6
		Gohir.D13G197500.4.p	GhiNF-YA28			Dlo_pri0431F.1_g00060	DloNF-YB39			rna-XM_062259952.1	HluNF-YC7
		Gohir.D13G220300.4.p	GhiNF-YA29			Dlo_pri0784F.1_g00590	DloNF-YB40			rna-XM_062259716.1	HluNF-YC8
Gossypium raimondii	15	Gorai.001G014200.1	GraNF-YA1			Dlo_pri0846F.1_g00050	DloNF-YB41			rna-XM_062259717.1	HluNF-YC9
		Gorai.002G151800.1	GraNF-YA2			Dlo_pri0931F.1_g00160	DloNF-YB42			rna-XM_062259715.1	HluNF-YC10
		Gorai.002G234400.1	GraNF-YA3			Dlo_pri1018F.1_g00280	DloNF-YB43			rna-XM_062228727.1	HluNF-YC11
		Gorai.003G093300.1	GraNF-YA4			Dlo_pri1041F.1_g00110	DloNF-YB44			rna-XM_062252449.1	HluNF-YC12
		Gorai.004G066000.1	GraNF-YA5			Dlo_pri1117F.1_g00070	DloNF-YB45			rna-XM_062252450.1	HluNF-YC13
		Gorai.004G172100.1	GraNF-YA6	Diphasiastrum complanatum	16	Dicom.01G006600.1.p	DcoNF-YB1			rna-XM_062252451.1	HluNF-YC14
		Gorai.007G363800.1	GraNF-YA7			Dicom.02G002800.1.p	DcoNF-YB2	Hydrangea quercifolia	8	Hyque.02G127000.1	HquNF-YC1
		Gorai.009G115000.1	GraNF-YA8			Dicom.02G061000.1.p	DcoNF-YB3			Hyque.03G033000.1	HquNF-YC2
		Gorai.009G143800.1	GraNF-YA9			Dicom.06G065800.1.p	DcoNF-YB4			Hyque.03G103300.1	HquNF-YC3
		Gorai.010G086300.1	GraNF-YA10			Dicom.08G107300.1.p	DcoNF-YB5			Hyque.10G177000.1	HquNF-YC4
		Gorai.011G004400.1	GraNF-YA11			Dicom.09G009900.1.p	DcoNF-YB6			Hyque.11G118300.1	HquNF-YC5
		Gorai.011G057600.1	GraNF-YA12			Dicom.09G010700.1.p	DcoNF-YB7			Hyque.12G134800.1	HquNF-YC6
		Gorai.012G010900.1	GraNF-YA13			Dicom.09G083000.1.p	DcoNF-YB8			Hyque.14G072300.1	HquNF-YC7
		Gorai.013G226200.1	GraNF-YA14			Dicom.15G007300.1.p	DcoNF-YB9			Hyque.15G070600.1	HquNF-YC8
		Gorai.013G251200.1	GraNF-YA15			Dicom.15G070300.1.p	DcoNF-YB10	Hypnum curvifolium	5	jg12704.t1	HcuNF-YC1
Gracilariopsis chorda	1	rna-gnl|WGS:NBIV|mrna.BWQ96_04322	GchNF-YA1			Dicom.17G021700.1.p	DcoNF-YB11			jg23527.t1	HcuNF-YC2
Handroanthus impetiginosus	9	rna-gnl_WGS:NKXS_mrna.CDL12_00084	HimNF-YA1			Dicom.17G021800.1.p	DcoNF-YB12			jg25974.t1	HcuNF-YC3
		rna-gnl_WGS:NKXS_mrna.CDL12_03304	HimNF-YA2			Dicom.20G063300.1.p	DcoNF-YB13			jg26167.t1	HcuNF-YC4
		rna-gnl_WGS:NKXS_mrna.CDL12_07473	HimNF-YA3			Dicom.23G008300.1.p	DcoNF-YB14			jg986.t1	HcuNF-YC5
		rna-gnl_WGS:NKXS_mrna.CDL12_10663	HimNF-YA4			Dicom.23G009300.1.p	DcoNF-YB15	Impatiens glandulifera	27	rna-XM_047451295.1	IglNF-YC1
		rna-gnl_WGS:NKXS_mrna.CDL12_11086	HimNF-YA5			Dicom.Y120200.1.p	DcoNF-YB16			rna-XM_047451296.1	IglNF-YC2
		rna-gnl_WGS:NKXS_mrna.CDL12_15031	HimNF-YA6	Dorcoceras hygrometricum	13	rna-gnl|WGS:LVEL|mrna.F511_00218	DhyNF-YB1			rna-XM_047458653.1	IglNF-YC3
		rna-gnl_WGS:NKXS_mrna.CDL12_17082	HimNF-YA7			rna-gnl|WGS:LVEL|mrna.F511_00342	DhyNF-YB2			rna-XM_047458658.1	IglNF-YC4
		rna-gnl_WGS:NKXS_mrna.CDL12_20104	HimNF-YA8			rna-gnl|WGS:LVEL|mrna.F511_01232	DhyNF-YB3			rna-XM_047462576.1	IglNF-YC5
		rna-gnl_WGS:NKXS_mrna.CDL12_29390	HimNF-YA9			rna-gnl|WGS:LVEL|mrna.F511_05901	DhyNF-YB4			rna-XM_047464514.1	IglNF-YC6
Helianthus annuus	12	HanXRQChr01g0007571	HanNF-YA1			rna-gnl|WGS:LVEL|mrna.F511_06320	DhyNF-YB5			rna-XM_047466249.1	IglNF-YC7
		HanXRQChr02g0053291	HanNF-YA2			rna-gnl|WGS:LVEL|mrna.F511_08479	DhyNF-YB6			rna-XM_047469635.1	IglNF-YC8
		HanXRQChr02g0056021	HanNF-YA3			rna-gnl|WGS:LVEL|mrna.F511_08746	DhyNF-YB7			rna-XM_047469637.1	IglNF-YC9
		HanXRQChr04g0094841	HanNF-YA4			rna-gnl|WGS:LVEL|mrna.F511_08930	DhyNF-YB8			rna-XM_047rna-XM_0473141.1	IglNF-YC10
		HanXRQChr05g0132591	HanNF-YA5			rna-gnl|WGS:LVEL|mrna.F511_14230	DhyNF-YB9			rna-XM_047479172.1	IglNF-YC11
		HanXRQChr07g0197441	HanNF-YA6			rna-gnl|WGS:LVEL|mrna.F511_16307	DhyNF-YB10			rna-XM_047480750.1	IglNF-YC12
		HanXRQChr11g0341251	HanNF-YA7			rna-gnl|WGS:LVEL|mrna.F511_16308	DhyNF-YB11			rna-XM_047480753.1	IglNF-YC13
		HanXRQChr13g0398511	HanNF-YA8			rna-gnl|WGS:LVEL|mrna.F511_35485	DhyNF-YB12			rna-XM_047480774.1	IglNF-YC14
		HanXRQChr13g0402221	HanNF-YA9			rna-gnl|WGS:LVEL|mrna.F511_40876	DhyNF-YB13			rna-XM_047480791.1	IglNF-YC15
		HanXRQChr14g0453021	HanNF-YA10	Dunaliella salina	2	Dusal.0433s00010.v1.0	DsaNF-YB1			rna-XM_047480811.1	IglNF-YC16
		HanXRQChr17g0553811	HanNF-YA11			Dusal.0728s00006.v1.0	DsaNF-YB2			rna-XM_047480814.1	IglNF-YC17
		HanXRQChr17g0562971	HanNF-YA12	Elaeis guineensis	39	rna-XM_010907896.3	EguiNF-YB1			rna-XM_047480825.1	IglNF-YC18
Hevea brasiliensis	45	rna-XM_021782592.2	HbrNF-YA1			rna-XM_010908668.2	EguiNF-YB2			rna-XM_047481054.1	IglNF-YC19
		rna-XM_021782594.2	HbrNF-YA2			rna-XM_010908669.3	EguiNF-YB3			rna-XM_047484782.1	IglNF-YC20
		rna-XM_021785207.2	HbrNF-YA3			rna-XM_010911249.2	EguiNF-YB4			rna-XM_047485124.1	IglNF-YC21
		rna-XM_021785208.2	HbrNF-YA4			rna-XM_010911250.2	EguiNF-YB5			rna-XM_047485172.1	IglNF-YC22
		rna-XM_021785209.2	HbrNF-YA5			rna-XM_010914994.2	EguiNF-YB6			rna-XM_047485174.1	IglNF-YC23
		rna-XM_021785210.2	HbrNF-YA6			rna-XM_010915005.2	EguiNF-YB7			rna-XM_047485176.1	IglNF-YC24
		rna-XM_021785211.2	HbrNF-YA7			rna-XM_010922626.3	EguiNF-YB8			rna-XM_047485178.1	IglNF-YC25
		rna-XM_021785212.2	HbrNF-YA8			rna-XM_010922627.3	EguiNF-YB9			rna-XM_047485491.1	IglNF-YC26
		rna-XM_021788013.2	HbrNF-YA9			rna-XM_010923478.3	EguiNF-YB10			rna-XM_047486245.1	IglNF-YC27
		rna-XM_021788015.2	HbrNF-YA10			rna-XM_010923540.1	EguiNF-YB11	Ipomoea aquatica	5	GWHPABKX021905	IaqNF-YC1
		rna-XM_021788016.2	HbrNF-YA11			rna-XM_010924207.3	EguiNF-YB12			GWHPABKX024516	IaqNF-YC2
		rna-XM_021788017.2	HbrNF-YA12			rna-XM_010924208.3	EguiNF-YB13			GWHPABKX026366	IaqNF-YC3
		rna-XM_021788018.2	HbrNF-YA13			rna-XM_010924209.3	EguiNF-YB14			GWHPABKX026394	IaqNF-YC4
		rna-XM_021788019.2	HbrNF-YA14			rna-XM_010924210.3	EguiNF-YB15			GWHPABKX028061	IaqNF-YC5
		rna-XM_021788020.2	HbrNF-YA15			rna-XM_010926576.3	EguiNF-YB16	Ipomoea batatas	8	g31025.t1	IbaNF-YC1
		rna-XM_021789405.2	HbrNF-YA16			rna-XM_010926577.3	EguiNF-YB17			g43955.t1	IbaNF-YC2
		rna-XM_021789811.2	HbrNF-YA17			rna-XM_010929446.3	EguiNF-YB18			g44673.t1	IbaNF-YC3
		rna-XM_021790478.2	HbrNF-YA18			rna-XM_010929783.1	EguiNF-YB19			g44692.t1	IbaNF-YC4
		rna-XM_021790479.2	HbrNF-YA19			rna-XM_010929784.2	EguiNF-YB20			g55593.t1	IbaNF-YC5
		rna-XM_021793315.2	HbrNF-YA20			rna-XM_010929785.2	EguiNF-YB21			g57861.t1	IbaNF-YC6
		rna-XM_021802120.2	HbrNF-YA21			rna-XM_010934384.3	EguiNF-YB22			g7019.t1	IbaNF-YC7
		rna-XM_021802121.2	HbrNF-YA22			rna-XM_010938485.3	EguiNF-YB23			g8817.t1	IbaNF-YC8
		rna-XM_021802122.2	HbrNF-YA23			rna-XM_010938486.2	EguiNF-YB24	Ipomoea nil	10	rna-XM_019294545.1	IniNF-YC1
		rna-XM_021802123.2	HbrNF-YA24			rna-XM_010938736.3	EguiNF-YB25			rna-XM_019294546.1	IniNF-YC2
		rna-XM_021805208.2	HbrNF-YA25			rna-XM_010940143.3	EguiNF-YB26			rna-XM_019342753.1	IniNF-YC3
		rna-XM_021813766.2	HbrNF-YA26			rna-XM_010940146.1	EguiNF-YB27			rna-XM_019342754.1	IniNF-YC4
		rna-XM_021813767.2	HbrNF-YA27			rna-XM_010940822.2	EguiNF-YB28			rna-XM_019342755.1	IniNF-YC5
		rna-XM_058129740.1	HbrNF-YA28			rna-XM_010940921.3	EguiNF-YB29			rna-XM_019342756.1	IniNF-YC6
		rna-XM_058129741.1	HbrNF-YA29			rna-XM_010941269.3	EguiNF-YB30			rna-XM_019342757.1	IniNF-YC7
		rna-XM_058129742.1	HbrNF-YA30			rna-XM_010941718.2	EguiNF-YB31			rna-XM_019342758.1	IniNF-YC8
		rna-XM_058129743.1	HbrNF-YA31			rna-XM_010944984.2	EguiNF-YB32			rna-XM_019343040.1	IniNF-YC9
		rna-XM_058129744.1	HbrNF-YA32			rna-XM_010944985.2	EguiNF-YB33			rna-XM_019343041.1	IniNF-YC10
		rna-XM_058129745.1	HbrNF-YA33			rna-XM_019847385.2	EguiNF-YB34	Jatropha curcas	18	rna-XM_012213344.2	JcuNF-YC1
		rna-XM_058134892.1	HbrNF-YA34			rna-XM_019847388.2	EguiNF-YB35			rna-XM_012214156.3	JcuNF-YC2
		rna-XM_058134893.1	HbrNF-YA35			rna-XM_019855048.2	EguiNF-YB36			rna-XM_012222643.3	JcuNF-YC3
		rna-XM_058134894.1	HbrNF-YA36			rna-XM_029264446.1	EguiNF-YB37			rna-XM_012230280.3	JcuNF-YC4
		rna-XM_058139320.1	HbrNF-YA37			rna-XM_029267849.1	EguiNF-YB38			rna-XM_012231820.3	JcuNF-YC5
		rna-XM_058139321.1	HbrNF-YA38			rna-XM_029268517.1	EguiNF-YB39			rna-XM_012231971.3	JcuNF-YC6
		rna-XM_058147288.1	HbrNF-YA39	Eleusine coracana	26	ELECO.r07.1AG0038940.1	EcoNF-YB1			rna-XM_012233701.3	JcuNF-YC7
		rna-XM_058147289.1	HbrNF-YA40			ELECO.r07.1AG0045780.1	EcoNF-YB2			rna-XM_012233702.3	JcuNF-YC8
		rna-XM_058147357.1	HbrNF-YA41			ELECO.r07.1AG0045790.1	EcoNF-YB3			rna-XM_012235299.3	JcuNF-YC9
		rna-XM_058147358.1	HbrNF-YA42			ELECO.r07.1BG0088970.1	EcoNF-YB4			rna-XM_020678514.2	JcuNF-YC10
		rna-XM_058147359.1	HbrNF-YA43			ELECO.r07.1BG0095750.1	EcoNF-YB5			rna-XM_020678515.2	JcuNF-YC11
		rna-XM_058150858.1	HbrNF-YA44			ELECO.r07.1BG0095760.1	EcoNF-YB6			rna-XM_020681188.2	JcuNF-YC12
		rna-XM_058150863.1	HbrNF-YA45			ELECO.r07.2AG0143990.1	EcoNF-YB7			rna-XM_020684712.2	JcuNF-YC13
Hibiscus cannabinus	23	GWHPACDB001466.1	HcaNF-YA1			ELECO.r07.2AG0144010.1	EcoNF-YB8			rna-XM_020685023.2	JcuNF-YC14
		GWHPACDB008620.1	HcaNF-YA2			ELECO.r07.2BG0199400.1	EcoNF-YB9			rna-XM_037635500.1	JcuNF-YC15
		GWHPACDB009477.1	HcaNF-YA3			ELECO.r07.2BG0199430.1	EcoNF-YB10			rna-XM_037635501.1	JcuNF-YC16
		GWHPACDB010330.1	HcaNF-YA4			ELECO.r07.3BG0275920.1	EcoNF-YB11			rna-XM_037640378.1	JcuNF-YC17
		GWHPACDB010486.1	HcaNF-YA5			ELECO.r07.5AG0362430.1	EcoNF-YB12			rna-XM_037641483.1	JcuNF-YC18
		GWHPACDB019012.1	HcaNF-YA6			ELECO.r07.5AG0370310.1	EcoNF-YB13	Juglans microcarpa × Juglans regia	19	rna-XM_041130958.1	Jmi xJreNF-YC1
		GWHPACDB024224.1	HcaNF-YA7			ELECO.r07.5AG0373770.1	EcoNF-YB14			rna-XM_041130959.1	Jmi xJreNF-YC2
		GWHPACDB030027.1	HcaNF-YA8			ELECO.r07.5BG0410620.1	EcoNF-YB15			rna-XM_041132065.1	Jmi xJreNF-YC3
		GWHPACDB036519.1	HcaNF-YA9			ELECO.r07.5BG0417830.1	EcoNF-YB16			rna-XM_041133113.1	Jmi xJreNF-YC4
		GWHPACDB040275.1	HcaNF-YA10			ELECO.r07.5BG0422490.1	EcoNF-YB17			rna-XM_041133995.1	Jmi xJreNF-YC5
		GWHPACDB040285.1	HcaNF-YA11			ELECO.r07.6AG0517430.1	EcoNF-YB18			rna-XM_041136428.1	Jmi xJreNF-YC6
		GWHPACDB041088.1	HcaNF-YA12			ELECO.r07.6AG0525320.1	EcoNF-YB19			rna-XM_041136429.1	Jmi xJreNF-YC7
		GWHPACDB051529.1	HcaNF-YA13			ELECO.r07.6BG0478970.1	EcoNF-YB20			rna-XM_041136430.1	Jmi xJreNF-YC8
		GWHPACDB056520.1	HcaNF-YA14			ELECO.r07.7AG0576420.1	EcoNF-YB21			rna-XM_041136431.1	Jmi xJreNF-YC9
		GWHPACDB056521.1	HcaNF-YA15			ELECO.r07.7BG0607860.1	EcoNF-YB22			rna-XM_041137286.1	Jmi xJreNF-YC10
		GWHPACDB056524.1	HcaNF-YA16			ELECO.r07.8AG0619080.1	EcoNF-YB23			rna-XM_041137639.1	Jmi xJreNF-YC11
		GWHPACDB057073.1	HcaNF-YA17			ELECO.r07.8AG0628650.1	EcoNF-YB24			rna-XM_041139564.1	Jmi xJreNF-YC12
		GWHPACDB057747.1	HcaNF-YA18			ELECO.r07.8BG0646560.1	EcoNF-YB25			rna-XM_041139565.1	Jmi xJreNF-YC13
		GWHPACDB058177.1	HcaNF-YA19			ELECO.r07.8BG0657100.1	EcoNF-YB26			rna-XM_041140142.1	Jmi xJreNF-YC14
		GWHPACDB059130.1	HcaNF-YA20	Entodon seductrix	3	jg12488.t1	EseNF-YB1			rna-XM_041145081.1	Jmi xJreNF-YC15
		GWHPACDB060371.1	HcaNF-YA21			jg1647.t1	EseNF-YB2			rna-XM_041156780.1	Jmi xJreNF-YC16
		GWHPACDB061778.1	HcaNF-YA22			jg5579.t1	EseNF-YB3			rna-XM_041162577.1	Jmi xJreNF-YC17
		GWHPACDB062230.1	HcaNF-YA23	Erigeron breviscapus	9	evm.model.opera_scaffold_1590.2	EbrNF-YB1			rna-XM_041164835.1	Jmi xJreNF-YC18
Hibiscus syriacus	30	rna-gnl|WGS:VEPZ|F3Y22_tig00110578pilon.HSYR.T00041	HsyNF-YA1			evm.model.opera_scaffold_16496.1	EbrNF-YB2			rna-XM_041164836.1	Jmi xJreNF-YC19
		rna-gnl|WGS:VEPZ|F3Y22_tig00110962pilon.HSYR.T00097	HsyNF-YA2			evm.model.opera_scaffold_17671.2	EbrNF-YB3	Juglans regia	14	gene:Jr02_08530	JreNF-YC1
		rna-gnl|WGS:VEPZ|F3Y22_tig00110556pilon.HSYR.T00617	HsyNF-YA3			evm.model.opera_scaffold_25648.1	EbrNF-YB4			gene:Jr02_18200	JreNF-YC2
		rna-gnl|WGS:VEPZ|F3Y22_tig00117005pilon.HSYR.T00201	HsyNF-YA4			evm.model.opera_scaffold_3469.6	EbrNF-YB5			gene:Jr05_01680	JreNF-YC3
		rna-gnl|WGS:VEPZ|F3Y22_tig00110674pilon.HSYR.T00078	HsyNF-YA5			evm.model.opera_scaffold_35129.1	EbrNF-YB6			gene:Jr07_20290	JreNF-YC4
		rna-gnl|WGS:VEPZ|F3Y22_tig00111769pilon.HSYR.T00527	HsyNF-YA6			evm.model.opera_scaffold_55467.1	EbrNF-YB7			gene:Jr08_21650	JreNF-YC5
		rna-gnl|WGS:VEPZ|F3Y22_tig00013285pilon.HSYR.T00003	HsyNF-YA7			evm.model.opera_scaffold_6019.2	EbrNF-YB8			gene:Jr09_05080	JreNF-YC6
		rna-gnl|WGS:VEPZ|F3Y22_tig00112488pilon.HSYR.T00074	HsyNF-YA8			evm.model.opera_scaffold_979.5	EbrNF-YB9			gene:Jr09_11260	JreNF-YC7
		rna-gnl|WGS:VEPZ|F3Y22_tig00116974pilon.HSYR.T00059	HsyNF-YA9	Erigeron canadensis	27	rna-XM_043750720.1	EcaNF-YB1			gene:Jr11_02200	JreNF-YC8
		rna-gnl|WGS:VEPZ|F3Y22_tig00111234pilon.HSYR.T00201	HsyNF-YA10			rna-XM_043752868.1	EcaNF-YB2			gene:Jr11_02210	JreNF-YC9
		rna-gnl|WGS:VEPZ|F3Y22_tig00111634pilon.HSYR.T00045	HsyNF-YA11			rna-XM_043752874.1	EcaNF-YB3			gene:Jr12_12430	JreNF-YC10
		rna-gnl|WGS:VEPZ|F3Y22_tig00111758pilon.HSYR.T00214	HsyNF-YA12			rna-XM_043752881.1	EcaNF-YB4			gene:Jr13_12620	JreNF-YC11
		rna-gnl|WGS:VEPZ|F3Y22_tig00002840pilon.HSYR.T00372	HsyNF-YA13			rna-XM_043752888.1	EcaNF-YB5			gene:Jr14_02250	JreNF-YC12
		rna-gnl|WGS:VEPZ|F3Y22_tig00006570pilon.HSYR.T00084	HsyNF-YA14			rna-XM_043752896.1	EcaNF-YB6			gene:Jr14_02260	JreNF-YC13
		rna-gnl|WGS:VEPZ|F3Y22_tig00111941pilon.HSYR.T00080	HsyNF-YA15			rna-XM_043752903.1	EcaNF-YB7			gene:Jr14_13470	JreNF-YC14
		rna-gnl|WGS:VEPZ|F3Y22_tig00112789pilon.HSYR.T00057	HsyNF-YA16			rna-XM_043753898.1	EcaNF-YB8	Kalanchoe fedtschenkoi	14	Kaladp0006s0050.v1.1	KfeNF-YC1
		rna-gnl|WGS:VEPZ|F3Y22_tig00110556pilon.HSYR.T00763	HsyNF-YA17			rna-XM_043755136.1	EcaNF-YB9			Kaladp0008s0898.v1.1	KfeNF-YC2
		rna-gnl|WGS:VEPZ|F3Y22_tig00110956pilon.HSYR.T00254	HsyNF-YA18			rna-XM_043759819.1	EcaNF-YB10			Kaladp0008s0900.v1.1	KfeNF-YC3
		rna-gnl|WGS:VEPZ|F3Y22_tig00110481pilon.HSYR.T00063	HsyNF-YA19			rna-XM_043761309.1	EcaNF-YB11			Kaladp0011s1050.v1.1	KfeNF-YC4
		rna-gnl|WGS:VEPZ|F3Y22_tig00005459pilon.HSYR.T00120	HsyNF-YA20			rna-XM_043761310.1	EcaNF-YB12			Kaladp0016s0031.v1.1	KfeNF-YC5
		rna-gnl|WGS:VEPZ|F3Y22_tig00111506pilon.HSYR.T00084	HsyNF-YA21			rna-XM_043763674.1	EcaNF-YB13			Kaladp0018s0130.v1.1	KfeNF-YC6
		rna-gnl|WGS:VEPZ|F3Y22_tig00110482pilon.HSYR.T00303	HsyNF-YA22			rna-XM_043764388.1	EcaNF-YB14			Kaladp0036s0077.v1.1	KfeNF-YC7
		rna-gnl|WGS:VEPZ|F3Y22_tig00111105pilon.HSYR.T00631	HsyNF-YA23			rna-XM_043765529.1	EcaNF-YB15			Kaladp0055s0561.v1.1	KfeNF-YC8
		rna-gnl|WGS:VEPZ|F3Y22_tig00110299pilon.HSYR.T00278	HsyNF-YA24			rna-XM_043765530.1	EcaNF-YB16			Kaladp0060s0232.v1.1	KfeNF-YC9
		rna-gnl|WGS:VEPZ|F3Y22_tig00110557pilon.HSYR.T00125	HsyNF-YA25			rna-XM_043766159.1	EcaNF-YB17			Kaladp0060s0233.v1.1	KfeNF-YC10
		rna-gnl|WGS:VEPZ|F3Y22_tig00111238pilon.HSYR.T00119	HsyNF-YA26			rna-XM_043768092.1	EcaNF-YB18			Kaladp0065s0053.v1.1	KfeNF-YC11
		rna-gnl|WGS:VEPZ|F3Y22_tig00111542pilon.HSYR.T00147	HsyNF-YA27			rna-XM_043769487.1	EcaNF-YB19			Kaladp0098s0133.v1.1	KfeNF-YC12
		rna-gnl|WGS:VEPZ|F3Y22_tig00111402pilon.HSYR.T00371	HsyNF-YA28			rna-XM_043774065.1	EcaNF-YB20			Kaladp1322s0005.v1.1	KfeNF-YC13
		rna-gnl|WGS:VEPZ|F3Y22_tig00021057pilon.HSYR.T00003	HsyNF-YA29			rna-XM_043777407.1	EcaNF-YB21			Kaladp1322s0006.v1.1	KfeNF-YC14
		rna-gnl|WGS:VEPZ|F3Y22_tig00110320pilon.HSYR.T00031	HsyNF-YA30			rna-XM_043777857.1	EcaNF-YB22	Kalanchoe laxiflora	30	Kalax.0001s0245.1	KlaNF-YC1
Hordeum vulgare subsp.vulgare	18	rna-XM_045090536.1	HvusNF-YA1			rna-XM_043777858.1	EcaNF-YB23			Kalax.0002s0305.1	KlaNF-YC2
		rna-XM_045090537.1	HvusNF-YA2			rna-XM_043778500.1	EcaNF-YB24			Kalax.0020s0173.1	KlaNF-YC3
		rna-XM_045090538.1	HvusNF-YA3			rna-XM_043778547.1	EcaNF-YB25			Kalax.0029s0111.1	KlaNF-YC4
		rna-XM_045090539.1	HvusNF-YA4			rna-XM_043780265.1	EcaNF-YB26			Kalax.0041s0085.1	KlaNF-YC5
		rna-XM_045090540.1	HvusNF-YA5			rna-XM_043781275.1	EcaNF-YB27			Kalax.0062s0057.1	KlaNF-YC6
		rna-XM_045091297.1	HvusNF-YA6	Eriobotrya japonica	26	EVM0002175.1	EjaNF-YB1			Kalax.0085s0084.1	KlaNF-YC7
		rna-XM_045091298.1	HvusNF-YA7			EVM0004513.1	EjaNF-YB2			Kalax.0097s0007.1	KlaNF-YC8
		rna-XM_045091299.1	HvusNF-YA8			EVM0006261.1	EjaNF-YB3			Kalax.0109s0026.1	KlaNF-YC9
		rna-XM_045097597.1	HvusNF-YA9			EVM0009521.1	EjaNF-YB4			Kalax.0130s0094.1	KlaNF-YC10
		rna-XM_045109045.1	HvusNF-YA10			EVM0009681.1	EjaNF-YB5			Kalax.0137s0079.1	KlaNF-YC11
		rna-XM_045109046.1	HvusNF-YA11			EVM0014041.1	EjaNF-YB6			Kalax.0167s0008.1	KlaNF-YC12
		rna-XM_045109047.1	HvusNF-YA12			EVM0015102.1	EjaNF-YB7			Kalax.0167s0009.1	KlaNF-YC13
		rna-XM_045123869.1	HvusNF-YA13			EVM0015382.1	EjaNF-YB8			Kalax.0202s0030.1	KlaNF-YC14
		rna-XM_045123871.1	HvusNF-YA14			EVM0015762.1	EjaNF-YB9			Kalax.0319s0043.1	KlaNF-YC15
		rna-XM_045126861.1	HvusNF-YA15			EVM0015933.1	EjaNF-YB10			Kalax.0327s0053.1	KlaNF-YC16
		rna-XM_045128683.1	HvusNF-YA16			EVM0016514.1	EjaNF-YB11			Kalax.0332s0014.1	KlaNF-YC17
		rna-XM_045128684.1	HvusNF-YA17			EVM0018142.2	EjaNF-YB12			Kalax.0347s0026.1	KlaNF-YC18
		rna-XM_045128685.1	HvusNF-YA18			EVM0019062.2	EjaNF-YB13			Kalax.0374s0014.1	KlaNF-YC19
Humulus lupulus	25	rna-XM_062228066.1	HluNF-YA1			EVM0024444.1	EjaNF-YB14			Kalax.0410s0021.1	KlaNF-YC20
		rna-XM_062228070.1	HluNF-YA2			EVM0024962.1	EjaNF-YB15			Kalax.0483s0024.1	KlaNF-YC21
		rna-XM_062228069.1	HluNF-YA3			EVM0026804.1	EjaNF-YB16			Kalax.0483s0025.1	KlaNF-YC22
		rna-XM_062228068.1	HluNF-YA4			EVM0029997.1	EjaNF-YB17			Kalax.0747s0006.1	KlaNF-YC23
		rna-XM_062228067.1	HluNF-YA5			EVM0030814.1	EjaNF-YB18			Kalax.0798s0015.1	KlaNF-YC24
		rna-XM_062261679.1	HluNF-YA6			EVM0034823.1	EjaNF-YB19			Kalax.0916s0011.1	KlaNF-YC25
		rna-XM_062259369.1	HluNF-YA7			EVM0037172.1	EjaNF-YB20			Kalax.0916s0012.1	KlaNF-YC26
		rna-XM_062259370.1	HluNF-YA8			EVM0038164.1	EjaNF-YB21			Kalax.0939s0015.1	KlaNF-YC27
		rna-XM_062259371.1	HluNF-YA9			EVM0040251.3	EjaNF-YB22			Kalax.0949s0010.1	KlaNF-YC28
		rna-XM_062256405.1	HluNF-YA10			EVM0041656.1	EjaNF-YB23			Kalax.1005s0011.1	KlaNF-YC29
		rna-XM_062240586.1	HluNF-YA11			EVM0043499.1	EjaNF-YB24			Kalax.1005s0012.1	KlaNF-YC30
		rna-XM_062240587.1	HluNF-YA12			EVM0044743.1	EjaNF-YB25	Gossypium mustelinum	25	Gomus.A01G104100	GmuNF-YC1
		rna-XM_062240585.1	HluNF-YA13			EVM0045348.1	EjaNF-YB26			Gomus.A02G035700	GmuNF-YC2
		rna-XM_062240584.1	HluNF-YA14	Erythranthe guttata	55	rna-XM_012972605.1	EguNF-YB1			Gomus.A03G141700	GmuNF-YC3
		rna-XM_062235123.1	HluNF-YA15			rna-XM_012973990.1	EguNF-YB2			Gomus.A05G428900	GmuNF-YC4
		rna-XM_062235124.1	HluNF-YA16			rna-XM_012976475.1	EguNF-YB3			Gomus.A06G192600	GmuNF-YC5
[truncated: 4,305 more rows]

## Sheet: Table S3
Table S3. The statistics of identified NF-Y family genes in 320 plant species.
Species	Taxa	All genes	Log10 (All genes)	Total NF-Y genes	Log2 (NF-Y genes)	NF-Y number ratio	Log10 (Number ratio)	Lengtha (All genes)	Lengtha (Total NF-Y genes)	Length ratio (NF-Y genes)
Amborella trichopoda	Ban	26846	4.42888	20	4.32193	0.00074499	-3.12785	315.4	221.15	0.701173
Euryale ferox	Ban	40049	4.60259	38	5.24793	0.000948838	-3.02281	410.68	282.74	0.688468
Nymphaea colorata	Ban	24059	4.38128	24	4.58496	0.000997548	-3.00107	407.4	235.54	0.578154
Anthoceros agrestis	Bry	39981	4.60185	11	3.45943	0.000275131	-3.56046	425.12	220	0.517501
Anthoceros punctatus	Bry	33187	4.52097	12	3.58496	0.000361587	-3.44179	406.49	264	0.649462
Ceratodon purpureus R40	Bry	31482	4.49806	13	3.70044	0.000412934	-3.38412	361.69	235.77	0.651857
Entodon seductrix	Bry	25801	4.41164	9	3.16993	0.000348824	-3.45739	342.16	247.89	0.724486
Hypnum curvifolium	Bry	29077	4.46355	10	3.32193	0.000343914	-3.46355	325.77	246.5	0.756669
Marchantia polymorpha subsp. ruderalis	Bry	20354	4.30865	11	3.45943	0.000540434	-3.26726	442.45	198.36	0.448322
Physcomitrium patens	Bry	48022	4.68144	22	4.45943	0.000458123	-3.33902	560.36	231.36	0.508298
Sphagnum fallax	Bry	25100	4.39967	17	4.08746	0.000677291	-3.16922	462.58	233	0.503697
Sphagnum magellanicum	Bry	25227	4.40187	17	4.08746	0.000673881	-3.17142	466.19	225.12	0.482893
Chlorokybus atmophyticus	Cha	9300	3.96848	5	2.32193	0.000537634	-3.26951	460.2	235.67	0.512103
Spirogloea muscicola	Cha	27137	4.43356	12	3.58496	0.000442201	-3.35438	452.46	204.17	0.451244
Bathycoccus prasinos	Chl	7900	3.89763	4	2	0.000506329	-3.29557	521.71	235.29	0.450998
Botryococcus braunii	Chl	20284	4.30715	6	2.58496	0.0002958	-3.529	336.75	224.6	0.666964
Chlamydomonas reinhardtii	Chl	17741	4.24898	4	2	0.000225466	-3.64692	735.51	224	0.304551
Chlorella variabilis	Chl	9780	3.99034	6	2.58496	0.000613497	-3.21219	454.76	396	0.870789
Chloropicon primus	Chl	8639	3.93646	5	2.32193	0.000578771	-3.23749	493.4	201.8	0.408999
Chromochloris zofingiensis	Chl	15369	4.18665	4	2	0.000260264	-3.58459	481.53	176.75	0.367059
Coccomyxa subellipsoidea	Chl	9629	3.98358	5	2.32193	0.000519265	-3.28461	427.42	219.6	0.51378
Dunaliella salina	Chl	16697	4.22264	4	2	0.000239564	-3.62058	403.18	350.5	0.869339
Micromonas pusilla CCMP1545	Chl	10660	4.02776	2	1	0.000187617	-3.72673	450.77	183.5	0.407081
Ostreococcus lucimarinus	Chl	7796	3.89187	6	2.58496	0.000769625	-3.11372	405.71	129.67	0.319613
Ostreococcus tauri	Chl	8099	3.90843	6	2.58496	0.000740832	-3.13028	438.86	286	0.651688
Picochlorum sp. SENEW3	Chl	1793	3.25358	1	0	0.000557724	-3.25358	520.04	219	0.421121
Tetrabaena socialis	Chl	14296	4.15521	2	1	0.000139899	-3.85418	405.28	156.5	0.386153
Volvox carteri	Chl	14247	4.15372	4	2	0.000280761	-3.55166	654.05	267.5	0.40899
Acer saccharum	Eud	35692	4.55257	26	4.70044	0.000728455	-3.1376	361.19	259.61	0.718763
Acer truncatum	Eud	28438	4.4539	28	4.80735	0.000984598	-3.00674	370.44	212.17	0.572751
Actinidia chinensis	Eud	33115	4.52002	51	5.67243	0.00154009	-2.81245	425.16	218.73	0.514465
Actinidia eriantha	Eud	42988	4.63335	109	6.76818	0.00253559	-2.59592	335.58	244.83	0.729573
Aethionema arabicum	Eud	37839	4.57794	28	4.80735	0.000739977	-3.13078	395.44	307.57	0.777792
Alnus glutinosa	Eud	35115	4.54549	53	5.72792	0.00150933	-2.82122	489.99	221.53	0.452111
Alyssum linifolium	Eud	51429	4.71121	68	6.08746	0.00132221	-2.8787	404.44	230.29	0.569405
Amaranthus hypochondriacus	Eud	23843	4.37736	18	4.16993	0.000754939	-3.12209	355.86	214	0.60136
Anacardium occidentale	Eud	41197	4.61487	60	5.90689	0.00145642	-2.83671	378.11	230.23	0.608897
Apium graveolens	Eud	31326	4.4959	20	4.32193	0.000638447	-3.19487	378.06	214.21	0.566603
Arabidopsis halleri	Eud	25008	4.39808	26	4.70044	0.00103967	-2.98311	381.89	215.94	0.565451
Arabidopsis lyrata	Eud	31073	4.49238	40	5.32193	0.00128729	-2.89032	385.15	215.84	0.560405
Arabidopsis thaliana	Eud	27416	4.438	36	5.16993	0.0013131	-2.8817	406.11	221.14	0.544532
Arabis alpina	Eud	23286	4.36709	17	4.08746	0.000730052	-3.13665	391.36	224.33	0.573206
Arachis duranensis	Eud	44934	4.65258	51	5.67243	0.001135	-2.945	439.57	229.43	0.521942
Arachis hypogaea	Eud	67124	4.82688	46	5.52356	0.000685299	-3.16412	396.14	266.29	0.672212
Arachis ipaensis	Eud	57621	4.76058	70	6.12928	0.00121483	-2.91548	420.7	233.11	0.5541
Arachis stenosperma	Eud	45936	4.66215	54	5.75489	0.00117555	-2.92976	457.22	232.84	0.509252
Arctium lappa	Eud	32771	4.51549	36	5.16993	0.00109853	-2.95919	386.1	237.15	0.614219
Artemisia annua	Eud	66918	4.82554	45	5.49185	0.000672465	-3.17233	380.75	235.82	0.619357
Averrhoa carambola	Eud	24531	4.38972	29	4.85798	0.00118218	-2.92732	387.89	226.34	0.583516
Benincasa hispida	Eud	33043	4.51908	42	5.39232	0.00127107	-2.89583	467.68	249.26	0.532971
Beta vulgaris	Eud	24255	4.3848	20	4.32193	0.000824572	-3.08377	409.81	250.35	0.610893
Boechera stricta	Eud	27416	4.438	35	5.12928	0.00127663	-2.89394	393.73	215.3	0.546821
Brassica juncea	Eud	100829	5.00359	96	6.58496	0.000952107	-3.02131	387.11	234.69	0.606262
Brassica napus	Eud	60607	4.78252	106	6.72792	0.00174897	-2.75722	440.13	235.46	0.534978
Brassica nigra	Eud	59851	4.77707	57	5.83289	0.000952365	-3.0212	341.95	235.42	0.686972
Brassica oleracea	Eud	56687	4.75348	105	6.71425	0.00185228	-2.73229	414.43	234.79	0.566537
Brassica rapa	Eud	41025	4.61305	124	6.9542	0.00302255	-2.51963	390.04	234.34	0.60081
Cajanus cajan	Eud	48078	4.68195	48	5.58496	0.000998378	-3.00071	320.72	199.53	0.622131
Camelina sativa	Eud	107481	5.03133	163	7.34873	0.00151655	-2.81914	426.95	226.01	0.529359
Camellia chekiangoleosa	Eud	64384	4.80878	45	5.49185	0.000698931	-3.15557	374.7	212.93	0.568268
Camellia sinensis	Eud	33021	4.51879	30	4.90689	0.000908513	-3.04167	378.7	234.27	0.618616
Cannabis sativa	Eud	39959	4.60161	54	5.75489	0.00135139	-2.86922	464.01	266.37	0.574061
Capsella grandiflora	Eud	24805	4.39454	33	5.04439	0.00133038	-2.87603	409.85	224.48	0.547713
Capsella rubella	Eud	27682	4.4422	35	5.12928	0.00126436	-2.89813	405.06	218.03	0.538266
Capsicum annuum	Eud	51555	4.71227	147	7.19967	0.00285132	-2.54495	431.9	250.79	0.580667
Capsicum baccatum	Eud	35853	4.55453	48	5.58496	0.0013388	-2.87328	375.22	234.25	0.6243
Capsicum chinense	Eud	34974	4.54375	38	5.24793	0.00108652	-2.96396	371.94	232.55	0.625235
Carica papaya	Eud	26103	4.41669	44	5.45943	0.00168563	-2.77324	26103	248.61	0.00952419
Carpinus fangiana	Eud	29499	4.46981	32	5	0.00108478	-2.96466	436.64	221.34	0.506916
Castanea dentata	Eud	31254	4.49491	26	4.70044	0.000831894	-3.07993	429.43	228.5	0.532101
Castanea mollissima	Eud	34314	4.53547	27	4.75489	0.000786851	-3.10411	393.06	217.34	0.552944
Catharanthus roseus	Eud	37298	4.57169	34	5.08746	0.000911577	-3.04021	328.92	275.32	0.837042
Caulanthus amplexicaulis	Eud	47689	4.67842	62	5.9542	0.00130009	-2.88603	399.49	224.66	0.562367
Cerasus × kanzakura	Eud	72702	4.86155	57	5.83289	0.000784022	-3.10567	415.11	292.77	0.705283
Cercis canadensis	Eud	27440	4.43838	35	5.12928	0.00127551	-2.89432	429.31	230.2	0.536209
Chenopodium quinoa	Eud	44776	4.65105	46	5.52356	0.00102734	-2.98829	424.81	232.81	0.548033
Chrysanthemum nankingense	Eud	56870	4.75488	40	5.32193	0.000703359	-3.15282	336.06	215.85	0.642296
Cicer arietinum	Eud	28269	4.45131	37	5.20945	0.00130885	-2.88311	388.81	230.7	0.593349
Citrullus lanatus	Eud	22596	4.35403	24	4.58496	0.00106213	-2.97382	388.95	231.96	0.596375
Citrus × clementina	Eud	34557	4.53854	42	5.39232	0.00121538	-2.91529	404.81	228.7	0.564956
Citrus sinensis	Eud	25379	4.40447	61	5.93074	0.00240356	-2.61914	382.94	225.43	0.588682
Coffea arabica	Eud	67160	4.82711	112	6.80735	0.00166766	-2.77789	480.69	249.06	0.51813
Coffea canephora	Eud	25574	4.4078	27	4.75489	0.00105576	-2.97643	400.86	225.26	0.561942
Coffea eugenioides	Eud	38150	4.58149	55	5.78136	0.00144168	-2.84113	473.98	219.04	0.462129
Coffea humblotiana	Eud	32874	4.51685	26	4.70044	0.000790899	-3.10188	333.52	270.72	0.811705
Corchorus capsularis	Eud	29356	4.4677	25	4.64386	0.000851615	-3.06976	343.91	268.76	0.781484
Corchorus olitorius	Eud	35704	4.55272	26	4.70044	0.00072821	-3.13774	311.56	236.04	0.757607
Coriandrum sativum	Eud	40747	4.6101	59	5.88264	0.00144796	-2.83924	358.93	208.36	0.580503
Corylus avellana	Eud	36029	4.55665	49	5.61471	0.00136002	-2.86646	474.59	230.33	0.485324
Crataegus pinnatifida	Eud	40571	4.60822	54	5.75489	0.001331	-2.87582	408.15	270.72	0.663286
Cucumis hystrix	Eud	23864	4.37774	19	4.24793	0.000796178	-3.09899	394.71	236.68	0.59963
Cucumis melo	Eud	27868	4.44511	21	4.39232	0.000753552	-3.12289	426.94	225.52	0.528224
Cucumis sativus	Eud	23854	4.37756	26	4.70044	0.00108996	-2.96259	374.31	210.46	0.562261
Cucurbita argyrosperma	Eud	28298	4.45176	25	4.64386	0.000883455	-3.05382	404.84	247.28	0.610809
Cucurbita maxima	Eud	32076	4.50618	42	5.39232	0.00130939	-2.88293	411.84	292.05	0.709135
Cucurbita moschata	Eud	32205	4.50792	44	5.45943	0.00136625	-2.86447	411.18	291.02	0.707768
Cucurbita pepo subsp. pepo	Eud	43464	4.63813	87	6.44294	0.00200166	-2.69861	468.51	240.38	0.513073
Cuscuta australis	Eud	19671	4.29383	14	3.80735	0.000711708	-3.1477	396.97	202.5	0.510114
Cynara cardunculus	Eud	38406	4.5844	36	5.16993	0.000937354	-3.0281	494.6	222.22	0.449292
Daucus carota subsp. sativus	Eud	49321	4.69303	82	6.35755	0.00166258	-2.77922	474.61	242.79	0.511557
Dionaea muscipula	Eud	21135	4.325	18	4.16993	0.000851668	-3.06973	390.97	229.89	0.587999
Diospyros lotus	Eud	51693	4.71343	72	6.16993	0.00139284	-2.8561	340.33	210.08	0.617283
Dorcoceras hygrometricum	Eud	47778	4.67923	26	4.70044	0.000544184	-3.26425	316.97	228.81	0.721866
Erigeron breviscapus	Eud	37504	4.57408	23	4.52356	0.000613268	-3.21235	343.75	197.83	0.575505
Erigeron canadensis	Eud	34584	4.53888	51	5.67243	0.00147467	-2.83131	456.11	211.22	0.46309
Eriobotrya japonica	Eud	45743	4.66032	51	5.67243	0.00111492	-2.95275	420.71	231.92	0.551259
Erythranthe guttata	Eud	31861	4.50326	83	6.37504	0.00260507	-2.58418	449.14	229.36	0.493632
Eucalyptus grandis	Eud	36349	4.56049	30	4.90689	0.000825332	-3.08337	387.65	214.63	0.55367
Euphorbia lathyris	Eud	35425	4.54931	35	5.12928	0.000988003	-3.00524	470.06	227.4	0.483768
Eutrema salsugineum	Eud	26351	4.4208	34	5.08746	0.00129027	-2.88932	408.26	216.71	0.530814
Ficus carica	Eud	36138	4.55796	30	4.90689	0.000830151	-3.08084	301.78	249.43	0.826529
Fragaria vesca	Eud	23319	4.36771	37	5.20945	0.00158669	-2.79951	442.9	242.11	0.546647
Gastrolobium bilobum	Eud	40352	4.60587	68	6.08746	0.00168517	-2.77336	459.17	226.9	0.494152
Glebionis coronaria	Eud	76090	4.88133	43	5.42626	0.00056512	-3.24786	303.23	215.58	0.710945
Glycine max	Eud	52872	4.72323	78	6.2854	0.00147526	-2.83113	385.15	216.56	0.562274
Glycine soja	Eud	46969	4.67181	76	6.24793	0.00161809	-2.791	412.66	220.16	0.533514
Gossypium arboreum	Eud	49176	4.69175	93	6.53916	0.00189117	-2.72327	467.29	247.09	0.538723
Gossypium barbadense	Eud	74561	4.87251	104	6.70044	0.00139483	-2.85548	392.08	232.23	0.592303
Gossypium darwinii	Eud	78303	4.89378	104	6.70044	0.00132817	-2.87675	381.43	228.84	0.599953
Gossypium hirsutum	Eud	75376	4.87723	106	6.72792	0.00140628	-2.85193	385.94	227.79	0.590221
Gossypium mustelinum	Eud	74699	4.87331	102	6.67243	0.00136548	-2.86471	389.81	231.41	0.593648
Gossypium raimondii	Eud	37505	4.57409	49	5.61471	0.00130649	-2.88389	399.83	222.76	0.557137
Handroanthus impetiginosus	Eud	30271	4.48103	42	5.39232	0.00138747	-2.85778	373.08	223.4	0.598799
Helianthus annuus	Eud	71248	4.85277	50	5.64386	0.000701774	-3.1538	305.59	209.14	0.684381
Hevea brasiliensis	Eud	58025	4.76362	127	6.98868	0.00218871	-2.65981	485.15	239.62	0.493909
Hibiscus cannabinus	Eud	64861	4.81198	78	6.2854	0.00120257	-2.91989	405.58	251.9	0.621086
Hibiscus syriacus	Eud	82827	4.91817	124	6.9542	0.0014971	-2.82475	399.66	222.38	0.556423
Humulus lupulus	Eud	47669	4.67824	57	5.83289	0.00119575	-2.92236	442.87	249.95	0.564387
Hydrangea quercifolia	Eud	31139	4.4933	35	5.12928	0.00112399	-2.94924	392.61	210.31	0.535672
Impatiens glandulifera	Eud	36777	4.56558	76	6.24793	0.00206651	-2.68476	443.16	224.64	0.506905
Ipomoea aquatica	Eud	29606	4.47138	35	5.12928	0.00118219	-2.92731	400.93	197.66	0.493004
Ipomoea batatas	Eud	64295	4.80818	44	5.45943	0.000684346	-3.16472	397.24	224.05	0.564017
Ipomoea nil	Eud	51053	4.70802	91	6.50779	0.00178246	-2.74898	474.42	223.44	0.470975
Jatropha curcas	Eud	29586	4.47109	68	6.08746	0.00229838	-2.63858	476.71	237.88	0.499004
Juglans microcarpa × Juglans regia	Eud	43487	4.63836	78	6.2854	0.00179364	-2.74626	472.1	248.38	0.526117
Juglans regia	Eud	45959	4.66237	59	5.88264	0.00128375	-2.89152	480.85	241.93	0.50313
Kalanchoe fedtschenkoi	Eud	30964	4.49086	49	5.61471	0.00158248	-2.80066	376.23	207.08	0.550408
Kalanchoe laxiflora	Eud	50461	4.70296	87	6.44294	0.0017241	-2.76344	417.86	218.03	0.521778
Lablab purpureus	Eud	20946	4.3211	31	4.9542	0.00148	-2.82974	425.18	216.68	0.509619
Lactuca sativa	Eud	38910	4.59006	32	5	0.000822411	-3.08491	351.77	211.81	0.602126
Lagenaria siceraria	Eud	22472	4.35164	22	4.45943	0.000978996	-3.00922	416.95	254.68	0.610817
Lens culinaris	Eud	39141	4.59263	37	5.20945	0.0009453	-3.02443	356.39	231.05	0.648307
Lotus japonicus	Eud	44420	4.64758	48	5.58496	0.00108059	-2.96634	460.38	225.62	0.490073
Luffa acutangula	Eud	42211	4.62543	25	4.64386	0.000592263	-3.22749	354.34	239.56	0.676074
Luffa cylindrica	Eud	31661	4.50052	23	4.52356	0.000726446	-3.1388	415.34	274.78	0.661578
Lupinus albus	Eud	38255	4.58269	52	5.70044	0.0013593	-2.86668	369.03	226.92	0.614909
Lupinus angustifolius	Eud	33083	4.5196	50	5.64386	0.00151135	-2.82063	428.54	220.3	0.514071
Lycium barbarum	Eud	52159	4.71733	98	6.61471	0.00187887	-2.7261	450.39	216.59	0.480894
Lycium ferocissimum	Eud	44311	4.64651	94	6.55459	0.00212137	-2.67338	440.88	216.38	0.490791
Malania oleifera	Eud	36577	4.56321	74	6.20945	0.00202313	-2.69398	476.54	269.69	0.565934
Malus baccata	Eud	45931	4.66211	46	5.52356	0.0010015	-2.99935	353.88	259.96	0.734599
Malus domestica	Eud	45116	4.65433	54	5.75489	0.00119691	-2.92194	375.72	221.54	0.595523
Malus fusca	Eud	46622	4.66859	48	5.58496	0.00102956	-2.98735	366.04	248.67	0.679352
Malus sieversii	Eud	45210	4.65523	39	5.2854	0.000862641	-3.06417	413.98	288.9	0.69786
Malus sylvestris	Eud	59561	4.77496	77	6.26679	0.00129279	-2.88847	484.33	255.58	0.527698
Mangifera indica	Eud	52078	4.71665	108	6.75489	0.00207381	-2.68323	501.28	248.01	0.494753
Manihot esculenta	Eud	33033	4.51895	36	5.16993	0.00108982	-2.96265	389.58	227.72	0.584527
Medicago sativa	Eud	164632	5.21651	149	7.21917	0.000905049	-3.04333	389.27	202.32	0.519742
Medicago truncatula	Eud	50894	4.70667	39	5.2854	0.000766299	-3.1156	328.31	202.56	0.616978
Mesembryanthemum crystallinum	Eud	24234	4.38443	24	4.58496	0.000990344	-3.00421	392.96	243.04	0.618485
Microthlaspi erraticum	Eud	49768	4.69695	31	4.9542	0.00062289	-3.20559	354.74	227.58	0.64154
Morella rubra	Eud	29351	4.46762	26	4.70044	0.00088583	-3.05265	380.34	230.23	0.605327
Moringa oleifera	Eud	18451	4.26602	25	4.64386	0.00135494	-2.86808	412.63	220.68	0.534813
Morus notabilis	Eud	26965	4.4308	27	4.75489	0.0010013	-2.99944	361.23	284.52	0.787642
Nicotiana attenuata	Eud	44491	4.64827	66	6.04439	0.00148345	-2.82873	428.21	243.52	0.568693
Nicotiana sylvestris	Eud	48160	4.68269	81	6.33985	0.00168189	-2.7742	425.24	265.52	0.6244
Nicotiana tabacum	Eud	84255	4.9256	154	7.26679	0.00182778	-2.73807	416.5	269.72	0.647587
Ocimum basilicum	Eud	78990	4.89757	81	6.33985	0.00102545	-2.98909	394.11	205.93	0.522519
Olea europaea	Eud	50684	4.70487	48	5.58496	0.000947044	-3.02363	346.97	206.42	0.594922
Origanum majorana	Eud	33929	4.53057	30	4.90689	0.000884199	-3.05345	424.04	231.4	0.545703
Origanum vulgare	Eud	32623	4.51352	28	4.80735	0.00085829	-3.06637	427.23	224.96	0.526555
Osmanthus fragrans	Eud	41252	4.61545	66	6.04439	0.00159992	-2.7959	388.9	219.02	0.563178
Panax ginseng	Eud	65913	4.81897	80	6.32193	0.00121372	-2.91588	372.14	228.6	0.614285
Panax notoginseng	Eud	37879	4.5784	40	5.32193	0.00105599	-2.97634	333.15	220.82	0.662825
Panax quinquefolius	Eud	64247	4.80785	56	5.80735	0.000871636	-3.05966	383.32	226.76	0.591568
Perilla frutescens	Eud	38941	4.59041	48	5.58496	0.00123263	-2.90917	419.51	228.08	0.543682
Phaseolus acutifolius	Eud	27094	4.43287	43	5.42626	0.00158707	-2.7994	410.38	223.53	0.54469
Phaseolus vulgaris	Eud	27433	4.43827	45	5.49185	0.00164036	-2.78506	419.59	216.82	0.516743
Physalis pubescens	Eud	32075	4.50617	39	5.2854	0.0012159	-2.9151	377.06	217.05	0.575638
Pistacia vera	Eud	41299	4.61594	52	5.70044	0.00125911	-2.89994	441.03	224.62	0.509308
Pisum sativum	Eud	29773	4.47382	36	5.16993	0.00120915	-2.91752	412.91	208.08	0.503935
Platycodon grandiflorus	Eud	21619	4.33484	23	4.52356	0.00106388	-2.97311	397.59	219.65	0.552454
Populus alba	Eud	44981	4.65303	45	5.49185	0.00100042	-2.99982	382.59	234.16	0.612039
Populus euphratica	Eud	49660	4.69601	79	6.30378	0.00159082	-2.79838	493.41	231.13	0.468434
Populus nigra	Eud	44423	4.64761	77	6.26679	0.00173334	-2.76112	497.61	247.17	0.496714
Populus trichocarpa	Eud	42950	4.63296	51	5.67243	0.00118743	-2.92539	369.5	228.1	0.617321
Portulaca amilis	Eud	52037	4.71631	29	4.85798	0.000557296	-3.25391	317.98	246.55	0.775363
Potentilla anserina	Eud	46495	4.66741	53	5.72792	0.00113991	-2.94313	372.8	231.87	0.621969
Prunus × yedoensis	Eud	95076	4.97807	73	6.18982	0.000767807	-3.11475	321.2	239.68	0.746202
Prunus avium	Eud	35009	4.54418	41	5.35755	0.00117113	-2.9314	467.13	253.05	0.541712
Prunus dulcis	Eud	33326	4.52278	52	5.70044	0.00156034	-2.80678	492.74	260.02	0.527702
Prunus mume	Eud	29705	4.47283	45	5.49185	0.0015149	-2.81962	463.13	251.52	0.543087
Prunus persica	Eud	47089	4.67292	53	5.72792	0.00112553	-2.94864	458.52	245.25	0.534873
Prunus salicina	Eud	29714	4.47296	26	4.70044	0.000875008	-3.05799	435.59	238.53	0.547602
Punica granatum	Eud	36608	4.56358	54	5.75489	0.00147509	-2.83118	484.65	244.04	0.503539
Pyrus × bretschneideri	Eud	42341	4.62676	50	5.64386	0.00118089	-2.92779	390.59	261.64	0.669858
Pyrus betulifolia	Eud	59552	4.7749	50	5.64386	0.000839602	-3.07593	434.03	257.58	0.593461
Pyrus communis	Eud	45217	4.6553	67	6.06609	0.00148174	-2.82923	402.07	238.84	0.594026
Pyrus pyrifolia	Eud	42559	4.62899	49	5.61471	0.00115134	-2.9388	423.25	238.06	0.562457
Pyrus ussuriensis × communis	Eud	43120	4.63468	50	5.64386	0.00115955	-2.93571	394.22	236.34	0.599513
Quercus lobata	Eud	53226	4.72612	57	5.83289	0.00107091	-2.97025	488.09	241.16	0.494089
Quercus robur	Eud	53760	4.73046	47	5.55459	0.000874256	-3.05836	525.36	242.32	0.461246
Quercus suber	Eud	44993	4.65314	44	5.45943	0.00097793	-3.00969	454.49	234.57	0.516117
Raphanus sativus	Eud	43239	4.63588	45	5.49185	0.00104073	-2.98266	381.47	228.8	0.599785
Rhodamnia argentea	Eud	38931	4.5903	74	6.20945	0.0019008	-2.72106	482.2	264.18	0.547864
Rhododendron simsii	Eud	32999	4.5185	29	4.85798	0.000878815	-3.0561	428.58	219.31	0.511713
Rhododendron vialii	Eud	49606	4.69553	68	6.08746	0.0013708	-2.86303	480.04	232.43	0.484189
Rhododendron williamsianum	Eud	23548	4.37195	26	4.70044	0.00110413	-2.95698	410.64	226.77	0.550945
Ricinus communis	Eud	31221	4.49445	30	4.90689	0.000960892	-3.01733	333.74	244.13	0.731498
Rosa chinensis	Eud	45469	4.65772	28	4.80735	0.000615804	-3.21056	319.54	222.5	0.696313
Rosa multiflora	Eud	67380	4.82853	41	5.35755	0.000608489	-3.21575	325.86	246.31	0.755877
Rosmarinus officinalis	Eud	51389	4.71087	43	5.42626	0.000836755	-3.0774	415.62	215.14	0.517636
Rubus occidentalis	Eud	33286	4.52226	30	4.90689	0.00090128	-3.04514	370.71	242.5	0.65415
Salix purpurea	Eud	38982	4.59086	43	5.42626	0.00110307	-2.9574	368.51	244.67	0.663944
Salvia miltiorrhiza	Eud	49187	4.69185	97	6.59991	0.00197207	-2.70508	453.48	233.77	0.515502
Salvia splendens	Eud	79251	4.899	65	6.02237	0.000820179	-3.08609	462.76	215.6	0.4659
Senna tora	Eud	45268	4.65579	42	5.39232	0.000927808	-3.03254	316.07	238.52	0.754643
Sesamum indicum	Eud	35410	4.54913	85	6.40939	0.00240045	-2.61971	469.47	253.67	0.540333
Sinapis alba	Eud	52686	4.7217	57	5.83289	0.00108188	-2.96582	383.48	224.26	0.584802
Siraitia grosvenorii	Eud	30565	4.48522	22	4.45943	0.000719778	-3.1428	405.35	308.42	0.760873
Sisymbrium irio	Eud	27367	4.43723	33	5.04439	0.00120583	-2.91871	422.73	231.15	0.546803
Solanum dulcamara	Eud	36107	4.55759	81	6.33985	0.00224333	-2.64911	468.99	431.8	0.920702
Solanum lycopersicum	Eud	34074	4.53242	51	5.67243	0.00149674	-2.82485	342.33	223.63	0.653259
Solanum melongena	Eud	28435	4.45385	33	5.04439	0.00116054	-2.93534	374.88	245.64	0.65525
Solanum muricatum	Eud	33734	4.52807	41	5.35755	0.00121539	-2.91528	360.18	218.93	0.607835
Solanum pennellii	Eud	38023	4.58005	137	7.09803	0.00360308	-2.44333	471.45	610.32	1.29456
Solanum pimpinellifolium	Eud	71945	4.857	46	5.52356	0.000639377	-3.19424	224.88	238.24	1.05941
Solanum stenotomum	Eud	39771	4.59957	105	6.71425	0.00264011	-2.57838	459.27	315.11	0.686111
Solanum tuberosum	Eud	32917	4.51742	54	5.75489	0.00164049	-2.78503	391.53	214.91	0.548898
Solanum verrucosum	Eud	33690	4.5275	57	5.83289	0.0016919	-2.77163	457.64	213.93	0.467464
Spinacia oleracea	Eud	29015	4.46262	15	3.90689	0.000516974	-3.28653	413.33	323.75	0.783272
Strobilanthes cusia	Eud	32148	4.50715	33	5.04439	0.0010265	-2.98864	408.67	211.42	0.517337
Syzygium oleosum	Eud	40707	4.60967	60	5.90689	0.00147395	-2.83152	484.79	231.67	0.477877
Tarenaya hassleriana	Eud	41094	4.61378	90	6.49185	0.0021901	-2.65954	457.08	237.82	0.520303
Theobroma cacao	Eud	29452	4.46911	30	4.90689	0.00101861	-2.99199	392.89	246.7	0.627911
Thlaspi arvense	Eud	38735	4.5881	33	5.04439	0.000851943	-3.06959	394.31	223.24	0.566154
Toona sinensis	Eud	34345	4.53586	48	5.58496	0.00139758	-2.85462	398.12	239.15	0.600698
Trifolium pratense	Eud	47931	4.68062	57	5.83289	0.00118921	-2.92474	481.01	228.52	0.475084
Tripterygium wilfordii	Eud	67148	4.82703	102	6.67243	0.00151903	-2.81843	471.58	245.53	0.520654
Vaccinium darrowii	Eud	41815	4.62133	32	5	0.000765276	-3.11618	372.92	254.25	0.681782
Vaccinium duclouxii	Eud	41426	4.61727	34	5.08746	0.000820741	-3.08579	359.2	202.44	0.563586
Vaccinium macrocarpon	Eud	22836	4.35862	23	4.52356	0.00100718	-2.99689	445.96	268.78	0.6027
Vicia faba	Eud	34403	4.5366	36	5.16993	0.00104642	-2.98029	377.03	213.25	0.565605
Vicia villosa	Eud	67148	4.82703	54	5.75489	0.000804194	-3.09464	444.7	222.35	0.5
Vigna angularis	Eud	25910	4.41347	35	5.12928	0.00135083	-2.8694	420.62	228.06	0.5422
Vigna umbellata	Eud	39906	4.60104	65	6.02237	0.00162883	-2.78812	495.71	224.8	0.453491
Vigna unguiculata	Eud	25574	4.4078	44	5.45943	0.0017205	-2.76435	400.86	222.98	0.556254
Vitis riparia	Eud	33448	4.52437	35	5.12928	0.0010464	-2.9803	418.21	241.84	0.578274
Vitis rotundifolia	Eud	40219	4.60443	45	5.49185	0.00111887	-2.95122	450.38	222.51	0.494049
Vitis vinifera	Eud	31845	4.50304	34	5.08746	0.00106767	-2.97156	356.89	231.03	0.647342
Ziziphus jujuba	Eud	41232	4.61523	59	5.88264	0.00143093	-2.84438	497.44	250.61	0.503799
Cryptomeria japonica	Gym	60829	4.78411	58	5.85798	0.000953493	-3.02068	474.61	226.55	0.477339
Cycas panzhihuaensis	Gym	32353	4.50991	27	4.75489	0.000834544	-3.07855	395.54	265.52	0.671285
Ginkgo biloba	Gym	41309	4.61604	22	4.45943	0.000532572	-3.27362	391.66	237.22	0.605678
Picea abies	Gym	66632	4.82368	20	4.32193	0.000300156	-3.52265	234.59	227.65	0.970416
Thuja plicata	Gym	39659	4.59834	29	4.85798	0.000731234	-3.13594	358.51	210.79	0.587961
Welwitschia mirabilis	Gym	26990	4.4312	27	4.75489	0.00100037	-2.99984	342.65	231.15	0.674595
Aquilegia coerulea	Mag	41063	4.61345	34	5.08746	0.000827996	-3.08197	435.41	225.88	0.518775
Cinnamomum kanehirae	Mag	27899	4.44559	39	5.2854	0.0013979	-2.85452	436.84	226.59	0.518702
Liriodendron tulipifera YP108A	Mag	29655	4.4721	31	4.9542	0.00104535	-2.98074	421.71	223.06	0.528942
Macadamia integrifolia	Mag	46649	4.66884	93	6.53916	0.00199361	-2.70036	480.2	235.13	0.48965
Macleaya cordata	Mag	21911	4.34066	25	4.64386	0.00114098	-2.94272	418.56	228.88	0.546827
Magnolia sinica	Mag	48288	4.68384	68	6.08746	0.00140822	-2.85133	476.05	241.68	0.507678
Nelumbo nucifera	Mag	38191	4.58196	72	6.16993	0.00188526	-2.72463	486.74	244.54	0.502404
Papaver somniferum	Mag	51213	4.70938	40	5.32193	0.000781052	-3.10732	370.18	262.48	0.70906
Persea americana	Mag	24616	4.39122	30	4.90689	0.00121872	-2.9141	370.03	221.7	0.599141
Piper nigrum	Mag	63466	4.80254	42	5.39232	0.000661772	-3.17929	300	237.93	0.7931
Telopea speciosissima	Mag	41631	4.61942	63	5.97728	0.0015133	-2.82008	363.46	222.94	0.613382
Aegilops tauschii	Mon	55713	4.74596	59	5.88264	0.001059	-2.9751	423.9	239.17	0.564213
Allium cepa	Mon	86073	4.93487	45	5.49185	0.000522812	-3.28165	294.56	206.93	0.702505
Allium fistulosum	Mon	62255	4.79417	39	5.2854	0.000626456	-3.20311	273.34	193.74	0.708788
Allium sativum	Mon	57561	4.76013	36	5.16993	0.000625423	-3.20383	265.67	152.62	0.574472
Ananas comosus	Mon	27024	4.43175	25	4.64386	0.000925104	-3.03381	390.43	236.31	0.605256
Asparagus officinalis	Mon	27395	4.43767	28	4.80735	0.00102208	-2.99051	334.67	212.14	0.633878
Brachypodium distachyon	Mon	34310	4.53542	37	5.20945	0.0010784	-2.96722	377.27	241.76	0.640814
Brachypodium hybridum	Mon	70160	4.84609	69	6.10852	0.000983466	-3.00724	369.13	230.15	0.623493
Brachypodium mexicanum	Mon	70845	4.85031	64	6	0.000903381	-3.04413	352.96	237.27	0.672229
Brachypodium stacei	Mon	29898	4.47564	35	5.12928	0.00117065	-2.93157	402.14	230.67	0.573606
Chasmanthium laxum	Mon	31776	4.5021	37	5.20945	0.0011644	-2.9339	403.04	244.76	0.607285
Dendrobium catenatum	Mon	34389	4.53642	65	6.02237	0.00189014	-2.72351	461.32	214.02	0.46393
Dichanthelium oligosanthes	Mon	26468	4.42272	29	4.85798	0.00109566	-2.96032	367.11	255.34	0.695541
Dioscorea alata	Mon	21728	4.33702	28	4.80735	0.00128866	-2.88986	390.19	217.32	0.556959
Dioscorea cayenensis subsp. rotundata	Mon	33298	4.52242	56	5.80735	0.00168178	-2.77423	446.41	223.23	0.500056
Elaeis guineensis	Mon	43551	4.639	114	6.83289	0.00261762	-2.58209	476.29	240.39	0.504714
Eleusine coracana	Mon	48836	4.68874	64	6	0.00131051	-2.88256	418.65	246.22	0.588129
Hordeum vulgare subsp. vulgare	Mon	40284	4.60513	50	5.64386	0.00124119	-2.90616	450.8	241.66	0.536069
Lolium perenne	Mon	54169	1.74036	55	5.78136	0.00101534	-2.99339	437.71	252.11	0.575975
Lolium rigidum	Mon	54112	4.73329	84	6.39232	0.00155234	-2.80901	439.06	241.96	0.551086
Miscanthus floridulus	Mon	95420	4.97964	109	6.76818	0.00114232	-2.94221	431.98	257.46	0.596
Miscanthus sinensis	Mon	67789	4.83116	76	6.24793	0.00112113	-2.95035	344.2	245.32	0.712725
Musa acuminata	Mon	36979	4.56796	56	5.80735	0.00151437	-2.81977	393.33	281.11	0.714692
Oryza glaberrima	Mon	36216	4.5589	53	5.72792	0.00146344	-2.83462	482.33	266.34	0.552195
Oryza sativa	Mon	66338	4.82176	34	5.08746	0.000512527	-3.29028	447.34	261.06	0.583583
Panicum hallii	Mon	33805	4.52898	37	5.20945	0.00109451	-2.96078	377.87	248.7	0.658163
Panicum virgatum	Mon	80278	4.9046	78	6.2854	0.000971624	-3.0125	356.55	234.15	0.65671
Phalaenopsis equestris	Mon	29894	4.47558	42	5.39232	0.00140496	-2.85233	437.76	218.12	0.498264
Phoenix dactylifera	Mon	48801	4.68843	112	6.80735	0.00229503	-2.63921	476.49	236.16	0.495624
Phragmites australis	Mon	55965	4.74792	100	6.64386	0.00178683	-2.74792	469.72	265.58	0.565401
Saccharum officinarum	Mon	117757	5.07099	29	4.85798	0.00024627	-3.60859	440.42	308.66	0.700831
Setaria italica	Mon	34584	4.53888	39	5.2854	0.00112769	-2.94781	396.51	242.23	0.610905
Setaria viridis	Mon	38334	4.58358	39	5.2854	0.00101737	-2.99252	363.17	245.26	0.675331
Sorghum bicolor	Mon	34211	4.53417	39	5.2854	0.00113998	-2.9431	387.29	249.82	0.645046
Spirodela polyrhiza	Mon	19623	4.29277	25	4.64386	0.00127402	-2.89483	369.35	198.92	0.538568
Triticum aestivum	Mon	106913	5.02903	104	6.70044	0.000972754	-3.012	413.51	232.01	0.561075
Triticum dicoccoides	Mon	86329	4.93616	85	6.40939	0.000984605	-3.00674	441.95	240.36	0.543862
Triticum urartu	Mon	48561	4.68629	53	5.72792	0.00109141	-2.96201	451.18	223.53	0.495434
Typha latifolia	Mon	22107	4.34453	34	5.08746	0.00153797	-2.81305	435.31	221.53	0.508902
Vanilla planifolia	Mon	32736	4.51503	34	5.08746	0.00103861	-2.98355	331.73	219.15	0.660628
Zea mays	Mon	39498	4.59658	47	5.55459	0.00118993	-2.92448	391.78	229.68	0.586247
Zingiber officinale	Mon	101838	5.00791	145	7.17991	0.00142383	-2.84654	454.62	232.4	0.511196
Zizania latifolia	Mon	38789	4.58871	54	5.75489	0.00139215	-2.85631	401.11	242.39	0.604298
Zostera marina	Mon	20450	4.31069	37	5.20945	0.00180929	-2.74249	392.17	213.05	0.543259
Alsophila spinulosa	Pte	67831	4.83143	26	4.70044	0.000383306	-3.41645	378.53	353.54	0.933981
Ceratopteris richardii	Pte	36857	4.56652	19	4.24793	0.000515506	-3.28777	377.21	243.05	0.644336
Diphasiastrum complanatum	Pte	31430	4.49734	40	5.32193	0.00127267	-2.89528	428.11	221.85	0.518208
Selaginella moellendorffii	Pte	22285	4.34801	13	3.70044	0.000583352	-3.23407	381.85	127	0.332591
Cyanidiococcus yangmingshanensis	Rho	5189	3.71508	4	2	0.000770861	-3.11302	417.65	196.75	0.471088
Galdieria sulphuraria	Rho	7174	3.85576	5	2.32193	0.000696961	-3.15679	419.35	164.8	0.392989
Gracilariopsis chorda	Rho	10813	4.03395	5	2.32193	0.000462406	-3.33498	384.43	209.6	0.545223
Porphyra umbilicalis	Rho	13125	4.1181	4	2	0.000304762	-3.51604	446.11	195.75	0.438793
a Amino acid length

## Sheet: Table S4
Table S4. The statistics of identified NF-YA subfamily genes in 320 plant species.
Species	Taxa	All genes	Log10 (All genes)	Log10 (NF-YA genes)	NF-YA genes	Log2 (NF-YA genes)	NF-YA number ratio	Log10 (NF-YA number ratio)	Lengtha (All genes)	Lengtha (NF-YA genes)	Length ratio (NF-YA genes)
Amborella trichopoda	Ban	26846	4.42888	0.69897	5	2.32193	0.000186247	-3.72991	315.4	271.6	0.861129
Euryale ferox	Ban	40049	4.60259	1	10	3.32193	0.000249694	-3.60259	410.68	397.6	0.96815
Nymphaea colorata	Ban	24059	4.38128	0.69897	5	2.32193	0.000207822	-3.68231	407.4	302.4	0.742268
Anthoceros agrestis	Bry	39981	4.60185	0.5	1	0.5	2.50119e-05	-4.60185	425.12	391	0.91974
Anthoceros punctatus	Bry	33187	4.52097	0.5	1	0.5	3.01323e-05	-4.52097	406.49	312	0.767547
Ceratodon purpureus R40	Bry	31482	4.49806	0.5	1	0.5	3.17642e-05	-4.49806	361.69	327	0.904089
Entodon seductrix	Bry	25801	4.41164	0.5	1	0.5	3.87582e-05	-4.41164	342.16	460	1.3444
Hypnum curvifolium	Bry	29077	4.46355	0.5	1	0.5	3.43914e-05	-4.46355	325.77	542	1.66375
Marchantia polymorpha subsp. ruderalis	Bry	20354	4.30865	0.5	1	0.5	4.91304e-05	-4.30865	442.45	216	0.488191
Physcomitrium patens	Bry	48022	4.68144	0.30103	2	1	4.16476e-05	-4.38041	560.36	294.5	0.525555
Sphagnum fallax	Bry	25100	4.39967	0.30103	2	1	7.96813e-05	-4.09864	462.58	288	0.622595
Sphagnum magellanicum	Bry	25227	4.40187	0.30103	2	1	7.92801e-05	-4.10084	466.19	283	0.607049
Chlorokybus atmophyticus	Cha	9300	3.96848	0.5	1	0.5	0.000107527	-3.96848	460.2	299	0.649718
Spirogloea muscicola	Cha	27137	4.43356	0.30103	2	1	7.37001e-05	-4.13253	452.46	182.5	0.403351
Bathycoccus prasinos	Chl	7900	3.89763	0.5	1	0.5	0.000126582	-3.89763	521.71	375	0.71879
Botryococcus braunii	Chl	20284	4.30715	0.5	1	0.5	4.92999e-05	-4.30715	336.75	345	1.0245
Chlamydomonas reinhardtii	Chl	17741	4.24898	0	0	0	0	0	735.51	-	-
Chlorella variabilis	Chl	9780	3.99034	0.5	1	0.5	0.000102249	-3.99034	454.76	1521	3.34462
Chloropicon primus	Chl	8639	3.93646	0.5	1	0.5	0.000115754	-3.93646	493.4	289	0.585732
Chromochloris zofingiensis	Chl	15369	4.18665	0	0	0	0	0	481.53	-	-
Coccomyxa subellipsoidea	Chl	9629	3.98358	0.5	1	0.5	0.000103853	-3.98358	427.42	277	0.648074
Dunaliella salina	Chl	16697	4.22264	0	0	0	0	0	403.18	-	-
Micromonas pusilla CCMP1545	Chl	10660	4.02776	0	0	0	0	0	450.77	-	-
Ostreococcus lucimarinus	Chl	7796	3.89187	0.5	1	0.5	0.000128271	-3.89187	405.71	122	0.300707
Ostreococcus tauri	Chl	8099	3.90843	0.5	1	0.5	0.000123472	-3.90843	438.86	157	0.357745
Picochlorum sp. SENEW3	Chl	1793	3.25358	0	0	0	0	0	520.04	-	-
Tetrabaena socialis	Chl	14296	4.15521	0	0	0	0	0	405.28	-	-
Volvox carteri	Chl	14247	4.15372	0	0	0	0	0	654.05	-	-
Acer saccharum	Eud	35692	4.55257	0.845098	7	2.80735	0.000196122	-3.70747	361.19	312.43	0.865002
Acer truncatum	Eud	28438	4.4539	0.845098	7	2.80735	0.00024615	-3.6088	370.44	304.86	0.822967
Actinidia chinensis	Eud	33115	4.52002	1.23045	17	4.08746	0.000513363	-3.28958	425.16	284.18	0.668407
Actinidia eriantha	Eud	42988	4.63335	1.72428	53	5.72792	0.0012329	-2.90907	335.58	296.32	0.883009
Aethionema arabicum	Eud	37839	4.57794	0.954243	9	3.16993	0.00023785	-3.6237	395.44	360.78	0.912351
Alnus glutinosa	Eud	35115	4.54549	1.11394	13	3.70044	0.000370212	-3.43155	489.99	292.46	0.596869
Alyssum linifolium	Eud	51429	4.71121	1.30103	20	4.32193	0.000388886	-3.41018	404.44	279.75	0.691697
Amaranthus hypochondriacus	Eud	23843	4.37736	0.845098	7	2.80735	0.000293587	-3.53226	355.86	247	0.694093
Anacardium occidentale	Eud	41197	4.61487	1.23045	17	4.08746	0.000412651	-3.38442	378.11	307.24	0.812568
Apium graveolens	Eud	31326	4.4959	0.845098	7	2.80735	0.000223457	-3.65081	378.06	304.57	0.805613
Arabidopsis halleri	Eud	25008	4.39808	1	10	3.32193	0.000399872	-3.39808	381.89	280.9	0.735552
Arabidopsis lyrata	Eud	31073	4.49238	1.07918	12	3.58496	0.000386187	-3.4132	385.15	266	0.69064
Arabidopsis thaliana	Eud	27416	4.438	1	10	3.32193	0.000364751	-3.438	406.11	282.2	0.694886
Arabis alpina	Eud	23286	4.36709	0.30103	2	1	8.58885e-05	-4.06606	391.36	240.5	0.614524
Arachis duranensis	Eud	44934	4.65258	1.30103	20	4.32193	0.000445097	-3.35155	439.57	265.25	0.603431
Arachis hypogaea	Eud	67124	4.82688	1.17609	15	3.90689	0.000223467	-3.65079	396.14	309.47	0.781214
Arachis ipaensis	Eud	57621	4.76058	1.53148	34	5.08746	0.000590063	-3.2291	420.7	264.18	0.627953
Arachis stenosperma	Eud	45936	4.66215	1.34242	22	4.45943	0.000478927	-3.31973	457.22	274.68	0.600761
Arctium lappa	Eud	32771	4.51549	0.90309	8	3	0.000244118	-3.6124	386.1	307.38	0.796115
Artemisia annua	Eud	66918	4.82554	1.04139	11	3.45943	0.00016438	-3.78415	380.75	330.45	0.867892
Averrhoa carambola	Eud	24531	4.38972	0.845098	7	2.80735	0.000285353	-3.54462	387.89	311.29	0.802521
Benincasa hispida	Eud	33043	4.51908	1.17609	15	3.90689	0.000453954	-3.34299	467.68	319.93	0.684079
Beta vulgaris	Eud	24255	4.3848	0.778151	6	2.58496	0.000247372	-3.60665	409.81	295.83	0.721871
Boechera stricta	Eud	27416	4.438	0.954243	9	3.16993	0.000328275	-3.48376	393.73	272.22	0.691387
Brassica juncea	Eud	100829	5.00359	1.51851	33	5.04439	0.000327287	-3.48507	387.11	274.42	0.708894
Brassica napus	Eud	60607	4.78252	1.5563	36	5.16993	0.000593991	-3.22622	440.13	264.33	0.600573
Brassica nigra	Eud	59851	4.77707	1.27875	19	4.24793	0.000317455	-3.49832	341.95	268.84	0.786197
Brassica oleracea	Eud	56687	4.75348	1.6902	49	5.61471	0.000864396	-3.06329	414.43	282.45	0.681538
Brassica rapa	Eud	41025	4.61305	1.83251	68	6.08746	0.00165753	-2.78054	390.04	268.93	0.689493
Cajanus cajan	Eud	48078	4.68195	1.11394	13	3.70044	0.000270394	-3.568	320.72	278.23	0.867517
Camelina sativa	Eud	107481	5.03133	1.79934	63	5.97728	0.00058615	-3.23199	426.95	265.98	0.622977
Camellia chekiangoleosa	Eud	64384	4.80878	1.04139	11	3.45943	0.00017085	-3.76739	374.7	291.91	0.77905
Camellia sinensis	Eud	33021	4.51879	0.90309	8	3	0.00024227	-3.6157	378.7	300.5	0.793504
Cannabis sativa	Eud	39959	4.60161	1.41497	26	4.70044	0.000650667	-3.18664	464.01	310.65	0.66949
Capsella grandiflora	Eud	24805	4.39454	0.954243	9	3.16993	0.00036283	-3.4403	409.85	277.22	0.676394
Capsella rubella	Eud	27682	4.4422	0.954243	9	3.16993	0.000325121	-3.48795	405.06	270.89	0.668765
Capsicum annuum	Eud	51555	4.71227	1.88081	76	6.24793	0.00147415	-2.83146	431.9	252.37	0.584325
Capsicum baccatum	Eud	35853	4.55453	1.20412	16	4	0.000446267	-3.35041	375.22	262	0.698257
Capsicum chinense	Eud	34974	4.54375	1.04139	11	3.45943	0.000314519	-3.50235	371.94	249.45	0.670673
Carica papaya	Eud	26103	4.41669	1.39794	25	4.64386	0.000957744	-3.01875	26103	298.2	0.011424
Carpinus fangiana	Eud	29499	4.46981	0.778151	6	2.58496	0.000203397	-3.69166	436.64	293.83	0.672934
Castanea dentata	Eud	31254	4.49491	0.778151	6	2.58496	0.000191975	-3.71675	429.43	310.5	0.723051
Castanea mollissima	Eud	34314	4.53547	0.69897	5	2.32193	0.000145713	-3.8365	393.06	285	0.72508
Catharanthus roseus	Eud	37298	4.57169	0.90309	8	3	0.000214489	-3.6686	328.92	448.12	1.3624
Caulanthus amplexicaulis	Eud	47689	4.67842	1.27875	19	4.24793	0.000398415	-3.39966	399.49	279.79	0.700368
Cerasus × kanzakura	Eud	72702	4.86155	1.11394	13	3.70044	0.000178812	-3.7476	415.11	325.54	0.784226
Cercis canadensis	Eud	27440	4.43838	0.90309	8	3	0.000291545	-3.53529	429.31	290.38	0.676388
Chenopodium quinoa	Eud	44776	4.65105	1.04139	11	3.58496	0.000245667	-3.60965	424.81	272.27	0.640922
Chrysanthemum nankingense	Eud	56870	4.75488	0.90309	8	3	0.000140672	-3.85179	336.06	267.62	0.796346
Cicer arietinum	Eud	28269	4.45131	0.90309	8	3	0.000282996	-3.54822	388.81	302	0.776729
Citrullus lanatus	Eud	22596	4.35403	0.845098	7	2.80735	0.000309789	-3.50893	388.95	309.14	0.794807
Citrus × clementina	Eud	34557	4.53854	1.11394	13	3.70044	0.00037619	-3.42459	404.81	311.38	0.7692
Citrus sinensis	Eud	25379	4.40447	1.36173	23	4.52356	0.000906261	-3.04275	382.94	285.7	0.74607
Coffea arabica	Eud	67160	4.82711	1.59106	39	5.2854	0.000580703	-3.23605	480.69	308.51	0.641807
Coffea canephora	Eud	25574	4.4078	0.90309	8	3	0.000312818	-3.50471	400.86	282.62	0.705034
Coffea eugenioides	Eud	38150	4.58149	1	10	3.32193	0.000262123	-3.58149	473.98	284.3	0.599814
Coffea humblotiana	Eud	32874	4.51685	0.845098	7	2.80735	0.000212934	-3.67175	333.52	309.29	0.927351
Corchorus capsularis	Eud	29356	4.4677	0.90309	8	3	0.000272517	-3.56461	343.91	403.75	1.174
Corchorus olitorius	Eud	35704	4.55272	0.845098	7	3	0.000196056	-3.70762	311.56	305.86	0.981705
Coriandrum sativum	Eud	40747	4.6101	0.954243	9	3.16993	0.000220875	-3.65585	358.93	288.33	0.803304
Corylus avellana	Eud	36029	4.55665	1.17609	15	3.90689	0.000416331	-3.38056	474.59	297.4	0.626646
Crataegus pinnatifida	Eud	40571	4.60822	1.11394	13	3.70044	0.000320426	-3.49427	408.15	348.15	0.852995
Cucumis hystrix	Eud	23864	4.37774	0.778151	6	2.58496	0.000251425	-3.59959	394.71	297.83	0.754554
Cucumis melo	Eud	27868	4.44511	0.69897	5	2.32193	0.000179417	-3.74614	426.94	301.6	0.706422
Cucumis sativus	Eud	23854	4.37756	0.845098	7	2.80735	0.000293452	-3.53246	374.31	277.86	0.742326
Cucurbita argyrosperma	Eud	28298	4.45176	1.11394	13	3.70044	0.000459396	-3.33781	404.84	295.54	0.730017
Cucurbita maxima	Eud	32076	4.50618	1.11394	13	3.70044	0.000405287	-3.39224	411.84	357.54	0.868153
Cucurbita moschata	Eud	32205	4.50792	1.11394	13	3.70044	0.000403664	-3.39398	411.18	368.62	0.896493
Cucurbita pepo subsp. pepo	Eud	43464	4.63813	1.49136	31	4.9542	0.000713234	-3.14677	468.51	303.84	0.648524
Cuscuta australis	Eud	19671	4.29383	0.477121	3	1.58496	0.000152509	-3.81671	396.97	249	0.627251
Cynara cardunculus	Eud	38406	4.5844	0.845098	7	2.80735	0.000182263	-3.7393	494.6	289.86	0.586049
Daucus carota subsp. sativus	Eud	49321	4.69303	1.39794	25	4.64386	0.000506883	-3.29509	474.61	320.04	0.674322
Dionaea muscipula	Eud	21135	4.325	0.60206	4	2	0.00018926	-3.72294	390.97	275.75	0.705297
Diospyros lotus	Eud	51693	4.71343	1.11394	13	3.70044	0.000251485	-3.59949	340.33	297.85	0.87518
Dorcoceras hygrometricum	Eud	47778	4.67923	0.477121	3	1.58496	6.27904e-05	-4.20211	316.97	275	0.86759
Erigeron breviscapus	Eud	37504	4.57408	1.07918	12	3.58496	0.000319966	-3.4949	343.75	231.58	0.673687
Erigeron canadensis	Eud	34584	4.53888	1.20412	16	4	0.000462642	-3.33476	456.11	273.75	0.600184
Eriobotrya japonica	Eud	45743	4.66032	1.07918	12	3.58496	0.000262335	-3.58114	420.71	299.58	0.712082
Erythranthe guttata	Eud	31861	4.50326	1.17609	15	3.90689	0.000470795	-3.32717	449.14	257	0.572205
Eucalyptus grandis	Eud	36349	4.56049	0.90309	8	3	0.000220089	-3.6574	387.65	277.38	0.715542
Euphorbia lathyris	Eud	35425	4.54931	1.20412	16	4	0.000451658	-3.34519	470.06	257.31	0.547398
Eutrema salsugineum	Eud	26351	4.4208	0.954243	9	3.16993	0.000341543	-3.46655	408.26	268.56	0.657816
Ficus carica	Eud	36138	4.55796	0.845098	7	2.80735	0.000193702	-3.71287	301.78	322.71	1.06936
Fragaria vesca	Eud	23319	4.36771	0.90309	8	3	0.000343068	-3.46462	442.9	303.5	0.685256
Gastrolobium bilobum	Eud	40352	4.60587	1.27875	19	4.24793	0.000470856	-3.32711	459.17	305.05	0.664351
Glebionis coronaria	Eud	76090	4.88133	0.954243	9	3.16993	0.000118281	-3.92709	303.23	285.67	0.94209
Glycine max	Eud	52872	4.72323	1.32222	21	4.39232	0.000397186	-3.40101	385.15	282.62	0.733792
Glycine soja	Eud	46969	4.67181	1.32222	21	4.39232	0.000447103	-3.34959	412.66	283.29	0.686497
Gossypium arboreum	Eud	49176	4.69175	1.62325	42	5.39232	0.000854075	-3.0685	467.29	297.6	0.636864
Gossypium barbadense	Eud	74561	4.87251	1.47712	30	4.90689	0.000402355	-3.39539	392.08	305.07	0.778081
Gossypium darwinii	Eud	78303	4.89378	1.50515	32	5	0.000408669	-3.38863	381.43	292.25	0.766196
Gossypium hirsutum	Eud	75376	4.87723	1.4624	29	4.85798	0.000384738	-3.41484	385.94	295.03	0.764445
Gossypium mustelinum	Eud	74699	4.87331	1.49136	31	4.9542	0.000414999	-3.38195	389.81	302.68	0.776481
Gossypium raimondii	Eud	37505	4.57409	1.17609	15	3.90689	0.000399947	-3.398	399.83	288.93	0.722632
Handroanthus impetiginosus	Eud	30271	4.48103	0.954243	9	3.16993	0.000297314	-3.52678	373.08	296.78	0.795486
Helianthus annuus	Eud	71248	4.85277	1.07918	12	3.58496	0.000168426	-3.77359	305.59	264.58	0.865801
Hevea brasiliensis	Eud	58025	4.76362	1.65321	45	5.49185	0.000775528	-3.1104	485.15	301.53	0.621519
Hibiscus cannabinus	Eud	64861	4.81198	1.36173	23	4.52356	0.000354604	-3.45026	405.58	356.35	0.878618
Hibiscus syriacus	Eud	82827	4.91817	1.47712	30	4.90689	0.000362201	-3.44105	399.66	271.47	0.679252
Humulus lupulus	Eud	47669	4.67824	1.39794	25	4.64386	0.00052445	-3.2803	442.87	301.04	0.679748
Hydrangea quercifolia	Eud	31139	4.4933	0.90309	8	3	0.000256913	-3.59021	392.61	294	0.748835
Impatiens glandulifera	Eud	36777	4.56558	1.20412	16	4	0.000435055	-3.36146	443.16	259.56	0.585703
Ipomoea aquatica	Eud	29606	4.47138	1.04139	11	3.45943	0.000371546	-3.42999	400.93	254.73	0.635348
Ipomoea batatas	Eud	64295	4.80818	1.07918	12	3.58496	0.00018664	-3.729	397.24	305.58	0.769258
Ipomoea nil	Eud	51053	4.70802	1.69897	50	5.64386	0.000979374	-3.00905	474.42	246.56	0.519708
Jatropha curcas	Eud	29586	4.47109	1.41497	26	4.70044	0.000878794	-3.05611	476.71	292.92	0.614462
Juglans microcarpa × Juglans regia	Eud	43487	4.63836	1.50515	32	5	0.000735852	-3.13321	472.1	296.88	0.62885
Juglans regia	Eud	45959	4.66237	1.34242	22	4.45943	0.000478688	-3.31995	480.85	306.55	0.637517
Kalanchoe fedtschenkoi	Eud	30964	4.49086	1	10	3.32193	0.000322956	-3.49086	376.23	265.4	0.70542
Kalanchoe laxiflora	Eud	50461	4.70296	1.27875	19	4.24793	0.000376528	-3.4242	417.86	278.95	0.667568
Lablab purpureus	Eud	20946	4.3211	0.477121	3	1.58496	0.000143225	-3.84398	425.18	332	0.780846
Lactuca sativa	Eud	38910	4.59006	0.90309	8	3	0.000205603	-3.68697	351.77	280.12	0.796316
Lagenaria siceraria	Eud	22472	4.35164	0.778151	6	2.58496	0.000266999	-3.57349	416.95	334.17	0.801463
Lens culinaris	Eud	39141	4.59263	0.90309	8	3	0.000204389	-3.68954	356.39	303.12	0.850529
Lotus japonicus	Eud	44420	4.64758	1.17609	15	3.90689	0.000337686	-3.47149	460.38	289.47	0.628763
Luffa acutangula	Eud	42211	4.62543	0.845098	7	2.80735	0.000165834	-3.78033	354.34	318.43	0.898657
Luffa cylindrica	Eud	31661	4.50052	0.778151	6	2.58496	0.000189508	-3.72237	415.34	299.67	0.721505
Lupinus albus	Eud	38255	4.58269	1.11394	13	3.70044	0.000339825	-3.46874	369.03	278.31	0.754166
Lupinus angustifolius	Eud	33083	4.5196	1.07918	12	3.58496	0.000362724	-3.44042	428.54	276.58	0.645401
Lycium barbarum	Eud	52159	4.71733	1.60206	40	5.32193	0.000766886	-3.11527	450.39	257.25	0.571172
Lycium ferocissimum	Eud	44311	4.64651	1.69897	50	5.64386	0.00112839	-2.94754	440.88	237.88	0.539557
Malania oleifera	Eud	36577	4.56321	1.63347	43	5.42626	0.0011756	-2.92974	476.54	311.07	0.652768
Malus baccata	Eud	45931	4.66211	1	10	3.32193	0.000217718	-3.66211	353.88	335	0.946649
Malus domestica	Eud	45116	4.65433	1.04139	11	3.45943	0.000243816	-3.61294	375.72	288.36	0.767486
Malus fusca	Eud	46622	4.66859	1.07918	12	3.58496	0.000257389	-3.58941	366.04	313.83	0.857365
Malus sieversii	Eud	45210	4.65523	1.04139	11	3.45943	0.000243309	-3.61384	413.98	310	0.748828
Malus sylvestris	Eud	59561	4.77496	1.51851	33	5.04439	0.000554054	-3.25645	484.33	328.67	0.678608
Mangifera indica	Eud	52078	4.71665	1.66276	46	5.52356	0.00088329	-3.0539	501.28	302.96	0.604373
Manihot esculenta	Eud	33033	4.51895	1.07918	9	3.16993	0.000272455	-3.43977	389.58	305.5	0.784178
Medicago sativa	Eud	164632	5.21651	1.49136	31	4.9542	0.000188299	-3.72515	389.27	301.13	0.773576
Medicago truncatula	Eud	50894	4.70667	0.90309	8	3	0.000157189	-3.80358	328.31	302.88	0.922543
Mesembryanthemum crystallinum	Eud	24234	4.38443	0.90309	8	3	0.000330115	-3.48134	392.96	284	0.72272
Microthlaspi erraticum	Eud	49768	4.69695	1.04139	11	3.45943	0.000221026	-3.65556	354.74	254.73	0.718075
Morella rubra	Eud	29351	4.46762	0.778151	6	2.58496	0.000204422	-3.68947	380.34	308	0.809802
Moringa oleifera	Eud	18451	4.26602	0.778151	6	2.58496	0.000325186	-3.48787	412.63	312.17	0.756537
Morus notabilis	Eud	26965	4.4308	0.845098	7	2.80735	0.000259596	-3.5857	361.23	339.71	0.940426
Nicotiana attenuata	Eud	44491	4.64827	1.34242	22	4.45943	0.000494482	-3.30585	428.21	278.59	0.650592
Nicotiana sylvestris	Eud	48160	4.68269	1.51851	33	5.04439	0.000685216	-3.16417	425.24	274.64	0.645847
Nicotiana tabacum	Eud	84255	4.9256	1.76343	58	5.85798	0.000688386	-3.16217	416.5	285.86	0.686339
Ocimum basilicum	Eud	78990	4.89757	1.34242	22	4.45943	0.000278516	-3.55515	394.11	256.77	0.651519
Olea europaea	Eud	50684	4.70487	1.14613	14	3.80735	0.000276221	-3.55874	346.97	254.07	0.732254
Origanum majorana	Eud	33929	4.53057	0.90309	8	3	0.000235786	-3.62748	424.04	278.5	0.656778
Origanum vulgare	Eud	32623	4.51352	0.90309	8	3	0.000245226	-3.61043	427.23	249	0.582824
Osmanthus fragrans	Eud	41252	4.61545	1.34242	22	4.45943	0.000533307	-3.27302	388.9	267.32	0.687375
Panax ginseng	Eud	65913	4.81897	1.34242	22	4.45943	0.000333773	-3.47655	372.14	278.32	0.747891
Panax notoginseng	Eud	37879	4.5784	0.954243	9	3.16993	0.000237599	-3.62416	333.15	319.56	0.959208
Panax quinquefolius	Eud	64247	4.80785	1.07918	12	3.58496	0.000186779	-3.72867	383.32	318	0.829594
Perilla frutescens	Eud	38941	4.59041	1.07918	12	3.58496	0.000308158	-3.51123	419.51	272.75	0.650163
Phaseolus acutifolius	Eud	27094	4.43287	0.954243	9	3.16993	0.000332177	-3.47863	410.38	276.33	0.673352
Phaseolus vulgaris	Eud	27433	4.43827	0.954243	9	3.16993	0.000328072	-3.48403	419.59	296.67	0.707047
Physalis pubescens	Eud	32075	4.50617	0.845098	7	2.80735	0.000218239	-3.66107	377.06	338.86	0.89869
Pistacia vera	Eud	41299	4.61594	1.17609	15	3.90689	0.000363205	-3.43985	441.03	269.8	0.61175
Pisum sativum	Eud	29773	4.47382	0.845098	7	2.80735	0.000235112	-3.62872	412.91	295.57	0.715822
Platycodon grandiflorus	Eud	21619	4.33484	0.69897	5	2.32193	0.000231278	-3.63587	397.59	303.6	0.763601
Populus alba	Eud	44981	4.65303	0.90309	8	3	0.000177853	-3.74994	382.59	287.75	0.752111
Populus euphratica	Eud	49660	4.69601	1.38021	24	4.58496	0.000483286	-3.3158	493.41	299.38	0.606757
Populus nigra	Eud	44423	4.64761	1.51851	33	5.04439	0.000742858	-3.12909	497.61	297.36	0.597576
Populus trichocarpa	Eud	42950	4.63296	1.07918	12	3.58496	0.000279395	-3.55378	369.5	299	0.809202
Portulaca amilis	Eud	52037	4.71631	0.90309	8	3	0.000153737	-3.81322	317.98	278.38	0.875464
Potentilla anserina	Eud	46495	4.66741	1	10	3.32193	0.000215077	-3.66741	372.8	294.1	0.788895
Prunus × yedoensis	Eud	95076	4.97807	1.23045	17	4.08746	0.000178804	-3.74762	321.2	297.24	0.925405
Prunus avium	Eud	35009	4.54418	1.20412	16	4	0.000457025	-3.34006	467.13	313.88	0.671933
Prunus dulcis	Eud	33326	4.52278	1.27875	19	4.24793	0.000570125	-3.24403	492.74	328.79	0.667269
Prunus mume	Eud	29705	4.47283	1.25527	18	4.16993	0.000605959	-3.21756	463.13	325.94	0.703776
Prunus persica	Eud	47089	4.67292	1.14613	14	3.80735	0.000297309	-3.52679	458.52	323.14	0.704746
Prunus salicina	Eud	29714	4.47296	0.778151	6	2.58496	0.000201925	-3.69481	435.59	316.33	0.72621
Punica granatum	Eud	36608	4.56358	1.30103	20	4.32193	0.000546329	-3.26255	484.65	285.55	0.589188
Pyrus × bretschneideri	Eud	42341	4.62676	1.20412	16	4	0.000377884	-3.42264	390.59	323.62	0.828541
Pyrus betulifolia	Eud	59552	4.7749	1.04139	11	3.45943	0.000184713	-3.7335	434.03	313.73	0.72283
Pyrus communis	Eud	45217	4.6553	1.36173	23	4.52356	0.000508658	-3.29357	402.07	304.04	0.756187
Pyrus pyrifolia	Eud	42559	4.62899	1.11394	13	3.70044	0.000305458	-3.51505	423.25	296.77	0.70117
Pyrus ussuriensis × communis	Eud	43120	4.63468	1.04139	11	3.45943	0.000255102	-3.59329	394.22	280.18	0.71072
Quercus lobata	Eud	53226	4.72612	1.34242	22	4.45943	0.000413332	-3.3837	488.09	295.27	0.60495
Quercus robur	Eud	53760	4.73046	1.34242	22	4.45943	0.000409226	-3.38804	525.36	280.64	0.534186
Quercus suber	Eud	44993	4.65314	1.11394	13	3.70044	0.000288934	-3.5392	454.49	305.77	0.672776
Raphanus sativus	Eud	43239	4.63588	1.23045	17	4.08746	0.000393164	-3.40543	381.47	243.41	0.638084
Rhodamnia argentea	Eud	38931	4.5903	1.57978	38	5.24793	0.000976086	-3.01051	482.2	318.11	0.659706
Rhododendron simsii	Eud	32999	4.5185	0.90309	8	3	0.000242432	-3.61541	428.58	303.12	0.707266
Rhododendron vialii	Eud	49606	4.69553	1.36173	23	4.52356	0.000463654	-3.33381	480.04	297.91	0.620594
Rhododendron williamsianum	Eud	23548	4.37195	0.778151	6	2.58496	0.000254799	-3.5938	410.64	294.67	0.717587
Ricinus communis	Eud	31221	4.49445	0.778151	6	2.58496	0.000192178	-3.7163	333.74	312.5	0.936358
Rosa chinensis	Eud	45469	4.65772	0.845098	7	2.80735	0.000153951	-3.81262	319.54	286.14	0.895475
Rosa multiflora	Eud	67380	4.82853	1	10	3.32193	0.000148412	-3.82853	325.86	305.5	0.937519
Rosmarinus officinalis	Eud	51389	4.71087	1.07918	12	3.58496	0.000233513	-3.63169	415.62	263.08	0.632982
Rubus occidentalis	Eud	33286	4.52226	0.845098	7	2.80735	0.000210299	-3.67716	370.71	319.43	0.861671
Salix purpurea	Eud	38982	4.59086	1.20412	16	4	0.000410446	-3.38674	368.51	311	0.843939
Salvia miltiorrhiza	Eud	49187	4.69185	1.68124	48	5.58496	0.000975868	-3.01061	453.48	277.44	0.611802
Salvia splendens	Eud	79251	4.899	1.23045	17	4.08746	0.000214508	-3.66856	462.76	274.24	0.592618
Senna tora	Eud	45268	4.65579	0.90309	8	3	0.000176725	-3.7527	316.07	331.38	1.04844
Sesamum indicum	Eud	35410	4.54913	1.63347	43	5.42626	0.00121435	-2.91566	469.47	283.38	0.603617
Sinapis alba	Eud	52686	4.7217	1.38021	24	4.58496	0.000455529	-3.34148	383.48	263.83	0.687989
Siraitia grosvenorii	Eud	30565	4.48522	0.90309	8	3.16993	0.000261737	-3.58213	405.35	480.56	1.18554
Sisymbrium irio	Eud	27367	4.43723	1	10	3.32193	0.000365404	-3.43723	422.73	293.3	0.693823
Solanum dulcamara	Eud	36107	4.55759	1.30103	20	4.32193	0.000553909	-3.25656	468.99	268.55	0.572613
Solanum lycopersicum	Eud	34074	4.53242	1	10	3.32193	0.000293479	-3.53242	342.33	264.3	0.772062
Solanum melongena	Eud	28435	4.45385	1.07918	12	3.58496	0.000422015	-3.37467	374.88	273.08	0.728446
Solanum muricatum	Eud	33734	4.52807	1.14613	14	3.80735	0.000415012	-3.38194	360.18	260.64	0.723638
Solanum pennellii	Eud	38023	4.58005	1.43136	27	4.75489	0.000710097	-3.14868	471.45	269.81	0.572298
Solanum pimpinellifolium	Eud	71945	4.857	0.954243	9	3.16993	0.000125096	-3.90276	224.88	275.67	1.22585
Solanum stenotomum	Eud	39771	4.59957	1.32222	21	4.39232	0.000528023	-3.27735	459.27	252.33	0.549415
Solanum tuberosum	Eud	32917	4.51742	1	10	3.32193	0.000303794	-3.51742	391.53	258.6	0.660486
Solanum verrucosum	Eud	33690	4.5275	1.17609	15	3.90689	0.000445236	-3.35141	457.64	246.93	0.539573
Spinacia oleracea	Eud	29015	4.46262	0.778151	6	2.58496	0.00020679	-3.68447	413.33	299.33	0.724191
Strobilanthes cusia	Eud	32148	4.50715	1.04139	11	3.45943	0.000342167	-3.46576	408.67	255.09	0.624196
Syzygium oleosum	Eud	40707	4.60967	1.23045	17	4.08746	0.000417619	-3.37922	484.79	294.24	0.606943
Tarenaya hassleriana	Eud	41094	4.61378	1.5682	37	5.20945	0.000900375	-3.04558	457.08	279.59	0.611687
Theobroma cacao	Eud	29452	4.46911	0.845098	7	2.80735	0.000237675	-3.62402	392.89	320	0.814477
Thlaspi arvense	Eud	38735	4.5881	0.954243	9	3.16993	0.000232348	-3.63386	394.31	274.33	0.695722
Toona sinensis	Eud	34345	4.53586	1.17609	15	3.90689	0.000436745	-3.35977	398.12	331.27	0.832086
Trifolium pratense	Eud	47931	4.68062	1.14613	14	3.80735	0.000292087	-3.53449	481.01	304	0.632003
Tripterygium wilfordii	Eud	67148	4.82703	1.68124	48	5.58496	0.000714839	-3.14579	471.58	288.54	0.611858
Vaccinium darrowii	Eud	41815	4.62133	0.90309	8	3	0.000191319	-3.71824	372.92	382.88	1.02671
Vaccinium duclouxii	Eud	41426	4.61727	0.954243	9	3.16993	0.000217255	-3.66303	359.2	251.67	0.70064
Vaccinium macrocarpon	Eud	22836	4.35862	0.954243	9	3.16993	0.000394115	-3.40438	445.96	302	0.677191
Vicia faba	Eud	34403	4.5366	0.90309	8	3	0.000232538	-3.63351	377.03	289.38	0.767525
Vicia villosa	Eud	67148	4.82703	0.954243	9	3.16993	0.000134032	-3.87279	444.7	309.33	0.695593
Vigna angularis	Eud	25910	4.41347	1	10	3.32193	0.000385951	-3.41347	420.62	289.5	0.68827
Vigna umbellata	Eud	39906	4.60104	1.23045	17	4.08746	0.000426001	-3.37059	495.71	287.76	0.580501
Vigna unguiculata	Eud	25574	4.4078	0.954243	9	3.16993	0.00035192	-3.45356	400.86	288.67	0.720127
Vitis riparia	Eud	33448	4.52437	0.954243	9	3.16993	0.000269074	-3.57013	418.21	337.67	0.807417
Vitis rotundifolia	Eud	40219	4.60443	1	10	3.32193	0.000248639	-3.60443	450.38	328.5	0.729384
Vitis vinifera	Eud	31845	4.50304	0.845098	7	2.80735	0.000219815	-3.65794	356.89	321.43	0.900642
Ziziphus jujuba	Eud	41232	4.61523	1.27875	19	4.24793	0.000460807	-3.33648	497.44	312	0.627211
Cryptomeria japonica	Gym	60829	4.78411	1.30103	20	4.32193	0.000328791	-3.48308	474.61	295.75	0.623143
Cycas panzhihuaensis	Gym	32353	4.50991	0.778151	6	2.58496	0.000185454	-3.73176	395.54	321.83	0.813647
Ginkgo biloba	Gym	41309	4.61604	0.69897	5	2.32193	0.000121039	-3.91707	391.66	341.6	0.872185
Picea abies	Gym	66632	4.82368	0.69897	5	2.32193	7.5039e-05	-4.12471	234.59	257.6	1.09809
Thuja plicata	Gym	39659	4.59834	0.778151	6	2.58496	0.00015129	-3.82019	358.51	314.67	0.877716
Welwitschia mirabilis	Gym	26990	4.4312	0.778151	6	2.58496	0.000222305	-3.65305	342.65	304.67	0.889158
Aquilegia coerulea	Mag	41063	4.61345	1.07918	12	3.58496	0.000292234	-3.53427	435.41	264.33	0.607083
Cinnamomum kanehirae	Mag	27899	4.44559	0.90309	8	3	0.000286749	-3.5425	436.84	310.5	0.710787
Liriodendron tulipifera YP108A	Mag	29655	4.4721	0.845098	7	2.80735	0.000236048	-3.627	421.71	289.57	0.686657
Macadamia integrifolia	Mag	46649	4.66884	1.38021	24	4.58496	0.00051448	-3.28863	480.2	282.92	0.589171
Macleaya cordata	Mag	21911	4.34066	0.90309	8	3	0.000365113	-3.43757	418.56	301.38	0.72004
Magnolia sinica	Mag	48288	4.68384	1.44716	28	4.80735	0.000579854	-3.23668	476.05	295.54	0.620817
Nelumbo nucifera	Mag	38191	4.58196	1.36173	23	4.52356	0.000602236	-3.22023	486.74	293.17	0.602313
Papaver somniferum	Mag	51213	4.70938	1	10	3.32193	0.000195263	-3.70938	370.18	310.6	0.839051
Persea americana	Mag	24616	4.39122	0.845098	7	2.80735	0.000284368	-3.54612	370.03	303.57	0.820393
Piper nigrum	Mag	63466	4.80254	0.954243	9	3.16993	0.000141808	-3.8483	300	361.67	1.20557
Telopea speciosissima	Mag	41631	4.61942	1.23045	17	4.08746	0.00040835	-3.38897	363.46	273.18	0.75161
Aegilops tauschii	Mon	55713	4.74596	1.34242	22	4.45943	0.000394881	-3.40353	423.9	277.82	0.65539
Allium cepa	Mon	86073	4.93487	0.69897	5	2.32193	5.80902e-05	-4.2359	294.56	263.8	0.895573
Allium fistulosum	Mon	62255	4.79417	0.778151	6	2.58496	9.63778e-05	-4.01602	273.34	272.17	0.99572
Allium sativum	Mon	57561	4.76013	0.60206	4	2	6.94915e-05	-4.15807	265.67	264.25	0.994655
Ananas comosus	Mon	27024	4.43175	0.90309	8	3	0.000296033	-3.52866	390.43	276.75	0.708834
Asparagus officinalis	Mon	27395	4.43767	0.845098	7	2.80735	0.000255521	-3.59257	334.67	296.43	0.885738
Brachypodium distachyon	Mon	34310	4.53542	0.845098	7	2.80735	0.000204022	-3.69032	377.27	280	0.742174
Brachypodium hybridum	Mon	70160	4.84609	1.14613	14	3.80735	0.000199544	-3.69996	369.13	281.71	0.763173
Brachypodium mexicanum	Mon	70845	4.85031	1.14613	14	3.80735	0.000197615	-3.70418	352.96	277.5	0.786208
Brachypodium stacei	Mon	29898	4.47564	0.845098	7	2.80735	0.000234129	-3.63054	402.14	280.57	0.697692
Chasmanthium laxum	Mon	31776	4.5021	0.954243	9	3.16993	0.000283233	-3.54786	403.04	280.67	0.696382
Dendrobium catenatum	Mon	34389	4.53642	1.25527	18	4.16993	0.000523423	-3.28115	461.32	278.06	0.602749
Dichanthelium oligosanthes	Mon	26468	4.42272	0.90309	8	3	0.000302252	-3.51963	367.11	360.38	0.981668
Dioscorea alata	Mon	21728	4.33702	0.69897	5	2.32193	0.000230118	-3.63805	390.19	327.8	0.840104
Dioscorea cayenensis subsp. rotundata	Mon	33298	4.52242	1.14613	14	3.80735	0.000420446	-3.37629	446.41	294.79	0.660357
Elaeis guineensis	Mon	43551	4.639	1.68124	48	5.58496	0.00110216	-2.95776	476.29	302.92	0.635999
Eleusine coracana	Mon	48836	4.68874	1.23045	17	4.08746	0.000348104	-3.45829	418.65	271.71	0.649015
Hordeum vulgare subsp. vulgare	Mon	40284	4.60513	1.25527	18	4.16993	0.000446828	-3.34986	450.8	296.17	0.656988
Lolium perenne	Mon	54169	4.73375	1.23045	19	4.08746	0.000313833	-3.5033	437.71	291.68	0.666377
Lolium rigidum	Mon	54112	4.73329	1.4624	29	4.85798	0.000535925	-3.2709	439.06	271.97	0.619437
Miscanthus floridulus	Mon	95420	4.97964	1.68124	48	5.58496	0.000503039	-3.2984	431.98	279.17	0.646257
Miscanthus sinensis	Mon	67789	4.83116	1.27875	19	4.24793	0.000280281	-3.55241	344.2	269.74	0.783672
Musa acuminata	Mon	36979	4.56796	1.17609	15	3.90689	0.000405636	-3.39186	393.33	447.27	1.13714
Oryza glaberrima	Mon	36216	4.5589	1.30103	20	4.32193	0.000552242	-3.25787	482.33	280	0.580515
Oryza sativa	Mon	66338	4.82176	1.04139	11	3.45943	0.000165817	-3.78037	447.34	264.09	0.590356
Panicum hallii	Mon	33805	4.52898	0.954243	9	3.16993	0.000266233	-3.57474	377.87	287.11	0.759812
Panicum virgatum	Mon	80278	4.9046	1.25527	18	4.16993	0.000224221	-3.64932	356.55	278.33	0.78062
Phalaenopsis equestris	Mon	29894	4.47558	1.20412	11	4	0.000535224	-3.27146	437.76	285.06	0.651179
Phoenix dactylifera	Mon	48801	4.68843	1.54407	35	5.12928	0.000717198	-3.14436	476.49	313.43	0.657789
Phragmites australis	Mon	55965	4.74792	1.77815	60	5.90689	0.0010721	-2.96977	469.72	291.88	0.621391
Saccharum officinarum	Mon	117757	5.07099	1	10	3.32193	8.49206e-05	-4.07099	440.42	330.8	0.751101
Setaria italica	Mon	34584	4.53888	1	10	3.32193	0.000289151	-3.53888	396.51	282.6	0.712718
Setaria viridis	Mon	38334	4.58358	0.954243	9	3.16993	0.000234779	-3.62934	363.17	289.67	0.797615
Sorghum bicolor	Mon	34211	4.53417	0.954243	9	3.16993	0.000263073	-3.57992	387.29	304.22	0.78551
Spirodela polyrhiza	Mon	19623	4.29277	0.69897	5	2.32193	0.000254803	-3.5938	369.35	219.4	0.594017
Triticum aestivum	Mon	106913	5.02903	1.27875	19	4.24793	0.000177715	-3.75028	413.51	282.21	0.682474
Triticum dicoccoides	Mon	86329	4.93616	1.39794	25	4.64386	0.00028959	-3.53822	441.95	297	0.672022
Triticum urartu	Mon	48561	4.68629	1.23045	17	4.08746	0.000350075	-3.45584	451.18	278.59	0.61747
Typha latifolia	Mon	22107	4.34453	0.954243	9	3.16993	0.000407111	-3.39029	435.31	296.22	0.680481
Vanilla planifolia	Mon	32736	4.51503	0.954243	9	2.80735	0.000213832	-3.66993	331.73	296.78	0.894643
Zea mays	Mon	39498	4.59658	1.11394	13	3.70044	0.000329131	-3.48263	391.78	275.46	0.703099
Zingiber officinale	Mon	101838	5.00791	1.77815	60	5.90689	0.000589171	-3.22976	454.62	270.02	0.593947
Zizania latifolia	Mon	38789	4.58871	1.23045	17	4.08746	0.000438269	-3.35826	401.11	280.94	0.700406
Zostera marina	Mon	20450	4.31069	0.60206	4	2	0.000195599	-3.70863	392.17	257.5	0.656603
Alsophila spinulosa	Pte	67831	4.83143	0.778151	6	2.58496	8.84551e-05	-4.05328	378.53	322	0.850659
Ceratopteris richardii	Pte	36857	4.56652	0.69897	5	2.32193	0.000135659	-3.86755	377.21	300.2	0.795843
Diphasiastrum complanatum	Pte	31430	4.49734	1.11394	13	3.70044	0.000413618	-3.3834	428.11	242.62	0.566724
Selaginella moellendorffii	Pte	22285	4.34801	0.5	1	0.5	4.48732e-05	-4.34801	381.85	290	0.759461
Cyanidiococcus yangmingshanensis	Rho	5189	3.71508	0	0	0	0	0	417.65	-	-
Galdieria sulphuraria	Rho	7174	3.85576	0.5	1	0.5	0.000139392	-3.85576	419.35	173	0.412543
Gracilariopsis chorda	Rho	10813	4.03395	0.5	1	0.5	9.24813e-05	-4.03395	384.43	265	0.689332
Porphyra umbilicalis	Rho	13125	4.1181	0.5	1	0.5	7.61905e-05	-4.1181	446.11	132	0.295891
a Amino acid length

## Sheet: Table S5
Table S5. The statistics of identified NF-YB subfamily genes in 320 plant species.
Species	Taxa	All genes	Log10 (All genes)	Log10 (NF-YB genes)	NF-YB genes	Log2 (NF-YB genes)	NF-YB number ratio	Log10 (NF-YB number ratio)	Lengtha (All genes)	Lengtha (NF-YB genes)	Length ratio (NF-YB genes)
Amborella trichopoda	Ban	26846	4.42888	0.90309	8	3	0.000297996	-3.52579	315.4	191.62	0.607546
Euryale ferox	Ban	40049	4.60259	1.32222	21	4.39232	0.000524358	-3.28037	410.68	229.43	0.558659
Nymphaea colorata	Ban	24059	4.38128	0.954243	9	3.16993	0.00037408	-3.42704	407.4	187.67	0.460653
Anthoceros agrestis	Bry	39981	4.60185	0.845098	7	2.80735	0.000175083	-3.75676	425.12	156.71	0.368625
Anthoceros punctatus	Bry	33187	4.52097	0.778151	6	2.58496	0.000180794	-3.74282	406.49	159	0.391154
Ceratodon purpureus R40	Bry	31482	4.49806	0.778151	6	2.58496	0.000190585	-3.71991	361.69	185.33	0.5124
Entodon seductrix	Bry	25801	4.41164	0.477121	3	1.58496	0.000116275	-3.93452	342.16	255	0.745265
Hypnum curvifolium	Bry	29077	4.46355	0.60206	4	2	0.000137566	-3.86149	325.77	193.75	0.594745
Marchantia polymorpha subsp. ruderalis	Bry	20354	4.30865	0.69897	5	2.32193	0.000245652	-3.60968	442.45	184	0.415866
Physcomitrium patens	Bry	48022	4.68144	0.954243	9	3.16993	0.000187414	-3.7272	560.36	205.22	0.366425
Sphagnum fallax	Bry	25100	4.39967	0.845098	7	2.80735	0.000278884	-3.55458	462.58	185.86	0.40179
Sphagnum magellanicum	Bry	25227	4.40187	0.845098	7	2.80735	0.00027748	-3.55677	466.19	183.43	0.393466
Chlorokybus atmophyticus	Cha	9300	3.96848	0.477121	3	1.58496	0.000322581	-3.49136	460.2	171.67	0.373033
Spirogloea muscicola	Cha	27137	4.43356	0.778151	6	2.58496	0.0002211	-3.65541	452.46	206	0.455289
Bathycoccus prasinos	Chl	7900	3.89763	0.5	1	0.5	0.000126582	-3.89763	521.71	396	0.759042
Botryococcus braunii	Chl	20284	4.30715	0.30103	2	1	9.85999e-05	-4.00612	336.75	145.5	0.432071
Chlamydomonas reinhardtii	Chl	17741	4.24898	0.477121	3	1.58496	0.0001691	-3.77186	735.51	231.67	0.314979
Chlorella variabilis	Chl	9780	3.99034	0.30103	2	1	0.000204499	-3.68931	454.76	110.5	0.242985
Chloropicon primus	Chl	8639	3.93646	0.30103	2	1	0.000231508	-3.63543	493.4	157.5	0.319214
Chromochloris zofingiensis	Chl	15369	4.18665	0.30103	2	1	0.000130132	-3.88562	481.53	147	0.305277
Coccomyxa subellipsoidea	Chl	9629	3.98358	0.30103	2	1	0.000207706	-3.68255	427.42	133	0.311169
Dunaliella salina	Chl	16697	4.22264	0.30103	2	1	0.000119782	-3.92161	403.18	170	0.421648
Micromonas pusilla CCMP1545	Chl	10660	4.02776	0.5	1	0.5	9.38086e-05	-4.02776	450.77	140	0.31058
Ostreococcus lucimarinus	Chl	7796	3.89187	0.30103	2	1	0.000256542	-3.59084	405.71	123.5	0.304405
Ostreococcus tauri	Chl	8099	3.90843	0.477121	3	1.58496	0.000370416	-3.43131	438.86	271	0.617509
Picochlorum sp. SENEW3	Chl	1793	3.25358	0.5	1	0.5	0.000557724	-3.25358	520.04	219	0.421121
Tetrabaena socialis	Chl	14296	4.15521	0.30103	2	1	0.000139899	-3.85418	405.28	156.5	0.386153
Volvox carteri	Chl	14247	4.15372	0.477121	3	1.58496	0.000210571	-3.6766	654.05	225.67	0.345035
Acer saccharum	Eud	35692	4.55257	1.11394	13	3.70044	0.000364227	-3.43863	361.19	269.85	0.747114
Acer truncatum	Eud	28438	4.4539	1.14613	14	3.80735	0.000492299	-3.30777	370.44	165.43	0.446577
Actinidia chinensis	Eud	33115	4.52002	1.25527	18	4.16993	0.00054356	-3.26475	425.16	169.33	0.398274
Actinidia eriantha	Eud	42988	4.63335	1.50515	32	5	0.000744394	-3.1282	335.58	176.62	0.526313
Aethionema arabicum	Eud	37839	4.57794	1.11394	13	3.70044	0.000343561	-3.464	395.44	262.54	0.663919
Alnus glutinosa	Eud	35115	4.54549	1.34242	22	4.45943	0.000626513	-3.20307	489.99	168.41	0.343701
Alyssum linifolium	Eud	51429	4.71121	1.36173	23	4.52356	0.000447218	-3.34948	404.44	191.87	0.474409
Amaranthus hypochondriacus	Eud	23843	4.37736	0.845098	7	2.80735	0.000293587	-3.53226	355.86	183.43	0.515456
Anacardium occidentale	Eud	41197	4.61487	1.41497	26	4.70044	0.000631114	-3.19989	378.11	186.73	0.493851
Apium graveolens	Eud	31326	4.4959	0.954243	9	3.16993	0.000287301	-3.54166	378.06	169.56	0.4485
Arabidopsis halleri	Eud	25008	4.39808	1.04139	11	3.45943	0.000439859	-3.35669	381.89	176.91	0.463249
Arabidopsis lyrata	Eud	31073	4.49238	1.20412	16	4	0.000514916	-3.28826	385.15	190.12	0.493626
Arabidopsis thaliana	Eud	27416	4.438	1.11394	13	3.70044	0.000474176	-3.32406	406.11	189.23	0.465957
Arabis alpina	Eud	23286	4.36709	0.778151	6	2.58496	0.000257666	-3.58894	391.36	212.5	0.542978
Arachis duranensis	Eud	44934	4.65258	1.17609	15	3.90689	0.000333823	-3.47648	439.57	172.73	0.392952
Arachis hypogaea	Eud	67124	4.82688	1.17609	15	3.90689	0.000223467	-3.65079	396.14	192.13	0.485005
Arachis ipaensis	Eud	57621	4.76058	1.27875	19	4.24793	0.000329741	-3.48183	420.7	170.05	0.404207
Arachis stenosperma	Eud	45936	4.66215	1.27875	19	4.24793	0.000413619	-3.3834	457.22	170.58	0.373081
Arctium lappa	Eud	32771	4.51549	1.25527	18	4.16993	0.000549266	-3.26022	386.1	193.78	0.501891
Artemisia annua	Eud	66918	4.82554	1.36173	23	4.52356	0.000343704	-3.46382	380.75	201.83	0.530085
Averrhoa carambola	Eud	24531	4.38972	1.11394	13	3.70044	0.000529942	-3.27577	387.89	174.85	0.450772
Benincasa hispida	Eud	33043	4.51908	1.14613	14	3.80735	0.00042369	-3.37295	467.68	176.21	0.376775
Beta vulgaris	Eud	24255	4.3848	0.954243	9	3.16993	0.000371058	-3.43056	409.81	220.44	0.537908
Boechera stricta	Eud	27416	4.438	1.11394	13	3.70044	0.000474176	-3.32406	393.73	184.38	0.46829
Brassica juncea	Eud	100829	5.00359	1.66276	46	5.52356	0.000456218	-3.34083	387.11	203.72	0.526259
Brassica napus	Eud	60607	4.78252	1.65321	45	5.49185	0.000742488	-3.12931	440.13	210.04	0.477223
Brassica nigra	Eud	59851	4.77707	1.41497	26	4.70044	0.000434412	-3.3621	341.95	210.92	0.639421
Brassica oleracea	Eud	56687	4.75348	1.60206	40	5.32193	0.000705629	-3.15142	414.43	181.68	0.438385
Brassica rapa	Eud	41025	4.61305	1.54407	35	5.12928	0.000853138	-3.06898	390.04	176.57	0.452697
Cajanus cajan	Eud	48078	4.68195	1.32222	21	4.39232	0.00043679	-3.35973	320.72	164	0.511349
Camelina sativa	Eud	107481	5.03133	1.77815	60	5.90689	0.000558238	-3.25318	426.95	185.65	0.434828
Camellia chekiangoleosa	Eud	64384	4.80878	1.36173	23	4.52356	0.000357232	-3.44705	374.7	178.57	0.476568
Camellia sinensis	Eud	33021	4.51879	1.14613	14	3.80735	0.000423973	-3.37266	378.7	197.93	0.522656
Cannabis sativa	Eud	39959	4.60161	1.17609	15	3.90689	0.000375385	-3.42552	464.01	197.8	0.426284
Capsella grandiflora	Eud	24805	4.39454	1.11394	13	3.70044	0.000524088	-3.2806	409.85	183.85	0.448579
Capsella rubella	Eud	27682	4.4422	1.11394	13	3.70044	0.000469619	-3.32825	405.06	185.54	0.458056
Capsicum annuum	Eud	51555	4.71227	1.38021	24	4.58496	0.000465522	-3.33206	431.9	185	0.42834
Capsicum baccatum	Eud	35853	4.55453	1.27875	19	4.24793	0.000529942	-3.27577	375.22	174.95	0.46626
Capsicum chinense	Eud	34974	4.54375	1.20412	16	4	0.000457483	-3.33963	371.94	181.44	0.487821
Carica papaya	Eud	26103	4.41669	1.17609	15	3.90689	0.000574647	-3.2406	26103	172.87	0.00662261
Carpinus fangiana	Eud	29499	4.46981	1.17609	15	3.90689	0.000508492	-3.29372	436.64	200.53	0.459257
Castanea dentata	Eud	31254	4.49491	1.11394	13	3.70044	0.000415947	-3.38096	429.43	185	0.430804
Castanea mollissima	Eud	34314	4.53547	1.11394	13	3.70044	0.000378854	-3.42153	393.06	179.62	0.456979
Catharanthus roseus	Eud	37298	4.57169	1.14613	14	3.80735	0.000375355	-3.42556	328.92	193.64	0.588715
Caulanthus amplexicaulis	Eud	47689	4.67842	1.38021	24	4.58496	0.000503261	-3.29821	399.49	187.62	0.469649
Cerasus × kanzakura	Eud	72702	4.86155	1.39794	25	4.64386	0.000343869	-3.46361	415.11	205.56	0.495194
Cercis canadensis	Eud	27440	4.43838	1.23045	17	4.08746	0.000619534	-3.20794	429.31	201.35	0.469008
Chenopodium quinoa	Eud	44776	4.65105	1.38021	24	4.58496	0.000536001	-3.27083	424.81	232.12	0.546409
Chrysanthemum nankingense	Eud	56870	4.75488	1.30103	20	4.32193	0.000351679	-3.45385	336.06	205.85	0.612539
Cicer arietinum	Eud	28269	4.45131	1.25527	18	4.16993	0.00063674	-3.19604	388.81	163.89	0.421517
Citrullus lanatus	Eud	22596	4.35403	1	10	3.32193	0.000442556	-3.35403	388.95	183	0.470497
Citrus × clementina	Eud	34557	4.53854	1.23045	17	4.08746	0.000491941	-3.30809	404.81	171.24	0.423013
Citrus sinensis	Eud	25379	4.40447	1.36173	23	4.52356	0.000906261	-3.04275	382.94	166.57	0.434977
Coffea arabica	Eud	67160	4.82711	1.62325	42	5.39232	0.000625372	-3.20386	480.69	196.36	0.408496
Coffea canephora	Eud	25574	4.4078	1.07918	12	3.58496	0.000469227	-3.32862	400.86	197.17	0.491867
Coffea eugenioides	Eud	38150	4.58149	1.44716	28	4.80735	0.000733945	-3.13434	473.98	187.25	0.395059
Coffea humblotiana	Eud	32874	4.51685	1	10	3.32193	0.000304192	-3.51685	333.52	182.4	0.546894
Corchorus capsularis	Eud	29356	4.4677	1.04139	11	3.45943	0.00037471	-3.4263	343.91	189	0.549562
Corchorus olitorius	Eud	35704	4.55272	1.04139	11	3.45943	0.000308089	-3.51132	311.56	189.64	0.608679
Coriandrum sativum	Eud	40747	4.6101	1.41497	26	4.70044	0.000638084	-3.19512	358.93	146.31	0.407628
Corylus avellana	Eud	36029	4.55665	1.25527	18	4.16993	0.000499598	-3.30138	474.59	180.72	0.380792
Crataegus pinnatifida	Eud	40571	4.60822	1.38021	24	4.58496	0.000591556	-3.228	408.15	242.58	0.59434
Cucumis hystrix	Eud	23864	4.37774	0.90309	8	3	0.000335233	-3.47465	394.71	204.62	0.518406
Cucumis melo	Eud	27868	4.44511	0.954243	9	3.16993	0.000322951	-3.49086	426.94	178.22	0.417436
Cucumis sativus	Eud	23854	4.37756	1.11394	13	3.70044	0.000544982	-3.26362	374.31	174.69	0.466699
Cucurbita argyrosperma	Eud	28298	4.45176	0.69897	5	2.32193	0.000176691	-3.75279	404.84	169.2	0.417943
Cucurbita maxima	Eud	32076	4.50618	1.23045	17	4.08746	0.000529991	-3.27573	411.84	269.88	0.655303
Cucurbita moschata	Eud	32205	4.50792	1.25527	18	4.16993	0.000558919	-3.25265	411.18	267.28	0.650032
Cucurbita pepo subsp. pepo	Eud	43464	4.63813	1.54407	35	5.12928	0.000805264	-3.09406	468.51	183.74	0.392179
Cuscuta australis	Eud	19671	4.29383	0.90309	8	3	0.00040669	-3.39074	396.97	181.25	0.456584
Cynara cardunculus	Eud	38406	4.5844	1.30103	20	4.32193	0.000520752	-3.28337	494.6	186.75	0.377578
Daucus carota subsp. sativus	Eud	49321	4.69303	1.39794	25	4.64386	0.000506883	-3.29509	474.61	167.56	0.353048
Dionaea muscipula	Eud	21135	4.325	0.954243	9	3.16993	0.000425834	-3.37076	390.97	190.22	0.486533
Diospyros lotus	Eud	51693	4.71343	1.65321	45	5.49185	0.000870524	-3.06022	340.33	181.69	0.533864
Dorcoceras hygrometricum	Eud	47778	4.67923	1.11394	13	4	0.000272092	-3.56528	316.97	191.38	0.60378
Erigeron breviscapus	Eud	37504	4.57408	0.954243	9	3.16993	0.000239974	-3.61984	343.75	170	0.494545
Erigeron canadensis	Eud	34584	4.53888	1.43136	27	4.75489	0.000780708	-3.10751	456.11	168.56	0.36956
Eriobotrya japonica	Eud	45743	4.66032	1.41497	26	4.70044	0.000568393	-3.24535	420.71	196.77	0.467709
Erythranthe guttata	Eud	31861	4.50326	1.74036	55	5.78136	0.00172625	-2.7629	449.14	221.35	0.492831
Eucalyptus grandis	Eud	36349	4.56049	1.20412	16	4	0.000440177	-3.35637	387.65	183.94	0.4745
Euphorbia lathyris	Eud	35425	4.54931	1.07918	12	3.58496	0.000338744	-3.47013	470.06	178.5	0.379739
Eutrema salsugineum	Eud	26351	4.4208	1.11394	13	3.70044	0.00049334	-3.30685	408.26	174.85	0.428281
Ficus carica	Eud	36138	4.55796	1.11394	13	3.70044	0.000359732	-3.44402	301.78	223.23	0.739711
Fragaria vesca	Eud	23319	4.36771	1.14613	14	3.80735	0.000600369	-3.22158	442.9	195.57	0.441567
Gastrolobium bilobum	Eud	40352	4.60587	1.49136	31	4.9542	0.000768239	-3.1145	459.17	172.9	0.376549
Glebionis coronaria	Eud	76090	4.88133	1.34242	22	4.45943	0.000289131	-3.5389	303.23	172.32	0.568282
Glycine max	Eud	52872	4.72323	1.54407	35	5.12928	0.000661976	-3.17916	385.15	169.2	0.439309
Glycine soja	Eud	46969	4.67181	1.53148	34	5.08746	0.000723882	-3.14033	412.66	169.56	0.410895
Gossypium arboreum	Eud	49176	4.69175	1.4624	29	4.85798	0.000589719	-3.22936	467.29	170.55	0.364977
Gossypium barbadense	Eud	74561	4.87251	1.65321	45	5.49185	0.000603533	-3.2193	392.08	177.82	0.45353
Gossypium darwinii	Eud	78303	4.89378	1.66276	46	5.52356	0.000587462	-3.23102	381.43	176.48	0.46268
Gossypium hirsutum	Eud	75376	4.87723	1.68124	48	5.58496	0.000636807	-3.19599	385.94	176.42	0.457118
Gossypium mustelinum	Eud	74699	4.87331	1.66276	46	5.52356	0.000615805	-3.21056	389.81	176.48	0.452733
Gossypium raimondii	Eud	37505	4.57409	1.38021	24	4.58496	0.000639915	-3.19388	399.83	180.21	0.450717
Handroanthus impetiginosus	Eud	30271	4.48103	1.32222	21	4.39232	0.000693733	-3.15881	373.08	180.9	0.484883
Helianthus annuus	Eud	71248	4.85277	1.38021	24	4.58496	0.000336852	-3.47256	305.59	177.42	0.580582
Hevea brasiliensis	Eud	58025	4.76362	1.61278	41	5.35755	0.000706592	-3.15083	485.15	171.98	0.354488
Hibiscus cannabinus	Eud	64861	4.81198	1.5682	37	5.20945	0.000570451	-3.24378	405.58	189.84	0.46807
Hibiscus syriacus	Eud	82827	4.91817	1.77085	59	5.88264	0.000712328	-3.14732	399.66	226.54	0.566832
Humulus lupulus	Eud	47669	4.67824	1.25527	18	4.16993	0.000377604	-3.42296	442.87	183.39	0.414094
Hydrangea quercifolia	Eud	31139	4.4933	1.27875	19	4.24793	0.000610167	-3.21455	392.61	168.74	0.42979
Impatiens glandulifera	Eud	36777	4.56558	1.51851	33	5.04439	0.0008973	-3.04706	443.16	181.58	0.409739
Ipomoea aquatica	Eud	29606	4.47138	1.27875	19	4.24793	0.000641762	-3.19263	400.93	167.21	0.417055
Ipomoea batatas	Eud	64295	4.80818	1.38021	24	4.58496	0.000373279	-3.42797	397.24	178.42	0.449149
Ipomoea nil	Eud	51053	4.70802	1.49136	31	4.9542	0.000607212	-3.21666	474.42	175.42	0.369757
Jatropha curcas	Eud	29586	4.47109	1.38021	24	4.58496	0.000811194	-3.09088	476.71	176.04	0.369281
Juglans microcarpa × Juglans regia	Eud	43487	4.63836	1.43136	27	4.75489	0.000620875	-3.207	472.1	194	0.41093
Juglans regia	Eud	45959	4.66237	1.36173	23	4.52356	0.000500446	-3.30064	480.85	185.91	0.386628
Kalanchoe fedtschenkoi	Eud	30964	4.49086	1.39794	25	4.64386	0.000807389	-3.09292	376.23	173.8	0.461951
Kalanchoe laxiflora	Eud	50461	4.70296	1.57978	38	5.24793	0.000753057	-3.12317	417.86	177.37	0.424472
Lablab purpureus	Eud	20946	4.3211	1.20412	16	4	0.000763869	-3.11698	425.18	177.69	0.417917
Lactuca sativa	Eud	38910	4.59006	1.27875	19	4.24793	0.000488306	-3.31131	351.77	182.68	0.519317
Lagenaria siceraria	Eud	22472	4.35164	1	10	3.32193	0.000444998	-3.35164	416.95	208.8	0.500779
Lens culinaris	Eud	39141	4.59263	1.27875	19	4.24793	0.000485424	-3.31388	356.39	182	0.510677
Lotus japonicus	Eud	44420	4.64758	1.34242	22	4.45943	0.000495272	-3.30516	460.38	178.64	0.388027
Luffa acutangula	Eud	42211	4.62543	1	10	3.32193	0.000236905	-3.62543	354.34	176	0.496698
Luffa cylindrica	Eud	31661	4.50052	1	10	3.32193	0.000315846	-3.50052	415.34	220.9	0.531853
Lupinus albus	Eud	38255	4.58269	1.39794	25	4.64386	0.000653509	-3.18475	369.03	180	0.487765
Lupinus angustifolius	Eud	33083	4.5196	1.38021	24	4.58496	0.000725448	-3.13939	428.54	177.17	0.413427
Lycium barbarum	Eud	52159	4.71733	1.5563	36	5.16993	0.000690197	-3.16103	450.39	181.06	0.402007
Lycium ferocissimum	Eud	44311	4.64651	1.44716	28	4.80735	0.000631897	-3.19935	440.88	173.96	0.394574
Malania oleifera	Eud	36577	4.56321	1.32222	21	4.39232	0.000574131	-3.24099	476.54	195.24	0.409703
Malus baccata	Eud	45931	4.66211	1.38021	24	4.58496	0.000522523	-3.28189	353.88	236.96	0.669606
Malus domestica	Eud	45116	4.65433	1.44716	28	4.80735	0.000620622	-3.20717	375.72	183.96	0.48962
Malus fusca	Eud	46622	4.66859	1.38021	24	4.58496	0.000514778	-3.28838	366.04	213	0.581904
Malus sieversii	Eud	45210	4.65523	1.23045	17	4.08746	0.000376023	-3.42479	413.98	247.82	0.598628
Malus sylvestris	Eud	59561	4.77496	1.50515	32	5	0.000537264	-3.26981	484.33	187.16	0.386431
Mangifera indica	Eud	52078	4.71665	1.60206	40	5.32193	0.000768079	-3.11459	501.28	187.8	0.374641
Manihot esculenta	Eud	33033	4.51895	1.20412	16	4	0.000484364	-3.31483	389.58	171.5	0.440218
Medicago sativa	Eud	164632	5.21651	1.96379	92	6.52356	0.000558822	-3.25273	389.27	158.21	0.406427
Medicago truncatula	Eud	50894	4.70667	1.36173	23	4.52356	0.00045192	-3.34494	328.31	167.52	0.510249
Mesembryanthemum crystallinum	Eud	24234	4.38443	1.04139	11	3.45943	0.000453908	-3.34303	392.96	213.36	0.542956
Microthlaspi erraticum	Eud	49768	4.69695	1.11394	13	3.70044	0.000261212	-3.58301	354.74	199.38	0.562045
Morella rubra	Eud	29351	4.46762	1.11394	13	3.70044	0.000442915	-3.35368	380.34	189	0.496924
Moringa oleifera	Eud	18451	4.26602	1.04139	11	3.45943	0.000596174	-3.22463	412.63	178.73	0.433148
Morus notabilis	Eud	26965	4.4308	1.14613	14	3.80735	0.000519192	-3.28467	361.23	224.64	0.621875
Nicotiana attenuata	Eud	44491	4.64827	1.39794	25	4.64386	0.000561911	-3.25033	428.21	186.92	0.436515
Nicotiana sylvestris	Eud	48160	4.68269	1.30103	20	4.32193	0.000415282	-3.38166	425.24	192.9	0.453626
Nicotiana tabacum	Eud	84255	4.9256	1.57978	38	5.24793	0.000451012	-3.34581	416.5	181.66	0.436158
Ocimum basilicum	Eud	78990	4.89757	1.5563	36	5.16993	0.000455754	-3.34127	394.11	163.75	0.415493
Olea europaea	Eud	50684	4.70487	1.38021	24	4.58496	0.000473522	-3.32466	346.97	182.42	0.525752
Origanum majorana	Eud	33929	4.53057	1.17609	15	3.90689	0.0004421	-3.35448	424.04	214.73	0.506391
Origanum vulgare	Eud	32623	4.51352	1.14613	14	3.80735	0.000429145	-3.3674	427.23	216.64	0.50708
Osmanthus fragrans	Eud	41252	4.61545	1.49136	31	4.9542	0.000751479	-3.12408	388.9	189.74	0.487889
Panax ginseng	Eud	65913	4.81897	1.51851	33	5.04439	0.00050066	-3.30046	372.14	191.15	0.513651
Panax notoginseng	Eud	37879	4.5784	1.23045	17	4.08746	0.000448797	-3.34795	333.15	173.47	0.520696
Panax quinquefolius	Eud	64247	4.80785	1.39794	25	4.64386	0.000389123	-3.40991	383.32	177.44	0.462903
Perilla frutescens	Eud	38941	4.59041	1.30103	20	4.32193	0.000513597	-3.28938	419.51	200.35	0.477581
Phaseolus acutifolius	Eud	27094	4.43287	1.30103	20	4.32193	0.000738171	-3.13184	410.38	179.2	0.436668
Phaseolus vulgaris	Eud	27433	4.43827	1.32222	21	4.39232	0.000765501	-3.11605	419.59	173.71	0.413999
Physalis pubescens	Eud	32075	4.50617	1.39794	25	4.75489	0.000779423	-3.10823	377.06	186.36	0.494245
Pistacia vera	Eud	41299	4.61594	1.36173	23	4.52356	0.000556914	-3.25421	441.03	187.39	0.424892
Pisum sativum	Eud	29773	4.47382	1.30103	20	4.32193	0.00067175	-3.17279	412.91	172.6	0.418009
Platycodon grandiflorus	Eud	21619	4.33484	1.07918	12	3.58496	0.000555067	-3.25565	397.59	186	0.467819
Populus alba	Eud	44981	4.65303	1.34242	22	4.45943	0.000489095	-3.31061	382.59	191.23	0.49983
Populus euphratica	Eud	49660	4.69601	1.39794	25	4.64386	0.000503423	-3.29807	493.41	172.6	0.349811
Populus nigra	Eud	44423	4.64761	1.36173	23	4.52356	0.00051775	-3.28588	497.61	185.52	0.372822
Populus trichocarpa	Eud	42950	4.63296	1.34242	22	4.45943	0.000512224	-3.29054	369.5	189.45	0.51272
Portulaca amilis	Eud	52037	4.71631	1.14613	14	3.80735	0.000269039	-3.57018	317.98	225.86	0.710296
Potentilla anserina	Eud	46495	4.66741	1.38021	24	4.58496	0.000516185	-3.2872	372.8	185.88	0.498605
Prunus × yedoensis	Eud	95076	4.97807	1.59106	39	5.2854	0.000410198	-3.38701	321.2	184.28	0.573724
Prunus avium	Eud	35009	4.54418	1.20412	16	4	0.000457025	-3.34006	467.13	197	0.421724
Prunus dulcis	Eud	33326	4.52278	1.20412	16	4	0.000480106	-3.31866	492.74	192.81	0.391302
Prunus mume	Eud	29705	4.47283	1.20412	16	4	0.00053863	-3.26871	463.13	187.19	0.404185
Prunus persica	Eud	47089	4.67292	1.36173	23	4.52356	0.000488437	-3.31119	458.52	192.13	0.419022
Prunus salicina	Eud	29714	4.47296	1.17609	15	3.90689	0.000504813	-3.29687	435.59	194.2	0.445832
Punica granatum	Eud	36608	4.56358	1.20412	16	4	0.000437063	-3.35946	484.65	187.06	0.385969
Pyrus × bretschneideri	Eud	42341	4.62676	1.30103	20	4.32193	0.000472355	-3.32573	390.59	212.6	0.544305
Pyrus betulifolia	Eud	59552	4.7749	1.39794	25	4.64386	0.000419801	-3.37696	434.03	249.28	0.574338
Pyrus communis	Eud	45217	4.6553	1.43136	27	4.75489	0.000597121	-3.22394	402.07	185.81	0.462133
Pyrus pyrifolia	Eud	42559	4.62899	1.32222	21	4.39232	0.000493433	-3.30677	423.25	199.95	0.472416
Pyrus ussuriensis × communis	Eud	43120	4.63468	1.41497	26	4.70044	0.000602968	-3.21971	394.22	208.69	0.529374
Quercus lobata	Eud	53226	4.72612	1.20412	16	4	0.000300605	-3.522	488.09	190.19	0.389662
Quercus robur	Eud	53760	4.73046	1.17609	15	3.90689	0.000279018	-3.55437	525.36	182.4	0.34719
Quercus suber	Eud	44993	4.65314	1.30103	20	4.32193	0.000444514	-3.35211	454.49	178.55	0.392858
Raphanus sativus	Eud	43239	4.63588	1.23045	17	4.08746	0.000393164	-3.40543	381.47	204.35	0.535691
Rhodamnia argentea	Eud	38931	4.5903	1.27875	19	4.24793	0.000488043	-3.31154	482.2	190.47	0.395002
Rhododendron simsii	Eud	32999	4.5185	1.14613	14	3.80735	0.000424255	-3.37237	428.58	164.21	0.383149
Rhododendron vialii	Eud	49606	4.69553	1.36173	23	4.52356	0.000463654	-3.33381	480.04	174.17	0.362824
Rhododendron williamsianum	Eud	23548	4.37195	1.11394	13	3.70044	0.000552064	-3.25801	410.64	198.15	0.482539
Ricinus communis	Eud	31221	4.49445	1.11394	13	3.70044	0.000416386	-3.3805	333.74	183	0.548331
Rosa chinensis	Eud	45469	4.65772	1.11394	13	3.70044	0.000285909	-3.54377	319.54	187.92	0.588095
Rosa multiflora	Eud	67380	4.82853	1.23045	17	4.08746	0.0002523	-3.59808	325.86	202.94	0.622783
Rosmarinus officinalis	Eud	51389	4.71087	1.38021	24	4.58496	0.000467026	-3.33066	415.62	186.33	0.448318
Rubus occidentalis	Eud	33286	4.52226	1.11394	13	3.70044	0.000390555	-3.40832	370.71	196.62	0.530388
Salix purpurea	Eud	38982	4.59086	1.23045	17	4.08746	0.000436099	-3.36042	368.51	184.41	0.500421
Salvia miltiorrhiza	Eud	49187	4.69185	1.44716	28	4.80735	0.000569256	-3.24469	453.48	160.5	0.35393
Salvia splendens	Eud	79251	4.899	1.53148	34	5.08746	0.000429017	-3.36753	462.76	178	0.384649
Senna tora	Eud	45268	4.65579	1.14613	14	3.90689	0.000309269	-3.50966	316.07	219.79	0.695384
Sesamum indicum	Eud	35410	4.54913	1.32222	21	4.39232	0.000593053	-3.22691	469.47	192	0.408972
Sinapis alba	Eud	52686	4.7217	1.38021	24	4.58496	0.000455529	-3.34148	383.48	178.88	0.466465
Siraitia grosvenorii	Eud	30565	4.48522	0.90309	8	3.32193	0.000261737	-3.58213	405.35	319	0.786974
Sisymbrium irio	Eud	27367	4.43723	1.07918	12	3.58496	0.000438484	-3.35805	422.73	189	0.447094
Solanum dulcamara	Eud	36107	4.55759	1.32222	21	4.39232	0.000581605	-3.23537	468.99	175.59	0.3744
Solanum lycopersicum	Eud	34074	4.53242	1.43136	27	4.75489	0.000792393	-3.10106	342.33	195.11	0.569947
Solanum melongena	Eud	28435	4.45385	1.14613	14	3.80735	0.000492351	-3.30773	374.88	240.38	0.641219
Solanum muricatum	Eud	33734	4.52807	1.30103	20	4.32193	0.000592874	-3.22704	360.18	189.65	0.526542
Solanum pennellii	Eud	38023	4.58005	1.5682	37	5.20945	0.000973095	-3.01184	471.45	191.34	0.405854
Solanum pimpinellifolium	Eud	71945	4.857	1.43136	27	4.75489	0.000375287	-3.42564	224.88	225.26	1.00169
Solanum stenotomum	Eud	39771	4.59957	1.41497	26	4.70044	0.000653743	-3.18459	459.27	174.27	0.37945
Solanum tuberosum	Eud	32917	4.51742	1.43136	27	4.75489	0.000820245	-3.08606	391.53	183.56	0.468827
Solanum verrucosum	Eud	33690	4.5275	1.39794	25	4.64386	0.00074206	-3.12956	457.64	180.76	0.394983
Spinacia oleracea	Eud	29015	4.46262	0.845098	7	3	0.000241255	-3.61752	413.33	301.14	0.72857
Strobilanthes cusia	Eud	32148	4.50715	1.17609	15	3.90689	0.000466592	-3.33106	408.67	174.07	0.425943
Syzygium oleosum	Eud	40707	4.60967	1.39794	25	4.64386	0.000614145	-3.21173	484.79	183.92	0.379381
Tarenaya hassleriana	Eud	41094	4.61378	1.49136	31	4.9542	0.000754368	-3.12242	457.08	183.68	0.401855
Theobroma cacao	Eud	29452	4.46911	1.11394	13	3.70044	0.000441396	-3.35517	392.89	210.31	0.53529
Thlaspi arvense	Eud	38735	4.5881	1.11394	13	3.70044	0.000335614	-3.47416	394.31	185.85	0.47133
Toona sinensis	Eud	34345	4.53586	1.23045	17	4.08746	0.000494977	-3.30541	398.12	178.53	0.448433
Trifolium pratense	Eud	47931	4.68062	1.30103	20	4.32193	0.000417266	-3.37959	481.01	176.75	0.367456
Tripterygium wilfordii	Eud	67148	4.82703	1.49136	31	4.9542	0.000461667	-3.33567	471.58	177.42	0.376225
Vaccinium darrowii	Eud	41815	4.62133	1.17609	15	3.90689	0.000358723	-3.44524	372.92	193.2	0.518074
Vaccinium duclouxii	Eud	41426	4.61727	1.20412	16	4	0.000386231	-3.41315	359.2	166.5	0.46353
Vaccinium macrocarpon	Eud	22836	4.35862	0.954243	9	3.16993	0.000394115	-3.40438	445.96	238.22	0.534173
Vicia faba	Eud	34403	4.5366	1.34242	22	4.45943	0.000639479	-3.19417	377.03	170.5	0.452219
Vicia villosa	Eud	67148	4.82703	1.47712	30	4.90689	0.000446774	-3.34991	444.7	177.1	0.398246
Vigna angularis	Eud	25910	4.41347	1.20412	16	4	0.000617522	-3.20935	420.62	185	0.439827
Vigna umbellata	Eud	39906	4.60104	1.39794	25	4.64386	0.000626472	-3.2031	495.71	168.84	0.340602
Vigna unguiculata	Eud	25574	4.4078	1.32222	21	4.39232	0.000821146	-3.08558	400.86	177.71	0.443322
Vitis riparia	Eud	33448	4.52437	1.23045	17	4.08746	0.000508252	-3.29392	418.21	174.71	0.417757
Vitis rotundifolia	Eud	40219	4.60443	1.41497	26	4.70044	0.000646461	-3.18946	450.38	175.73	0.390182
Vitis vinifera	Eud	31845	4.50304	1.25527	18	4.16993	0.000565238	-3.24777	356.89	182.28	0.510746
Ziziphus jujuba	Eud	41232	4.61523	1.17609	15	3.90689	0.000363795	-3.43914	497.44	189.87	0.381694
Cryptomeria japonica	Gym	60829	4.78411	1.38021	24	4.58496	0.000394549	-3.4039	474.61	179.21	0.377594
Cycas panzhihuaensis	Gym	32353	4.50991	1.14613	14	3.80735	0.000432726	-3.36379	395.54	219.93	0.556025
Ginkgo biloba	Gym	41309	4.61604	1.14613	14	3.80735	0.000338909	-3.46992	391.66	205	0.523413
Picea abies	Gym	66632	4.82368	0.845098	7	2.80735	0.000105055	-3.97858	234.59	175.29	0.747219
Thuja plicata	Gym	39659	4.59834	1.20412	16	4	0.000403439	-3.39422	358.51	166.88	0.465482
Welwitschia mirabilis	Gym	26990	4.4312	1.20412	16	4	0.000592812	-3.22708	342.65	207.94	0.606858
Aquilegia coerulea	Mag	41063	4.61345	1.07918	12	3.58496	0.000292234	-3.53427	435.41	182.08	0.418181
Cinnamomum kanehirae	Mag	27899	4.44559	1.25527	18	4.16993	0.000645184	-3.19032	436.84	192.39	0.440413
Liriodendron tulipifera YP108A	Mag	29655	4.4721	1.11394	13	3.70044	0.000438375	-3.35815	421.71	193.23	0.458206
Macadamia integrifolia	Mag	46649	4.66884	1.4624	29	4.85798	0.000621664	-3.20644	480.2	172.1	0.358392
Macleaya cordata	Mag	21911	4.34066	1	10	3.32193	0.000456392	-3.34066	418.56	186.9	0.446531
Magnolia sinica	Mag	48288	4.68384	1.36173	23	4.52356	0.000476309	-3.32211	476.05	182.52	0.383405
Nelumbo nucifera	Mag	38191	4.58196	1.32222	21	4.39232	0.000549868	-3.25974	486.74	180.67	0.371184
Papaver somniferum	Mag	51213	4.70938	1.20412	16	4	0.000312421	-3.50526	370.18	189.94	0.513102
Persea americana	Mag	24616	4.39122	1.23045	17	4.08746	0.000690608	-3.16077	370.03	186.76	0.504716
Piper nigrum	Mag	63466	4.80254	1.27875	19	4.24793	0.000299373	-3.52379	300	188.47	0.628233
Telopea speciosissima	Mag	41631	4.61942	1.41497	26	4.70044	0.000624535	-3.20444	363.46	173.73	0.477989
Aegilops tauschii	Mon	55713	4.74596	1.27875	19	4.24793	0.000341034	-3.4672	423.9	206.12	0.486247
Allium cepa	Mon	86073	4.93487	1.47712	30	4.90689	0.000348541	-3.45775	294.56	187	0.634845
Allium fistulosum	Mon	62255	4.79417	1.30103	20	4.32193	0.000321259	-3.49314	273.34	183.45	0.671142
Allium sativum	Mon	57561	4.76013	1.11394	13	3.70044	0.000225847	-3.64618	265.67	157.77	0.593857
Ananas comosus	Mon	27024	4.43175	1.04139	11	3.45943	0.000407046	-3.39036	390.43	228	0.583972
Asparagus officinalis	Mon	27395	4.43767	0.90309	8	3.16993	0.000292024	-3.53458	334.67	166.38	0.497146
Brachypodium distachyon	Mon	34310	4.53542	1.25527	18	4.16993	0.000524628	-3.28015	377.27	246.72	0.653961
Brachypodium hybridum	Mon	70160	4.84609	1.50515	32	5	0.0004561	-3.34094	369.13	191.22	0.518029
Brachypodium mexicanum	Mon	70845	4.85031	1.39794	25	4.64386	0.000352883	-3.45237	352.96	218.24	0.618314
Brachypodium stacei	Mon	29898	4.47564	1.17609	15	3.90689	0.000501706	-3.29955	402.14	193.93	0.482245
Chasmanthium laxum	Mon	31776	4.5021	1.14613	14	3.80735	0.000440584	-3.35597	403.04	202.71	0.502953
Dendrobium catenatum	Mon	34389	4.53642	1.23045	17	4.08746	0.000494344	-3.30597	461.32	183.18	0.397078
Dichanthelium oligosanthes	Mon	26468	4.42272	1.04139	11	3.45943	0.000415596	-3.38133	367.11	186.27	0.507396
Dioscorea alata	Mon	21728	4.33702	1.11394	13	3.70044	0.000598306	-3.22308	390.19	174.38	0.44691
Dioscorea cayenensis subsp. rotundata	Mon	33298	4.52242	1.27875	19	4.24793	0.000570605	-3.24366	446.41	180.42	0.404158
Elaeis guineensis	Mon	43551	4.639	1.59106	39	5.2854	0.000895502	-3.04793	476.29	182.33	0.382813
Eleusine coracana	Mon	48836	4.68874	1.41497	26	4.70044	0.000532394	-3.27377	418.65	193.54	0.462295
Hordeum vulgare subsp. vulgare	Mon	40284	4.60513	1.32222	21	4.39232	0.000521299	-3.28291	450.8	194.86	0.432254
Lolium perenne	Mon	54169	4.73375	1.25527	18	4.16993	0.000332293	-3.47848	437.71	213.44	0.487629
Lolium rigidum	Mon	54112	4.73329	1.54407	35	5.12928	0.000646807	-3.18923	439.06	231.29	0.526784
Miscanthus floridulus	Mon	95420	4.97964	1.51851	33	5.04439	0.000345839	-3.46113	431.98	201.15	0.465647
Miscanthus sinensis	Mon	67789	4.83116	1.47712	30	4.90689	0.00044255	-3.35404	344.2	201.07	0.584166
Musa acuminata	Mon	36979	4.56796	1.30103	20	4.32193	0.000540848	-3.26693	393.33	189.5	0.481784
Oryza glaberrima	Mon	36216	4.5589	1.14613	14	3.80735	0.000386569	-3.41277	482.33	208.14	0.43153
Oryza sativa	Mon	66338	4.82176	1.04139	11	3.45943	0.000165817	-3.78037	447.34	198	0.442616
Panicum hallii	Mon	33805	4.52898	1.17609	15	3.90689	0.000443721	-3.35289	377.87	210.47	0.55699
Panicum virgatum	Mon	80278	4.9046	1.5682	37	5.20945	0.000460898	-3.33639	356.55	200.84	0.563287
Phalaenopsis equestris	Mon	29894	4.47558	1.07918	12	3.58496	0.000401418	-3.3964	437.76	180.75	0.412897
Phoenix dactylifera	Mon	48801	4.68843	1.72428	53	5.72792	0.00108604	-2.96415	476.49	194.25	0.407669
Phragmites australis	Mon	55965	4.74792	1.41497	26	4.70044	0.000464576	-3.33294	469.72	215.38	0.458528
Saccharum officinarum	Mon	117757	5.07099	1.07918	12	3.58496	0.000101905	-3.99181	440.42	236.75	0.537555
Setaria italica	Mon	34584	4.53888	1.20412	16	4	0.000462642	-3.33476	396.51	205.81	0.519054
Setaria viridis	Mon	38334	4.58358	1.20412	16	4	0.000417384	-3.37946	363.17	204.69	0.56362
Sorghum bicolor	Mon	34211	4.53417	1.20412	16	4	0.000467686	-3.33005	387.29	202.81	0.523664
Spirodela polyrhiza	Mon	19623	4.29277	1.04139	11	3.45943	0.000560567	-3.25137	369.35	194.27	0.525978
Triticum aestivum	Mon	106913	5.02903	1.70757	51	5.67243	0.000477023	-3.32146	413.51	212.16	0.513071
Triticum dicoccoides	Mon	86329	4.93616	1.51851	33	5.04439	0.000382259	-3.41764	441.95	205.48	0.464939
Triticum urartu	Mon	48561	4.68629	1.38021	24	4.58496	0.000494224	-3.30608	451.18	175.21	0.388337
Typha latifolia	Mon	22107	4.34453	1.11394	13	3.70044	0.000588049	-3.23059	435.31	177.46	0.407664
Vanilla planifolia	Mon	32736	4.51503	1.07918	12	3.58496	0.000366569	-3.43584	331.73	177.08	0.591596
Zea mays	Mon	39498	4.59658	1.36173	23	4.52356	0.000582308	-3.23485	391.78	198.43	0.506483
Zingiber officinale	Mon	101838	5.00791	1.51851	33	5.04439	0.000324044	-3.4894	454.62	186.91	0.411135
Zizania latifolia	Mon	38789	4.58871	1.38021	24	4.58496	0.000618732	-3.2085	401.11	206.75	0.515445
Zostera marina	Mon	20450	4.31069	1.39794	25	4.64386	0.00122249	-2.91275	392.17	216.16	0.55119
Alsophila spinulosa	Pte	67831	4.83143	1.07918	12	3.58496	0.00017691	-3.75225	378.53	194.58	0.514041
Ceratopteris richardii	Pte	36857	4.56652	0.954243	9	3.16993	0.000244187	-3.61228	377.21	202.67	0.537287
Diphasiastrum complanatum	Pte	31430	4.49734	1.20412	16	4	0.000509068	-3.29322	428.11	184.75	0.431548
Selaginella moellendorffii	Pte	22285	4.34801	0.845098	7	2.80735	0.000314113	-3.50291	381.85	119.43	0.312767
Cyanidiococcus yangmingshanensis	Rho	5189	3.71508	0.30103	2	1	0.000385431	-3.41405	417.65	208.5	0.499222
Galdieria sulphuraria	Rho	7174	3.85576	0.30103	2	1	0.000278784	-3.55473	419.35	144	0.343389
Gracilariopsis chorda	Rho	10813	4.03395	0.30103	2	1	0.000184963	-3.73292	384.43	132.5	0.344666
Porphyra umbilicalis	Rho	13125	4.1181	0.30103	2	1	0.000152381	-3.81707	446.11	142	0.318307
a Amino acid length

## Sheet: Table S6
Table S6. The statistics of identified NF-YC subfamily genes in 320 plant species.
Species	Taxa	All genes	Log10 (All genes)	Log10 (NF-YC genes)	NF-YC genes	Log2 (NF-YC genes)	NF-YC number ratio	Log10 (NF-YC number ratio)	Lengtha (All genes)	Lengtha (NF-YC genes)	Length ratio (NF-YC genes)
Amborella trichopoda	Ban	26846	4.42888	0.845098	7	2.80735	0.000260746	-3.58378	315.4	218.86	0.693912
Euryale ferox	Ban	40049	4.60259	0.845098	7	2.80735	0.000174786	-3.75749	410.68	278.57	0.678314
Nymphaea colorata	Ban	24059	4.38128	1	10	3.32193	0.000415645	-3.38128	407.4	245.2	0.601865
Anthoceros agrestis	Bry	39981	4.60185	0.477121	3	1.58496	7.50356e-05	-4.12473	425.12	310.67	0.730782
Anthoceros punctatus	Bry	33187	4.52097	0.69897	5	2.32193	0.000150661	-3.822	406.49	380.4	0.935816
Ceratodon purpureus R40	Bry	31482	4.49806	0.778151	6	2.58496	0.000190585	-3.71991	361.69	271	0.74926
Entodon seductrix	Bry	25801	4.41164	0.69897	5	2.32193	0.000193791	-3.71267	342.16	255	0.745265
Hypnum curvifolium	Bry	29077	4.46355	0.69897	5	2.32193	0.000171957	-3.76458	325.77	229.6	0.704792
Marchantia polymorpha subsp. ruderalis	Bry	20354	4.30865	0.69897	5	2.32193	0.000245652	-3.60968	442.45	209.2	0.472822
Physcomitrium patens	Bry	48022	4.68144	1.07918	11	5.12928	0.000249885	-3.60226	560.36	241.27	0.508298
Sphagnum fallax	Bry	25100	4.39967	0.90309	8	3	0.000318725	-3.49658	462.58	260.5	0.563146
Sphagnum magellanicum	Bry	25227	4.40187	0.90309	8	3	0.000317121	-3.49878	466.19	247.12	0.530084
Chlorokybus atmophyticus	Cha	9300	3.96848	0.5	1	0.5	0.000107527	-3.96848	460.2	233	0.506302
Spirogloea muscicola	Cha	27137	4.43356	0.60206	4	2	0.0001474	-3.8315	452.46	212.25	0.469102
Bathycoccus prasinos	Chl	7900	3.89763	0.30103	2	1	0.000253165	-3.5966	521.71	335.5	0.643078
Botryococcus braunii	Chl	20284	4.30715	0.477121	3	1.58496	0.0001479	-3.83003	336.75	210.67	0.625598
Chlamydomonas reinhardtii	Chl	17741	4.24898	0.5	1	0.5	5.63666e-05	-4.24898	735.51	297	0.403801
Chlorella variabilis	Chl	9780	3.99034	0.477121	3	1.58496	0.000306748	-3.51322	454.76	211.33	0.464707
Chloropicon primus	Chl	8639	3.93646	0.30103	2	1	0.000231508	-3.63543	493.4	202.5	0.410418
Chromochloris zofingiensis	Chl	15369	4.18665	0.30103	2	1	0.000130132	-3.88562	481.53	206.5	0.428841
Coccomyxa subellipsoidea	Chl	9629	3.98358	0.30103	2	1.58496	0.000207706	-3.68255	427.42	279	0.652754
Dunaliella salina	Chl	16697	4.22264	0.30103	2	1	0.000119782	-3.92161	403.18	531	1.31703
Micromonas pusilla CCMP1545	Chl	10660	4.02776	0.5	1	0.5	9.38086e-05	-4.02776	450.77	227	0.503583
Ostreococcus lucimarinus	Chl	7796	3.89187	0.477121	3	1.58496	0.000384813	-3.41475	405.71	136.33	0.336028
Ostreococcus tauri	Chl	8099	3.90843	0.30103	2	1	0.000246944	-3.6074	438.86	373	0.849929
Picochlorum sp. SENEW3	Chl	1793	3.25358	-	0	-	0	-	520.04	-	-
Tetrabaena socialis	Chl	14296	4.15521	-	0	-	0	-	405.28	-	-
Volvox carteri	Chl	14247	4.15372	0.5	1	0.5	7.01902e-05	-4.15372	654.05	393	0.600871
Acer saccharum	Eud	35692	4.55257	0.778151	6	2.58496	0.000168105	-3.77442	361.19	245	0.678313
Acer truncatum	Eud	28438	4.4539	0.845098	7	2.80735	0.00024615	-3.6088	370.44	228.29	0.616267
Actinidia chinensis	Eud	33115	4.52002	1.20412	16	4	0.000483165	-3.3159	425.16	204.75	0.481583
Actinidia eriantha	Eud	42988	4.63335	1.38021	24	4.58496	0.000558295	-3.25314	335.58	222.04	0.66166
Aethionema arabicum	Eud	37839	4.57794	0.778151	6	2.58496	0.000158567	-3.79979	395.44	325.33	0.822704
Alnus glutinosa	Eud	35115	4.54549	1.25527	18	4.16993	0.000512601	-3.29022	489.99	235.22	0.480051
Alyssum linifolium	Eud	51429	4.71121	1.39794	25	4.64386	0.000486107	-3.31327	404.44	226.08	0.558995
Amaranthus hypochondriacus	Eud	23843	4.37736	0.60206	4	2	0.000167764	-3.7753	355.86	209.75	0.589417
Anacardium occidentale	Eud	41197	4.61487	1.23045	17	4.08746	0.000412651	-3.38442	378.11	219.76	0.581207
Apium graveolens	Eud	31326	4.4959	0.60206	4	2	0.000127689	-3.89384	378.06	222.5	0.588531
Arabidopsis halleri	Eud	25008	4.39808	0.69897	5	2.32193	0.000199936	-3.69911	381.89	211	0.552515
Arabidopsis lyrata	Eud	31073	4.49238	1.07918	12	3.58496	0.000386187	-3.4132	385.15	199.92	0.51907
Arabidopsis thaliana	Eud	27416	4.438	1.11394	13	3.70044	0.000474176	-3.32406	406.11	211.92	0.521829
Arabis alpina	Eud	23286	4.36709	0.954243	9	3.16993	0.000386498	-3.41285	391.36	230.11	0.587975
Arachis duranensis	Eud	44934	4.65258	1.20412	16	4	0.000356078	-3.44846	439.57	237.81	0.541006
Arachis hypogaea	Eud	67124	4.82688	1.20412	16	4	0.000238365	-3.62276	396.14	300.19	0.757788
Arachis ipaensis	Eud	57621	4.76058	1.23045	17	4.08746	0.000295031	-3.53013	420.7	242.88	0.577324
Arachis stenosperma	Eud	45936	4.66215	1.11394	13	3.70044	0.000283002	-3.54821	457.22	254.62	0.556887
Arctium lappa	Eud	32771	4.51549	1	10	3.32193	0.000305148	-3.51549	386.1	256.5	0.664336
Artemisia annua	Eud	66918	4.82554	1.04139	11	3.45943	0.00016438	-3.78415	380.75	213.73	0.561339
Averrhoa carambola	Eud	24531	4.38972	0.954243	9	3.16993	0.000366883	-3.43547	387.89	234.67	0.604991
Benincasa hispida	Eud	33043	4.51908	1.11394	13	3.70044	0.000393427	-3.40514	467.68	245.23	0.524354
Beta vulgaris	Eud	24255	4.3848	0.69897	5	2.32193	0.000206143	-3.68583	409.81	236.8	0.577829
Boechera stricta	Eud	27416	4.438	1.11394	13	3.70044	0.000474176	-3.32406	393.73	215	0.546059
Brassica juncea	Eud	100829	5.00359	1.23045	17	4.08746	0.000168602	-3.77314	387.11	214.82	0.554933
Brassica napus	Eud	60607	4.78252	1.39794	25	4.64386	0.000412494	-3.38458	440.13	239.64	0.544475
Brassica nigra	Eud	59851	4.77707	1.04139	12	3.58496	0.00018379	-3.73568	341.95	235.58	0.681386
Brassica oleracea	Eud	56687	4.75348	1.20412	16	4	0.000282252	-3.54936	414.43	221.62	0.534759
Brassica rapa	Eud	41025	4.61305	1.32222	21	4.39232	0.000511883	-3.29083	390.04	218.62	0.560507
Cajanus cajan	Eud	48078	4.68195	1.14613	14	3.80735	0.000291193	-3.53582	320.72	201.71	0.628929
Camelina sativa	Eud	107481	5.03133	1.60206	40	5.32193	0.000372159	-3.42927	426.95	223.6	0.523715
Camellia chekiangoleosa	Eud	64384	4.80878	1.04139	11	3.45943	0.00017085	-3.76739	374.7	205.82	0.549293
Camellia sinensis	Eud	33021	4.51879	0.90309	8	3	0.00024227	-3.6157	378.7	231.62	0.611619
Cannabis sativa	Eud	39959	4.60161	1.11394	13	3.70044	0.000325333	-3.48767	464.01	256.92	0.553695
Capsella grandiflora	Eud	24805	4.39454	1.04139	11	3.45943	0.000443459	-3.35315	409.85	229.36	0.559619
Capsella rubella	Eud	27682	4.4422	1.11394	13	3.70044	0.000469619	-3.32825	405.06	213.92	0.528119
Capsicum annuum	Eud	51555	4.71227	1.6721	47	5.55459	0.000911648	-3.04017	431.9	281.36	0.651447
Capsicum baccatum	Eud	35853	4.55453	1.11394	13	3.70044	0.000362592	-3.44058	375.22	286.77	0.764272
Capsicum chinense	Eud	34974	4.54375	1.04139	11	3.45943	0.000314519	-3.50235	371.94	290	0.779696
Carica papaya	Eud	26103	4.41669	0.60206	4	2	0.000153239	-3.81463	26103	222.75	0.0085335
Carpinus fangiana	Eud	29499	4.46981	1.04139	11	3.45943	0.000372894	-3.42841	436.64	210.18	0.481358
Castanea dentata	Eud	31254	4.49491	0.845098	7	2.80735	0.000223971	-3.64981	429.43	239	0.556552
Castanea mollissima	Eud	34314	4.53547	0.954243	9	3.16993	0.000262284	-3.58123	393.06	225.22	0.572991
Catharanthus roseus	Eud	37298	4.57169	1.07918	12	3.58496	0.000321733	-3.4925	328.92	255.42	0.776541
Caulanthus amplexicaulis	Eud	47689	4.67842	1.27875	19	4.24793	0.000398415	-3.39966	399.49	216.32	0.54149
Cerasus × kanzakura	Eud	72702	4.86155	1.27875	19	4.24793	0.000261341	-3.58279	415.11	385.11	0.92773
Cercis canadensis	Eud	27440	4.43838	1	10	3.32193	0.000364431	-3.43838	429.31	231.1	0.538306
Chenopodium quinoa	Eud	44776	4.65105	1.04139	11	3.45943	0.000245667	-3.60965	424.81	188.27	0.443186
Chrysanthemum nankingense	Eud	56870	4.75488	1.07918	12	3.58496	0.000211008	-3.6757	336.06	198	0.589181
Cicer arietinum	Eud	28269	4.45131	1.04139	11	3.45943	0.000389119	-3.40992	388.81	288.18	0.741185
Citrullus lanatus	Eud	22596	4.35403	0.845098	7	2.80735	0.000309789	-3.50893	388.95	224.71	0.577735
Citrus × clementina	Eud	34557	4.53854	1.07918	12	3.58496	0.000347252	-3.45935	404.81	223.92	0.553148
Citrus sinensis	Eud	25379	4.40447	1.17609	15	3.90689	0.00059104	-3.22838	382.94	223.27	0.583042
Coffea arabica	Eud	67160	4.82711	1.49136	31	4.9542	0.000461584	-3.33575	480.69	245.68	0.511099
Coffea canephora	Eud	25574	4.4078	0.845098	7	2.80735	0.000273715	-3.5627	400.86	207.86	0.518535
Coffea eugenioides	Eud	38150	4.58149	1.23045	17	4.08746	0.000445609	-3.35105	473.98	233	0.491582
Coffea humblotiana	Eud	32874	4.51685	0.954243	9	3.16993	0.000273773	-3.56261	333.52	177.67	0.532712
Corchorus capsularis	Eud	29356	4.4677	0.778151	6	2.58496	0.000204388	-3.68955	343.91	235	0.683318
Corchorus olitorius	Eud	35704	4.55272	0.90309	8	3	0.000224065	-3.64963	311.56	238.75	0.766305
Coriandrum sativum	Eud	40747	4.6101	1.38021	24	4.58496	0.000589	-3.22988	358.93	245.58	0.6842
Corylus avellana	Eud	36029	4.55665	1.20412	16	4	0.000444087	-3.35253	474.59	223.25	0.470406
Crataegus pinnatifida	Eud	40571	4.60822	1.23045	17	4.08746	0.000419019	-3.37777	408.15	251.24	0.615558
Cucumis hystrix	Eud	23864	4.37774	0.69897	5	2.32193	0.000209521	-3.67877	394.71	214.6	0.54369
Cucumis melo	Eud	27868	4.44511	0.845098	7	2.80735	0.000251184	-3.60001	426.94	232	0.555113
Cucumis sativus	Eud	23854	4.37756	0.778151	6	2.58496	0.00025153	-3.59941	374.31	209.33	0.559242
Cucurbita argyrosperma	Eud	28298	4.45176	0.845098	7	2.80735	0.000247367	-3.60666	404.84	213.43	0.527196
Cucurbita maxima	Eud	32076	4.50618	1.07918	12	3.58496	0.000374111	-3.427	411.84	252.5	0.613102
Cucurbita moschata	Eud	32205	4.50792	1.11394	13	3.70044	0.000403664	-3.39398	411.18	246.31	0.599032
Cucurbita pepo subsp. pepo	Eud	43464	4.63813	1.32222	21	4.39232	0.000483158	-3.31591	468.51	241.1	0.51461
Cuscuta australis	Eud	19671	4.29383	0.477121	3	1.58496	0.000152509	-3.81671	396.97	212.67	0.535733
Cynara cardunculus	Eud	38406	4.5844	0.954243	9	3.16993	0.000234338	-3.63016	494.6	248.44	0.502305
Daucus carota subsp. sativus	Eud	49321	4.69303	1.50515	32	5	0.000648811	-3.18788	474.61	241.22	0.508249
Dionaea muscipula	Eud	21135	4.325	0.69897	5	2.32193	0.000236574	-3.62603	390.97	264.6	0.676778
Diospyros lotus	Eud	51693	4.71343	1.14613	14	3.80735	0.00027083	-3.5673	340.33	219.86	0.64602
Dorcoceras hygrometricum	Eud	47778	4.67923	1	10	3	0.000209301	-3.67923	316.97	263.6	0.831624
Erigeron breviscapus	Eud	37504	4.57408	0.30103	2	1	5.33276e-05	-4.27305	343.75	120.5	0.350545
Erigeron canadensis	Eud	34584	4.53888	0.90309	8	3	0.000231321	-3.63579	456.11	230.12	0.504527
Eriobotrya japonica	Eud	45743	4.66032	1.11394	13	3.70044	0.000284196	-3.54638	420.71	239.77	0.569918
Erythranthe guttata	Eud	31861	4.50326	1.11394	13	3.70044	0.000408022	-3.38932	449.14	231.38	0.515162
Eucalyptus grandis	Eud	36349	4.56049	0.778151	6	2.58496	0.000165066	-3.78234	387.65	212.83	0.549026
Euphorbia lathyris	Eud	35425	4.54931	0.845098	7	2.80735	0.000197601	-3.70421	470.06	242.86	0.516657
Eutrema salsugineum	Eud	26351	4.4208	1.07918	12	3.58496	0.000455391	-3.34162	408.26	223.17	0.546637
Ficus carica	Eud	36138	4.55796	1	10	3.32193	0.000276717	-3.55796	301.78	223.2	0.739612
Fragaria vesca	Eud	23319	4.36771	1.17609	15	3.90689	0.000643252	-3.19162	442.9	252.8	0.570783
Gastrolobium bilobum	Eud	40352	4.60587	1.25527	18	4.16993	0.000446075	-3.35059	459.17	237.39	0.516998
Glebionis coronaria	Eud	76090	4.88133	1.07918	12	3.58496	0.000157708	-3.80215	303.23	242.33	0.799162
Glycine max	Eud	52872	4.72323	1.34242	22	4.45943	0.000416099	-3.3808	385.15	228.86	0.59421
Glycine soja	Eud	46969	4.67181	1.32222	21	4.39232	0.000447103	-3.34959	412.66	238.95	0.579048
Gossypium arboreum	Eud	49176	4.69175	1.34242	22	4.45943	0.000447373	-3.34933	467.29	251.55	0.538317
Gossypium barbadense	Eud	74561	4.87251	1.4624	29	4.85798	0.000388943	-3.41011	392.08	241.31	0.615461
Gossypium darwinii	Eud	78303	4.89378	1.41497	26	4.70044	0.000332043	-3.47881	381.43	239.65	0.628294
Gossypium hirsutum	Eud	75376	4.87723	1.4624	29	4.85798	0.000384738	-3.41484	385.94	241.62	0.626056
Gossypium mustelinum	Eud	74699	4.87331	1.39794	25	4.64386	0.000334677	-3.47537	389.81	244.12	0.626254
Gossypium raimondii	Eud	37505	4.57409	1	10	3.32193	0.000266631	-3.57409	399.83	225.6	0.56424
Handroanthus impetiginosus	Eud	30271	4.48103	1.07918	12	3.58496	0.000396419	-3.40185	373.08	242.75	0.650665
Helianthus annuus	Eud	71248	4.85277	1.14613	14	3.80735	0.000196497	-3.70664	305.59	215.71	0.70588
Hevea brasiliensis	Eud	58025	4.76362	1.61278	41	5.35755	0.000706592	-3.15083	485.15	239.32	0.493291
Hibiscus cannabinus	Eud	64861	4.81198	1.25527	18	4.16993	0.000277517	-3.55671	405.58	246	0.606539
Hibiscus syriacus	Eud	82827	4.91817	1.54407	35	5.12928	0.000422568	-3.3741	399.66	244.69	0.612245
Humulus lupulus	Eud	47669	4.67824	1.14613	14	3.80735	0.000293692	-3.53211	442.87	244.29	0.551607
Hydrangea quercifolia	Eud	31139	4.4933	0.90309	8	3	0.000256913	-3.59021	392.61	225.38	0.574056
Impatiens glandulifera	Eud	36777	4.56558	1.43136	27	4.75489	0.000734154	-3.13421	443.16	256.59	0.579001
Ipomoea aquatica	Eud	29606	4.47138	0.69897	5	2.32193	0.000168885	-3.77241	400.93	189.6	0.472901
Ipomoea batatas	Eud	64295	4.80818	0.90309	8	3	0.000124426	-3.90509	397.24	238.62	0.600695
Ipomoea nil	Eud	51053	4.70802	1	10	3.32193	0.000195875	-3.70802	474.42	256.7	0.541082
Jatropha curcas	Eud	29586	4.47109	1.25527	18	4.16993	0.000608396	-3.21581	476.71	240.83	0.505192
Juglans microcarpa × Juglans regia	Eud	43487	4.63836	1.27875	19	4.24793	0.000436912	-3.35961	472.1	244	0.51684
Juglans regia	Eud	45959	4.66237	1.14613	14	3.80735	0.000304619	-3.51624	480.85	232.43	0.483373
Kalanchoe fedtschenkoi	Eud	30964	4.49086	1.14613	14	3.80735	0.000452138	-3.34473	376.23	224.86	0.597666
Kalanchoe laxiflora	Eud	50461	4.70296	1.47712	30	4.90689	0.000594519	-3.22583	417.86	230.97	0.552745
Lablab purpureus	Eud	20946	4.3211	1.07918	12	3.58496	0.000572902	-3.24192	425.18	239.83	0.564067
Lactuca sativa	Eud	38910	4.59006	0.69897	5	2.32193	0.000128502	-3.89109	351.77	213.2	0.606078
Lagenaria siceraria	Eud	22472	4.35164	0.778151	6	2.58496	0.000266999	-3.57349	416.95	251.67	0.603598
Lens culinaris	Eud	39141	4.59263	1	10	3.32193	0.000255487	-3.59263	356.39	253.9	0.712422
Lotus japonicus	Eud	44420	4.64758	1.04139	11	3.45943	0.000247636	-3.60619	460.38	232.55	0.505126
Luffa acutangula	Eud	42211	4.62543	0.90309	8	3	0.000189524	-3.72234	354.34	250	0.705537
Luffa cylindrica	Eud	31661	4.50052	0.845098	7	2.80735	0.000221092	-3.65543	415.34	330.43	0.795565
Lupinus albus	Eud	38255	4.58269	1.14613	14	3.80735	0.000365965	-3.43656	369.03	263	0.712679
Lupinus angustifolius	Eud	33083	4.5196	1.14613	14	3.80735	0.000423178	-3.37348	428.54	246	0.574042
Lycium barbarum	Eud	52159	4.71733	1.34242	22	4.45943	0.000421787	-3.37491	450.39	200.82	0.44588
Lycium ferocissimum	Eud	44311	4.64651	1.20412	16	4	0.000361084	-3.44239	440.88	223.44	0.506805
Malania oleifera	Eud	36577	4.56321	1	10	3.32193	0.000273396	-3.56321	476.54	248.1	0.520628
Malus baccata	Eud	45931	4.66211	1.07918	12	3.58496	0.000261261	-3.58292	353.88	243.42	0.68786
Malus domestica	Eud	45116	4.65433	1.17609	15	3.90689	0.000332476	-3.47824	375.72	242.67	0.658655
Malus fusca	Eud	46622	4.66859	1.07918	12	3.58496	0.000257389	-3.58941	366.04	254.83	0.696181
Malus sieversii	Eud	45210	4.65523	1.04139	11	3.45943	0.000243309	-3.61384	413.98	331.27	0.800208
Malus sylvestris	Eud	59561	4.77496	1.07918	12	3.58496	0.000201474	-3.69578	484.33	242.67	0.501043
Mangifera indica	Eud	52078	4.71665	1.34242	22	4.45943	0.000422443	-3.37423	501.28	242.59	0.483941
Manihot esculenta	Eud	33033	4.51895	1.04139	11	3.45943	0.000333	-3.47756	389.58	224.64	0.576621
Medicago sativa	Eud	164632	5.21651	1.41497	26	4.70044	0.000157928	-3.80154	389.27	240.58	0.618029
Medicago truncatula	Eud	50894	4.70667	0.90309	8	3	0.000157189	-3.80358	328.31	203	0.618318
Mesembryanthemum crystallinum	Eud	24234	4.38443	0.69897	5	2.32193	0.000206322	-3.68546	392.96	242.8	0.617875
Microthlaspi erraticum	Eud	49768	4.69695	0.845098	7	2.80735	0.000140653	-3.85185	354.74	237.29	0.668912
Morella rubra	Eud	29351	4.46762	0.845098	7	2.80735	0.000238493	-3.62252	380.34	240.14	0.631382
Moringa oleifera	Eud	18451	4.26602	0.90309	8	3	0.000433581	-3.36293	412.63	209.75	0.508325
Morus notabilis	Eud	26965	4.4308	0.778151	6	2.58496	0.000222511	-3.65265	361.23	359.83	0.996124
Nicotiana attenuata	Eud	44491	4.64827	1.27875	19	4.24793	0.000427053	-3.36952	428.21	277.37	0.647743
Nicotiana sylvestris	Eud	48160	4.68269	1.44716	28	4.80735	0.000581395	-3.23553	425.24	306.64	0.721099
Nicotiana tabacum	Eud	84255	4.9256	1.76343	58	5.85798	0.000688386	-3.16217	416.5	311.28	0.747371
Ocimum basilicum	Eud	78990	4.89757	1.36173	23	4.52356	0.000291176	-3.53584	394.11	223.3	0.566593
Olea europaea	Eud	50684	4.70487	1	10	3.32193	0.000197301	-3.70487	346.97	197.3	0.568637
Origanum majorana	Eud	33929	4.53057	0.845098	7	2.80735	0.000206313	-3.68547	424.04	213.29	0.502995
Origanum vulgare	Eud	32623	4.51352	0.778151	6	2.58496	0.000183919	-3.73537	427.23	212.33	0.496992
Osmanthus fragrans	Eud	41252	4.61545	1.11394	13	3.70044	0.000315136	-3.5015	388.9	207.08	0.532476
Panax ginseng	Eud	65913	4.81897	1.39794	25	4.64386	0.000379288	-3.42103	372.14	234.28	0.629548
Panax notoginseng	Eud	37879	4.5784	1.14613	14	3.80735	0.000369598	-3.43227	333.15	214.86	0.644935
Panax quinquefolius	Eud	64247	4.80785	1.27875	19	4.24793	0.000295734	-3.5291	383.32	234.11	0.610743
Perilla frutescens	Eud	38941	4.59041	1.20412	16	4	0.000410878	-3.38629	419.51	229.25	0.546471
Phaseolus acutifolius	Eud	27094	4.43287	1.14613	14	3.80735	0.00051672	-3.28675	410.38	252.93	0.616331
Phaseolus vulgaris	Eud	27433	4.43827	1.17609	15	3.90689	0.000546787	-3.26218	419.59	229.27	0.546414
Physalis pubescens	Eud	32075	4.50617	0.845098	7	2.80735	0.000218239	-3.66107	377.06	204.86	0.543309
Pistacia vera	Eud	41299	4.61594	1.14613	14	4	0.000338991	-3.46981	441.03	237.36	0.538195
Pisum sativum	Eud	29773	4.47382	0.954243	9	3.16993	0.000302287	-3.51958	412.91	218.89	0.530116
Platycodon grandiflorus	Eud	21619	4.33484	0.778151	6	2.58496	0.000277534	-3.55668	397.59	217	0.545788
Populus alba	Eud	44981	4.65303	1.17609	15	3.90689	0.000333474	-3.47694	382.59	236.93	0.619279
Populus euphratica	Eud	49660	4.69601	1.47712	30	4.90689	0.000604108	-3.21889	493.41	248.87	0.504388
Populus nigra	Eud	44423	4.64761	1.32222	21	4.39232	0.000472728	-3.32539	497.61	240.38	0.483069
Populus trichocarpa	Eud	42950	4.63296	1.23045	17	4.08746	0.000395809	-3.40251	369.5	228.06	0.617212
Portulaca amilis	Eud	52037	4.71631	0.845098	7	2.80735	0.00013452	-3.87121	317.98	256.25	0.805868
Potentilla anserina	Eud	46495	4.66741	1.27875	19	4.24793	0.000408646	-3.38865	372.8	257.21	0.689941
Prunus × yedoensis	Eud	95076	4.97807	1.23045	17	4.08746	0.000178804	-3.74762	321.2	309.24	0.962765
Prunus avium	Eud	35009	4.54418	0.954243	9	3.16993	0.000257077	-3.58994	467.13	244.56	0.523537
Prunus dulcis	Eud	33326	4.52278	1.23045	17	4.08746	0.000510112	-3.29233	492.74	246.41	0.500081
Prunus mume	Eud	29705	4.47283	1.04139	11	3.45943	0.000370308	-3.43144	463.13	237.08	0.511908
Prunus persica	Eud	47089	4.67292	1.20412	16	4	0.000339782	-3.4688	458.52	253.44	0.552735
Prunus salicina	Eud	29714	4.47296	0.69897	5	2.32193	0.000168271	-3.77399	435.59	232.2	0.53307
Punica granatum	Eud	36608	4.56358	1.25527	18	4.16993	0.000491696	-3.3083	484.65	248.56	0.512865
Pyrus × bretschneideri	Eud	42341	4.62676	1.14613	14	3.80735	0.000330649	-3.48063	390.59	260.85	0.667836
Pyrus betulifolia	Eud	59552	4.7749	1.14613	14	3.80735	0.000235089	-3.62877	434.03	228.29	0.525977
Pyrus communis	Eud	45217	4.6553	1.23045	17	4.08746	0.000375965	-3.42485	402.07	234.82	0.584028
Pyrus pyrifolia	Eud	42559	4.62899	1.17609	15	3.90689	0.000352452	-3.4529	423.25	240.53	0.568293
Pyrus ussuriensis × communis	Eud	43120	4.63468	1.11394	13	3.70044	0.000301484	-3.52074	394.22	254.54	0.64568
Quercus lobata	Eud	53226	4.72612	1.27875	19	4.24793	0.000356968	-3.44737	488.09	221.42	0.453646
Quercus robur	Eud	53760	4.73046	1	10	3.32193	0.000186012	-3.73046	525.36	247.9	0.471867
Quercus suber	Eud	44993	4.65314	1.04139	11	3.45943	0.000244482	-3.61175	454.49	252.27	0.555062
Raphanus sativus	Eud	43239	4.63588	1.04139	11	3.45943	0.0002544	-3.59448	381.47	244	0.639631
Rhodamnia argentea	Eud	38931	4.5903	1.23045	17	4.08746	0.00043667	-3.35985	482.2	226	0.468685
Rhododendron simsii	Eud	32999	4.5185	0.845098	7	2.80735	0.000212128	-3.6734	428.58	233.71	0.545312
Rhododendron vialii	Eud	49606	4.69553	1.34242	22	4.45943	0.000443495	-3.35311	480.04	224.86	0.468419
Rhododendron williamsianum	Eud	23548	4.37195	0.778151	7	2.80735	0.000254799	-3.5938	410.64	221.71	0.53251
Ricinus communis	Eud	31221	4.49445	1.04139	11	3.45943	0.000352327	-3.45305	333.74	279.09	0.83625
Rosa chinensis	Eud	45469	4.65772	0.90309	8	3	0.000175944	-3.75463	319.54	223	0.697878
Rosa multiflora	Eud	67380	4.82853	1.14613	14	3.80735	0.000207777	-3.6824	325.86	281	0.862334
Rosmarinus officinalis	Eud	51389	4.71087	0.845098	7	2.80735	0.000136216	-3.86577	415.62	231.71	0.557504
Rubus occidentalis	Eud	33286	4.52226	1	10	3.32193	0.000300427	-3.52226	370.71	248.3	0.669796
Salix purpurea	Eud	38982	4.59086	1	10	3.32193	0.000256529	-3.59086	368.51	241	0.653985
Salvia miltiorrhiza	Eud	49187	4.69185	1.32222	21	4.39232	0.000426942	-3.36963	453.48	231.67	0.510871
Salvia splendens	Eud	79251	4.899	1.14613	14	3.80735	0.000176654	-3.75288	462.76	224.71	0.485586
Senna tora	Eud	45268	4.65579	1.30103	20	4.45943	0.000441813	-3.35476	316.07	214.5	0.678647
Sesamum indicum	Eud	35410	4.54913	1.32222	21	4.39232	0.000593053	-3.22691	469.47	246.76	0.525614
Sinapis alba	Eud	52686	4.7217	0.954243	9	3.16993	0.000170823	-3.76745	383.48	239.78	0.625274
Siraitia grosvenorii	Eud	30565	4.48522	0.778151	6	2.80735	0.000196303	-3.70707	405.35	521.57	1.28672
Sisymbrium irio	Eud	27367	4.43723	1.04139	11	3.45943	0.000401944	-3.39583	422.73	220.64	0.521941
Solanum dulcamara	Eud	36107	4.55759	1.60206	40	5.32193	0.00110782	-2.95553	468.99	625.9	1.33457
Solanum lycopersicum	Eud	34074	4.53242	1.14613	14	3.80735	0.00041087	-3.3863	342.33	249.57	0.729033
Solanum melongena	Eud	28435	4.45385	0.845098	7	2.80735	0.000246175	-3.60876	374.88	211.29	0.56362
Solanum muricatum	Eud	33734	4.52807	0.845098	7	2.80735	0.000207506	-3.68297	360.18	219.14	0.608418
Solanum pennellii	Eud	38023	4.58005	1.86332	73	6.18982	0.00191989	-2.71672	471.45	948.4	2.01167
Solanum pimpinellifolium	Eud	71945	4.857	1	10	3.32193	0.000138995	-3.857	224.88	239.6	1.06546
Solanum stenotomum	Eud	39771	4.59957	1.76343	58	5.85798	0.00145835	-2.83614	459.27	400.98	0.873081
Solanum tuberosum	Eud	32917	4.51742	1.23045	17	4.08746	0.00051645	-3.28697	391.53	239	0.610426
Solanum verrucosum	Eud	33690	4.5275	1.23045	17	4.08746	0.000504601	-3.29705	457.64	233.59	0.510423
Spinacia oleracea	Eud	29015	4.46262	0.30103	2	1	6.89299e-05	-4.16159	413.33	301.5	0.729441
Strobilanthes cusia	Eud	32148	4.50715	0.845098	7	2.80735	0.000217743	-3.66206	408.67	247	0.6044
Syzygium oleosum	Eud	40707	4.60967	1.25527	18	4.16993	0.000442184	-3.3544	484.79	238.89	0.49277
Tarenaya hassleriana	Eud	41094	4.61378	1.34242	22	4.45943	0.000535358	-3.27136	457.08	243.86	0.533517
Theobroma cacao	Eud	29452	4.46911	1	10	3.32193	0.000339536	-3.46911	392.89	242.7	0.61773
Thlaspi arvense	Eud	38735	4.5881	1.04139	11	3.45943	0.000283981	-3.54671	394.31	225.64	0.57224
Toona sinensis	Eud	34345	4.53586	1.20412	16	4	0.000465861	-3.33174	398.12	217.19	0.545539
Trifolium pratense	Eud	47931	4.68062	1.36173	23	4.58496	0.000479856	-3.31889	481.01	225.26	0.468306
Tripterygium wilfordii	Eud	67148	4.82703	1.36173	23	4.52356	0.000342527	-3.46531	471.58	247.57	0.52498
Vaccinium darrowii	Eud	41815	4.62133	0.954243	9	3.16993	0.000215234	-3.66709	372.92	241.67	0.648048
Vaccinium duclouxii	Eud	41426	4.61727	0.954243	9	3.16993	0.000217255	-3.66303	359.2	217.11	0.604427
Vaccinium macrocarpon	Eud	22836	4.35862	0.69897	5	2.32193	0.000218953	-3.65965	445.96	264	0.591981
Vicia faba	Eud	34403	4.5366	0.778151	6	2.58496	0.000174403	-3.75845	377.03	268.5	0.712145
Vicia villosa	Eud	67148	4.82703	1.17609	15	3.90689	0.000223387	-3.65094	444.7	260.67	0.58617
Vigna angularis	Eud	25910	4.41347	0.954243	9	3.16993	0.000347356	-3.45922	420.62	270.89	0.644025
Vigna umbellata	Eud	39906	4.60104	1.36173	23	4.52356	0.000576354	-3.23931	495.71	239.09	0.482318
Vigna unguiculata	Eud	25574	4.4078	1.14613	14	3.80735	0.000547431	-3.26167	400.86	248.64	0.620266
Vitis riparia	Eud	33448	4.52437	0.954243	9	3.16993	0.000269074	-3.57013	418.21	234.33	0.560317
Vitis rotundifolia	Eud	40219	4.60443	0.954243	9	3.16993	0.000223775	-3.65019	450.38	239.89	0.532639
Vitis vinifera	Eud	31845	4.50304	0.954243	9	3.16993	0.000282619	-3.5488	356.89	258.22	0.723528
Ziziphus jujuba	Eud	41232	4.61523	1.39794	25	4.64386	0.000606325	-3.21729	497.44	240.4	0.483274
Cryptomeria japonica	Gym	60829	4.78411	1.14613	14	3.80735	0.000230153	-3.63798	474.61	208.86	0.440067
Cycas panzhihuaensis	Gym	32353	4.50991	0.845098	7	2.80735	0.000216363	-3.66482	395.54	308.43	0.779769
Ginkgo biloba	Gym	41309	4.61604	0.477121	3	1.58496	7.26234e-05	-4.13892	391.66	239.67	0.611934
Picea abies	Gym	66632	4.82368	0.90309	8	3	0.000120062	-3.92059	234.59	254.75	1.08594
Thuja plicata	Gym	39659	4.59834	0.845098	7	2.80735	0.000176505	-3.75324	358.51	222.14	0.61962
Welwitschia mirabilis	Gym	26990	4.4312	0.69897	5	2.32193	0.000185254	-3.73223	342.65	217.2	0.633883
Aquilegia coerulea	Mag	41063	4.61345	1	10	3.32193	0.000243528	-3.61345	435.41	232.3	0.53352
Cinnamomum kanehirae	Mag	27899	4.44559	1.11394	13	3.70044	0.000465967	-3.33165	436.84	222.31	0.508905
Liriodendron tulipifera YP108A	Mag	29655	4.4721	1.04139	11	3.45943	0.000370932	-3.43071	421.71	216	0.5122
Macadamia integrifolia	Mag	46649	4.66884	1.60206	40	5.32193	0.000857467	-3.06678	480.2	252.15	0.525094
Macleaya cordata	Mag	21911	4.34066	0.845098	7	2.80735	0.000319474	-3.49556	418.56	206	0.492164
Magnolia sinica	Mag	48288	4.68384	1.23045	17	4.08746	0.000352054	-3.45339	476.05	233	0.489444
Nelumbo nucifera	Mag	38191	4.58196	1.44716	28	4.80735	0.000733157	-3.1348	486.74	252.5	0.518757
Papaver somniferum	Mag	51213	4.70938	1.14613	14	3.80735	0.000273368	-3.56325	370.18	307.43	0.830488
Persea americana	Mag	24616	4.39122	0.778151	6	2.58496	0.000243744	-3.61307	370.03	225.17	0.608518
Piper nigrum	Mag	63466	4.80254	1.14613	14	3.80735	0.000220591	-3.65641	300	225.5	0.751667
Telopea speciosissima	Mag	41631	4.61942	1.30103	20	4.32193	0.000480411	-3.31839	363.46	244.2	0.671876
Aegilops tauschii	Mon	55713	4.74596	1.25527	18	4.16993	0.000323084	-3.49068	423.9	222.94	0.525926
Allium cepa	Mon	86073	4.93487	1	10	3.32193	0.00011618	-3.93487	294.56	201.1	0.682713
Allium fistulosum	Mon	62255	4.79417	1.11394	13	3.70044	0.000208819	-3.68023	273.34	173.38	0.634302
Allium sativum	Mon	57561	4.76013	1.27875	19	4.24793	0.000330085	-3.48137	265.67	163.84	0.616705
Ananas comosus	Mon	27024	4.43175	0.778151	6	2.58496	0.000222025	-3.6536	390.43	215.33	0.55152
Asparagus officinalis	Mon	27395	4.43767	1.11394	13	3.70044	0.000474539	-3.32373	334.67	194.92	0.582424
Brachypodium distachyon	Mon	34310	4.53542	1.07918	12	3.58496	0.000349752	-3.45624	377.27	212.33	0.562806
Brachypodium hybridum	Mon	70160	4.84609	1.36173	23	4.52356	0.000327822	-3.48436	369.13	213.3	0.577845
Brachypodium mexicanum	Mon	70845	4.85031	1.39794	25	4.64386	0.000352883	-3.45237	352.96	233.76	0.662285
Brachypodium stacei	Mon	29898	4.47564	1.11394	13	3.70044	0.000434812	-3.3617	402.14	224.77	0.558935
Chasmanthium laxum	Mon	31776	4.5021	1.14613	14	3.80735	0.000440584	-3.35597	403.04	263.71	0.654302
Dendrobium catenatum	Mon	34389	4.53642	1.47712	30	4.90689	0.000872372	-3.0593	461.32	193.07	0.418516
Dichanthelium oligosanthes	Mon	26468	4.42272	1	10	3.32193	0.000377815	-3.42272	367.11	247.3	0.67364
Dioscorea alata	Mon	21728	4.33702	1	10	3.32193	0.000460236	-3.33702	390.19	217.9	0.558446
Dioscorea cayenensis subsp. rotundata	Mon	33298	4.52242	1.36173	23	4.52356	0.000690732	-3.16069	446.41	215.04	0.48171
Elaeis guineensis	Mon	43551	4.639	1.43136	27	4.75489	0.000619963	-3.20763	476.29	213.07	0.447354
Eleusine coracana	Mon	48836	4.68874	1.32222	21	4.39232	0.000430011	-3.36652	418.65	290.81	0.694638
Hordeum vulgare subsp. vulgare	Mon	40284	4.60513	1.04139	11	3.45943	0.000273061	-3.56374	450.8	241.82	0.536424
Lolium perenne	Mon	54169	4.73375	1.25527	18	4.17	0.000332293	-3.47848	437.71	249	0.56887
Lolium rigidum	Mon	54112	4.73329	1.30103	20	4.32193	0.000369604	-3.43226	439.06	217.15	0.494579
Miscanthus floridulus	Mon	95420	4.97964	1.44716	28	4.80735	0.00029344	-3.53248	431.98	286.61	0.66348
Miscanthus sinensis	Mon	67789	4.83116	1.43136	27	4.75489	0.000398295	-3.3998	344.2	277.3	0.805636
Musa acuminata	Mon	36979	4.56796	1.32222	21	4.39232	0.00056789	-3.24574	393.33	249.67	0.63476
Oryza glaberrima	Mon	36216	4.5589	1.27875	19	4.24793	0.00052463	-3.28015	482.33	294.84	0.611283
Oryza sativa	Mon	66338	4.82176	1.07918	12	3.58496	0.000180892	-3.74258	447.34	316.08	0.706577
Panicum hallii	Mon	33805	4.52898	1.11394	13	3.70044	0.000384558	-3.41504	377.87	266.23	0.704554
[truncated: 27 more rows]

## Sheet: Table S7
Table S7. The number of duplication type for identified NF-Y family genes in 320 plant species.
[truncated: 321 more rows]

[truncated: 12 more sheets: Table S8, Table S9, Table S10, Table S11, Table S12, Table S13, Table S14, Table S15, Table S16, Table S17, Table S18, Table S19]
